# Supplementary material for: Expression Variants of the Lipogenic AGPAT6 Gene Affect Diverse Milk Composition Phenotypes in Bos taurus
Source: PLoS One. 2014 Jan 21;9(1):e85757. doi: 10.1371/journal.pone.0085757 (PMC3897493; doi:10.1371/journal.pone.0085757)
Supplement: Table S1 — Individual SNP effects from genome-wide association analysis in the MA population. ‘Mkr_ID’ indicates the Illumina BovineHD SNP name, ‘Effect’ indicates the allele substitution effect estimated by Bayes B. This file is a modified output from the GenSel analysis package, see Fernando & Garrick [38] for a detailed description of other output fields. (XLSX) [file pone.0085757.s001.xlsx]

## Sheet: Sheet1
Mkr_ID	Effect	EffectVar	ModelFreq	WindowFreq	GeneFreq	GenVar	EffectDelta1	SDDelta1	t-like	shrink	Chr	bp	Mbp	Window
ARS-BFGL-NGS-57448	0.07661	0.00272759	0.7507	1	0.603	0.00281018	0.102049	0.0689308	1.48	0.998	27	36155097	36.1551	2417
BovineHD2700010321	-0.0267	0.00092559	0.288	1	0.4	0.000342134	-0.0926889	0.0929469	0.997	0.997	27	36131079	36.1311	2417
ARS-BFGL-NGS-116574	-0.012	0.000171969	0.4573	0.4965	0.078	2.06956e-05	-0.0262418	0.02518	1.042	0.887	27	37430965	37.431	2418
BovineHD2700010357	0.005163	7.3502e-05	0.224	0.335	0.329	1.17689e-05	0.0230489	0.0242233	0.952	0.97	27	36260690	36.2607	2417
BovineHD2700010370	-0.003801	5.14843e-05	0.182	0.4288	0.707	5.98304e-06	-0.0208873	0.0220276	0.948	0.961	27	36287747	36.2877	2417
BovineHD2700009107	-0.003565	4.73706e-05	0.1981	0.265	0.717	5.15641e-06	-0.0179907	0.0189703	0.948	0.957	27	32326978	32.327	2413
BovineHD2700012630	-0.002968	4.0065e-05	0.2063	0.4787	0.684	3.81037e-06	-0.0143896	0.015041	0.957	0.949	27	43658837	43.6588	2424
BovineHD2700002845	0.002575	3.61629e-05	0.1128	0.2935	0.036	4.6214e-07	0.0228181	0.0251047	0.909	0.751	27	9305462	9.30546	2390
BovineHD2700010368	-0.002476	3.37422e-05	0.1294	0.4144	0.687	2.6359e-06	-0.0191313	0.0206497	0.926	0.96	27	36284278	36.2843	2417
BovineHD2700010384	-0.002402	3.59321e-05	0.1081	0.207	0.873	1.28209e-06	-0.0222158	0.0243896	0.911	0.921	27	36314312	36.3143	2417
BovineHD2700002846	0.002393	3.42883e-05	0.1055	0.2934	0.036	3.99382e-07	0.0226821	0.0250365	0.906	0.753	27	9308131	9.30813	2390
BovineHD2700012631	0.001745	2.3989e-05	0.1246	0.4878	0.269	1.19753e-06	0.0140013	0.0150643	0.929	0.94	27	43660370	43.6604	2424
BovineHD2700009023	-0.001604	2.18445e-05	0.1166	0.3275	0.412	1.2476e-06	-0.013764	0.0147546	0.933	0.957	27	32053419	32.0534	2413
BovineHD4100018368	0.001546	2.21475e-05	0.0758	0.2257	0.252	8.99641e-07	0.0204011	0.0227567	0.896	0.956	27	36208029	36.208	2417
BovineHD2700010294	0.001479	2.01716e-05	0.0818	0.2886	0.78	7.52244e-07	0.0180936	0.0200711	0.901	0.941	27	36026518	36.0265	2417
BovineHD2700008610	0.001392	1.92694e-05	0.1054	0.2086	0.601	9.30256e-07	0.0132115	0.0141972	0.931	0.955	27	30950456	30.9505	2411
BovineHD2700006833	-0.001343	1.84878e-05	0.096	0.2359	0.657	8.1363e-07	-0.0139994	0.015125	0.926	0.956	27	24350318	24.3503	2405
BovineHD2700007987	-0.001342	1.90559e-05	0.1059	0.1726	0.691	7.68956e-07	-0.0126756	0.0137064	0.925	0.944	27	28954158	28.9542	2409
BTB-01956180	0.001342	1.82809e-05	0.1009	0.4808	0.27	7.09273e-07	0.0132964	0.0143941	0.924	0.936	27	43656445	43.6564	2424
BovineHD2700010296	0.001338	1.83287e-05	0.0775	0.2866	0.78	6.14801e-07	0.0172663	0.0191879	0.9	0.939	27	36035293	36.0353	2417
BovineHD2700003201	-0.001327	1.86649e-05	0.0737	0.2149	0.919	2.62717e-07	-0.0179959	0.0200306	0.898	0.847	27	10782725	10.7827	2391
BovineHD2700006832	0.001308	1.81646e-05	0.097	0.2352	0.343	7.71631e-07	0.0134884	0.0145877	0.925	0.954	27	24348125	24.3481	2405
BovineHD2700009019	-0.001302	1.88059e-05	0.0979	0.3624	0.402	8.15668e-07	-0.0132984	0.0142298	0.935	0.957	27	32050121	32.0501	2413
BovineHD2700009899	-0.001287	1.8481e-05	0.0871	0.3302	0.537	8.23596e-07	-0.0147757	0.0166482	0.888	0.964	27	35068446	35.0684	2416
BovineHD2700002539	0.001222	1.72918e-05	0.0838	0.355	0.194	4.6694e-07	0.0145721	0.0159184	0.915	0.923	27	8072328	8.07233	2389
BovineHD2700010431	-0.001138	1.56119e-05	0.0806	0.2895	0.646	5.9238e-07	-0.0141169	0.0154446	0.914	0.953	27	36430611	36.4306	2417
BovineHD2700004547	0.001119	1.57163e-05	0.0806	0.1428	0.844	3.28839e-07	0.0138834	0.0150979	0.92	0.901	27	15617501	15.6175	2396
BovineHD2700002535	-0.001106	1.56557e-05	0.0793	0.3673	0.806	3.828e-07	-0.0139474	0.015286	0.912	0.92	27	8067825	8.06782	2389
BovineHD2700009900	0.001098	1.53325e-05	0.0785	0.3427	0.463	5.99307e-07	0.0139791	0.0156374	0.894	0.961	27	35069859	35.0699	2416
BovineHD2700011950	0.001086	1.55935e-05	0.0876	0.2338	0.494	5.89884e-07	0.012405	0.0134081	0.925	0.957	27	41256660	41.2567	2422
BovineHD2700010331	-0.001077	1.60325e-05	0.0546	0.8286	0.618	5.47258e-07	-0.0197206	0.0229263	0.86	0.97	27	36175805	36.1758	2417
BovineHD2700002538	0.001064	1.46891e-05	0.0776	0.3555	0.194	3.54139e-07	0.0137102	0.0151134	0.907	0.916	27	8071030	8.07103	2389
BovineHD2700003204	-0.001024	1.39148e-05	0.061	0.2271	0.918	1.57725e-07	-0.0167701	0.0188759	0.888	0.835	27	10793216	10.7932	2391
BovineHD2700002537	0.001013	1.47232e-05	0.0724	0.3537	0.194	3.20797e-07	0.0139797	0.0153289	0.912	0.922	27	8069350	8.06935	2389
BovineHD2700009325	-0.000956	1.34912e-05	0.0731	0.2464	0.581	4.44866e-07	-0.0130785	0.0142336	0.919	0.957	27	33022636	33.0226	2414
BovineHD2700010432	0.0009513	1.33638e-05	0.0694	0.2872	0.354	4.14124e-07	0.0137016	0.0150998	0.907	0.953	27	36432170	36.4322	2417
ARS-BFGL-NGS-31584	-0.0009026	1.32171e-05	0.0655	0.287	0.646	3.72802e-07	-0.0137873	0.015333	0.899	0.955	27	36433735	36.4337	2417
Hapmap51029-BTA-69246	-0.0008905	1.24301e-05	0.0775	0.1881	0.397	3.79635e-07	-0.0114858	0.0124371	0.924	0.948	27	16829257	16.8293	2397
BovineHD2700009896	0.0008706	1.22661e-05	0.064	0.3328	0.463	3.76863e-07	0.0135953	0.0151273	0.899	0.961	27	35065166	35.0652	2416
BovineHD2700009333	0.0008705	1.22462e-05	0.0667	0.1915	0.423	3.69997e-07	0.0130577	0.0144119	0.906	0.956	27	33074001	33.074	2414
BovineHD2700012196	0.000865	1.31117e-05	0.0763	0.4529	0.516	3.73748e-07	0.0113371	0.0123227	0.92	0.955	27	42111488	42.1115	2423
BTB-00967319	0.0008566	1.21586e-05	0.066	0.198	0.392	3.49787e-07	0.0129846	0.0142303	0.912	0.955	27	32960445	32.9604	2413
BovineHD2700009583	0.000855	1.24935e-05	0.0485	0.3957	0.093	1.23182e-07	0.0176419	0.0204269	0.864	0.868	27	33873199	33.8732	2414
BovineHD2700012598	0.0008521	1.19944e-05	0.0673	0.2242	0.313	3.12436e-07	0.0126549	0.0137406	0.921	0.947	27	43479093	43.4791	2424
BovineHD2700012197	-0.00084	1.23365e-05	0.0733	0.4686	0.484	3.52435e-07	-0.011465	0.012439	0.922	0.954	27	42112318	42.1123	2423
BovineHD2700009582	-0.000826	1.13342e-05	0.0467	0.4164	0.907	1.14959e-07	-0.0176751	0.0202801	0.872	0.861	27	33868475	33.8685	2414
BovineHD2700001354	0.000818	1.09092e-05	0.0517	0.1644	0.925	9.29963e-08	0.0158329	0.0177276	0.893	0.812	27	4013131	4.01313	2385
BovineHD2700010655	0.0008156	1.17042e-05	0.0605	0.167	0.682	2.88617e-07	0.0134807	0.0149837	0.9	0.948	27	37189981	37.19	2418
BovineHD2700010453	0.0008149	1.18424e-05	0.0643	0.1569	0.602	3.1813e-07	0.0126729	0.0139752	0.907	0.954	27	36541290	36.5413	2417
BovineHD2700012599	-0.0008108	1.19097e-05	0.0658	0.2226	0.687	2.82867e-07	-0.0123219	0.0135251	0.911	0.948	27	43480057	43.4801	2424
BovineHD2700001359	0.0008052	1.10851e-05	0.0514	0.1468	0.925	9.00142e-08	0.0156549	0.0177887	0.88	0.815	27	4026909	4.02691	2385
BovineHD2700012195	-0.0007874	1.16427e-05	0.0684	0.4327	0.484	3.09659e-07	-0.0115169	0.0125268	0.919	0.955	27	42110672	42.1107	2423
BovineHD2700009584	0.0007791	1.13644e-05	0.0454	0.3725	0.093	1.02259e-07	0.0171472	0.0200819	0.854	0.864	27	33873731	33.8737	2414
BovineHD2700010383	0.0007782	1.17171e-05	0.0442	0.2212	0.126	1.33236e-07	0.0176073	0.020495	0.859	0.902	27	36308259	36.3083	2417
BovineHD2700009897	-0.0007652	1.11657e-05	0.0611	0.3308	0.537	2.91163e-07	-0.0125168	0.0138835	0.902	0.959	27	35066394	35.0664	2416
ARS-BFGL-NGS-74889	0.0007604	1.10031e-05	0.0648	0.2353	0.303	2.44421e-07	0.0117349	0.0128054	0.916	0.939	27	42216810	42.2168	2423
BovineHD4100018409	0.0007419	1.09954e-05	0.0632	0.2001	0.303	2.32591e-07	0.0117393	0.0130915	0.897	0.941	27	42253264	42.2533	2423
BovineHD2700003193	0.0007363	1.07287e-05	0.0579	0.1182	0.151	1.38942e-07	0.0127245	0.014101	0.902	0.889	27	10724974	10.725	2391
BovineHD2700009322	0.0007097	1.01145e-05	0.0574	0.2021	0.419	2.45137e-07	0.0123566	0.0135989	0.909	0.955	27	33006238	33.0062	2414
BovineHD2700009000	0.0007092	9.86103e-06	0.0556	0.2549	0.421	2.45168e-07	0.0127624	0.014111	0.904	0.956	27	32022370	32.0224	2413
BovineHD2700001279	-0.0007013	1.05015e-05	0.0612	0.1345	0.288	2.01627e-07	-0.0114526	0.0126066	0.908	0.938	27	3744470	3.74447	2384
BovineHD2700009585	-0.0007003	9.98701e-06	0.0428	0.3405	0.907	8.26255e-08	-0.0163746	0.0190224	0.861	0.856	27	33875273	33.8753	2414
BovineHD2700009581	0.0006996	1.00851e-05	0.0426	0.3992	0.093	8.24632e-08	0.0164096	0.019078	0.86	0.858	27	33867502	33.8675	2414
BovineHD2700009580	-0.000697	1.01014e-05	0.0416	0.3667	0.907	8.18425e-08	-0.0167672	0.0193699	0.866	0.861	27	33866443	33.8664	2414
BovineHD2700010025	-0.0006933	9.70088e-06	0.0589	0.177	0.523	2.39799e-07	-0.0117701	0.0128099	0.919	0.953	27	35303235	35.3032	2416
BovineHD2700011039	0.0006908	1.01307e-05	0.0477	0.2268	0.15	1.2194e-07	0.0144712	0.0164722	0.879	0.9	27	38278901	38.2789	2419
Hapmap60853-rs29024039	-0.0006865	9.89006e-06	0.0587	0.2588	0.697	1.99187e-07	-0.0116878	0.0129014	0.906	0.939	27	42243435	42.2434	2423
BovineHD2700004270	-0.0006834	9.83669e-06	0.0453	0.2252	0.084	7.2153e-08	-0.0150758	0.0174152	0.866	0.835	27	14682374	14.6824	2395
BovineHD2700009002	0.0006721	9.69162e-06	0.0534	0.2529	0.421	2.20303e-07	0.0125949	0.0138977	0.906	0.957	27	32024161	32.0242	2413
BovineHD2700010899	0.0006714	9.77763e-06	0.0478	0.1663	0.119	9.42745e-08	0.014037	0.0160716	0.873	0.871	27	37970643	37.9706	2418
BovineHD2700010298	-0.0006634	9.25838e-06	0.0398	0.3326	0.842	1.17358e-07	-0.0166827	0.0193136	0.864	0.915	27	36046501	36.0465	2417
BovineHD2700003171	0.0006587	9.03755e-06	0.0511	0.1254	0.157	1.14912e-07	0.0128816	0.0144812	0.89	0.894	27	10654802	10.6548	2391
ARS-BFGL-NGS-1261	0.0006567	9.61343e-06	0.0365	0.2729	0.159	1.15163e-07	0.0179922	0.0216255	0.832	0.924	27	36054950	36.0549	2417
BovineHD2700012229	0.0006544	1.02149e-05	0.059	0.2867	0.303	1.8099e-07	0.0110845	0.0122865	0.902	0.94	27	42229793	42.2298	2423
BovineHD2700004269	-0.0006471	9.91426e-06	0.0441	0.2256	0.084	6.46891e-08	-0.0146851	0.0170209	0.863	0.84	27	14677078	14.6771	2395
BovineHD2700004272	-0.0006454	9.10594e-06	0.0439	0.2209	0.084	6.43174e-08	-0.0146897	0.0168391	0.872	0.828	27	14689711	14.6897	2395
BovineHD2700010302	0.0006403	1.00617e-05	0.0376	0.271	0.158	1.09299e-07	0.0170294	0.0201162	0.847	0.925	27	36057073	36.0571	2417
BovineHD2700004271	-0.0006393	9.15026e-06	0.0432	0.2213	0.084	6.31438e-08	-0.0147997	0.0174021	0.85	0.831	27	14684871	14.6849	2395
BTB-00000948	-0.0006357	9.02781e-06	0.0508	0.1187	0.186	1.22409e-07	-0.0125135	0.0139232	0.899	0.911	27	17297967	17.298	2398
Hapmap55145-rs29022532	0.0006202	9.20732e-06	0.0399	0.4176	0.093	6.4837e-08	0.0155297	0.0182811	0.849	0.855	27	33872604	33.8726	2414
BovineHD4100018365	-0.0006193	8.65041e-06	0.0379	0.2467	0.842	1.02242e-07	-0.0163545	0.0192935	0.848	0.913	27	36059603	36.0596	2417
BovineHD2700009587	-0.0006192	8.457e-06	0.0402	0.3083	0.902	6.77835e-08	-0.0154018	0.0177878	0.866	0.85	27	33878738	33.8787	2414
BovineHD2700010903	0.0006157	8.74268e-06	0.0439	0.1778	0.12	7.98364e-08	0.0140247	0.0159014	0.882	0.87	27	37987638	37.9876	2418
BovineHD2700010300	-0.0006153	9.32602e-06	0.0355	0.3526	0.842	1.00941e-07	-0.0173497	0.0210467	0.824	0.924	27	36048273	36.0483	2417
BovineHD2700010632	0.0006143	9.38842e-06	0.0472	0.1127	0.37	1.75908e-07	0.0130139	0.0147769	0.881	0.956	27	37149996	37.15	2418
BovineHD2700002184	0.0006088	8.70624e-06	0.0478	0.1225	0.835	1.0227e-07	0.0127371	0.0142698	0.893	0.898	27	6923334	6.92333	2387
BovineHD2700010366	-0.0005977	8.33235e-06	0.0347	0.409	0.885	7.24973e-08	-0.0172412	0.0200223	0.861	0.883	27	36279659	36.2797	2417
BovineHD2700008638	-0.0005951	8.79445e-06	0.0509	0.1966	0.357	1.62622e-07	-0.0116849	0.0129587	0.902	0.948	27	31015838	31.0158	2412
BovineHD2700011040	0.0005908	9.00052e-06	0.0437	0.2242	0.15	8.91893e-08	0.0135294	0.015424	0.877	0.897	27	38280091	38.2801	2419
BovineHD2700012224	0.0005888	8.89117e-06	0.0519	0.2289	0.303	1.46524e-07	0.0113372	0.0125309	0.905	0.94	27	42214501	42.2145	2423
BovineHD2700011031	-0.0005855	9.09427e-06	0.0435	0.1493	0.842	9.10538e-08	-0.0134704	0.0153316	0.879	0.903	27	38248426	38.2484	2419
BovineHD2700002626	0.0005781	7.90251e-06	0.0479	0.1511	0.744	1.2717e-07	0.0120598	0.0134495	0.897	0.928	27	8372960	8.37296	2389
BovineHD2700009577	-0.000576	8.63255e-06	0.0362	0.2999	0.921	4.85594e-08	-0.0158974	0.0189606	0.838	0.837	27	33855400	33.8554	2414
BovineHD2700003341	-0.0005694	8.53316e-06	0.0513	0.2128	0.522	1.61783e-07	-0.0110915	0.0126081	0.88	0.954	27	11229050	11.2291	2392
BovineHD2700009862	-0.000567	8.22206e-06	0.0449	0.175	0.836	8.82603e-08	-0.0126279	0.0142793	0.884	0.896	27	34998404	34.9984	2415
BovineHD2700012193	-0.0005629	8.29185e-06	0.0529	0.3917	0.537	1.57528e-07	-0.0106338	0.011815	0.9	0.951	27	42108705	42.1087	2423
BovineHD2700012198	-0.0005627	8.52367e-06	0.0531	0.4883	0.485	1.58208e-07	-0.0105912	0.0117507	0.901	0.952	27	42113125	42.1131	2423
BovineHD2700010305	0.0005542	8.89301e-06	0.0337	0.2469	0.158	8.18647e-08	0.01646	0.0198359	0.83	0.924	27	36067885	36.0679	2417
BovineHD2700004770	-0.0005482	8.1493e-06	0.0486	0.1265	0.703	1.25425e-07	-0.0112729	0.0125934	0.895	0.937	27	16442569	16.4426	2397
BovineHD2700009588	-0.0005469	8.89753e-06	0.0374	0.2698	0.907	5.03868e-08	-0.0146218	0.01699	0.861	0.858	27	33879616	33.8796	2414
BovineHD2700011157	0.0005452	7.97379e-06	0.042	0.1819	0.215	1.00202e-07	0.0129708	0.0147591	0.879	0.926	27	38643975	38.644	2419
BovineHD2700009696	0.0005444	7.70388e-06	0.0403	0.1127	0.159	7.91992e-08	0.0135207	0.0154155	0.877	0.899	27	34445253	34.4453	2415
BovineHD2700013124	-0.0005399	8.30296e-06	0.0507	0.1887	0.335	1.29787e-07	-0.0106416	0.0117238	0.908	0.944	27	45074641	45.0746	2426
BovineHD2700010308	0.0005375	8.66482e-06	0.0362	0.2251	0.203	9.35441e-08	0.0148611	0.0170558	0.871	0.936	27	36087987	36.088	2417
BTB-00957495	0.0005268	8.01248e-06	0.0462	0.1252	0.301	1.16846e-07	0.0114111	0.0127179	0.897	0.941	27	14250534	14.2505	2395
BovineHD2700009579	0.000526	7.23456e-06	0.0313	0.3472	0.079	4.04549e-08	0.0168242	0.0204136	0.824	0.833	27	33864243	33.8642	2414
BovineHD2700010309	-0.0005254	7.72047e-06	0.0336	0.2017	0.797	8.93998e-08	-0.0156229	0.0186139	0.839	0.933	27	36089146	36.0891	2417
BovineHD2700009303	0.0005214	7.64278e-06	0.0446	0.186	0.423	1.3271e-07	0.0116814	0.0130614	0.894	0.954	27	32927757	32.9278	2413
BovineHD2700009916	0.0005196	7.33921e-06	0.0429	0.1542	0.681	1.17271e-07	0.0121128	0.0135955	0.891	0.944	27	35096065	35.0961	2416
BovineHD2700011951	0.0005114	8.53995e-06	0.0497	0.2336	0.423	1.2771e-07	0.0102833	0.0114762	0.896	0.953	27	41259848	41.2598	2422
BovineHD2700012199	-0.0005114	7.71341e-06	0.0491	0.4624	0.485	1.30663e-07	-0.0104088	0.0115463	0.901	0.951	27	42114117	42.1141	2423
BovineHD2700003340	-0.0005077	8.05594e-06	0.0479	0.2112	0.521	1.28651e-07	-0.0105996	0.0118901	0.891	0.954	27	11225846	11.2258	2392
BovineHD2700011582	-0.000505	7.91141e-06	0.0441	0.1387	0.346	1.15345e-07	-0.0114593	0.0128967	0.889	0.949	27	39936654	39.9367	2420
BovineHD2700010430	-0.0005044	7.45531e-06	0.0433	0.2911	0.588	1.2322e-07	-0.0116397	0.0131744	0.884	0.953	27	36429186	36.4292	2417
BTA-16776-no-rs	-0.0005036	7.34251e-06	0.0445	0.1803	0.334	1.12733e-07	-0.0113247	0.0125659	0.901	0.942	27	35305074	35.3051	2416
BovineHD2700009578	0.000501	7.2615e-06	0.0347	0.3306	0.093	4.22796e-08	0.0144383	0.0170391	0.847	0.842	27	33859479	33.8595	2414
BovineHD2700009861	-0.0004956	6.73556e-06	0.0398	0.1721	0.836	6.74185e-08	-0.012441	0.0139431	0.892	0.888	27	34991687	34.9917	2415
BovineHD4100018366	0.0004952	8.13807e-06	0.0333	0.2689	0.158	6.53687e-08	0.0148704	0.0176558	0.842	0.918	27	36070629	36.0706	2417
BovineHD2700013123	-0.000493	7.43661e-06	0.0494	0.1761	0.335	1.08223e-07	-0.00997266	0.0111168	0.897	0.939	27	45073526	45.0735	2426
BovineHD2700004222	0.0004924	7.59119e-06	0.0491	0.1113	0.535	1.20636e-07	0.010022	0.0110434	0.908	0.951	27	14541610	14.5416	2395
BovineHD2700011010	0.0004912	7.88533e-06	0.0448	0.1248	0.58	1.17517e-07	0.0109633	0.0122013	0.899	0.954	27	38209102	38.2091	2419
BovineHD2700011136	-0.0004873	7.1926e-06	0.0429	0.1205	0.524	1.18474e-07	-0.0113593	0.0126423	0.899	0.958	27	38583709	38.5837	2419
BovineHD2700012194	-0.0004829	7.67809e-06	0.0471	0.4306	0.485	1.16512e-07	-0.0102533	0.011411	0.899	0.953	27	42109784	42.1098	2423
BovineHD2700013649	0.0004753	7.14022e-06	0.0415	0.2364	0.26	8.7027e-08	0.0114538	0.0129123	0.887	0.933	27	41266952	41.267	2422
BovineHD2700008639	-0.000472	7.21256e-06	0.0437	0.1898	0.351	1.01519e-07	-0.0108092	0.0120721	0.895	0.945	27	31017205	31.0172	2412
BovineHD2700003539	0.000469	6.88067e-06	0.0385	0.2404	0.743	8.40293e-08	0.0121917	0.0138793	0.878	0.933	27	12259850	12.2599	2393
BovineHD2700003537	0.0004653	7.2019e-06	0.0374	0.2573	0.743	8.27185e-08	0.0124533	0.0142878	0.872	0.937	27	12253374	12.2534	2393
BovineHD2700010332	0.0004635	7.12674e-06	0.0319	0.1911	0.401	1.03224e-07	0.0145139	0.0172512	0.841	0.962	27	36179183	36.1792	2417
BovineHD2700011054	-0.0004551	6.8687e-06	0.0443	0.1144	0.439	1.02028e-07	-0.0102664	0.0113481	0.905	0.949	27	38319980	38.32	2419
BovineHD2700003203	-0.000442	6.25706e-06	0.0353	0.2212	0.877	4.2103e-08	-0.0125327	0.0142598	0.879	0.861	27	10788391	10.7884	2391
BovineHD2700009573	0.0004381	6.4893e-06	0.0311	0.1773	0.093	3.23023e-08	0.0141015	0.0168228	0.838	0.842	27	33842755	33.8428	2414
BovineHD2700002637	-0.0004362	6.54526e-06	0.0336	0.146	0.912	3.06697e-08	-0.0129694	0.0151835	0.854	0.827	27	8423247	8.42325	2389
BovineHD2700006789	-0.0004362	7.19597e-06	0.0353	0.1667	0.138	4.51355e-08	-0.012357	0.0141537	0.873	0.887	27	24172957	24.173	2405
BovineHD2700011165	-0.0004347	6.87363e-06	0.0338	0.2477	0.785	6.38332e-08	-0.0128494	0.0150043	0.856	0.93	27	38655938	38.6559	2419
BovineHD2700011772	-0.0004252	6.81111e-06	0.0285	0.1014	0.055	1.87005e-08	-0.0149183	0.0179756	0.83	0.776	27	40599010	40.599	2421
ARS-BFGL-NGS-522	0.000422	6.61324e-06	0.0353	0.2648	0.743	6.80237e-08	0.0119439	0.0138132	0.865	0.935	27	12244806	12.2448	2393
BovineHD2700003540	0.0004193	6.68093e-06	0.0354	0.222	0.743	6.71834e-08	0.011846	0.0137895	0.859	0.936	27	12263176	12.2632	2393
BovineHD4100018334	0.0004187	6.19689e-06	0.0377	0.2584	0.421	8.54748e-08	0.0111158	0.0127704	0.87	0.951	27	33045277	33.0453	2414
BovineHD2700011160	0.0004174	6.00238e-06	0.0319	0.223	0.164	4.78387e-08	0.013071	0.0151763	0.861	0.904	27	38647686	38.6477	2419
BovineHD2700003339	-0.0004164	7.08107e-06	0.0424	0.2102	0.521	8.65497e-08	-0.00982934	0.0118447	0.83	0.954	27	11222466	11.2225	2392
BovineHD2700009085	-0.0004157	6.82102e-06	0.0388	0.127	0.415	8.38965e-08	-0.0107039	0.0118627	0.902	0.953	27	32229653	32.2297	2413
BovineHD2700003548	-0.0004143	6.34147e-06	0.0403	0.1705	0.59	8.30457e-08	-0.0102721	0.0113806	0.903	0.95	27	12291475	12.2915	2393
BovineHD2700010776	-0.0004137	5.981e-06	0.0365	0.1394	0.579	8.34726e-08	-0.0113247	0.0127698	0.887	0.951	27	37470446	37.4704	2418
BovineHD2700009004	0.0004126	6.33003e-06	0.039	0.3552	0.528	8.48693e-08	0.0105803	0.0119244	0.887	0.952	27	32026226	32.0262	2413
BovineHD2700003532	-0.0004039	5.73586e-06	0.0343	0.2314	0.257	6.23029e-08	-0.0117636	0.0135349	0.869	0.928	27	12238497	12.2385	2393
BovineHD2700010697	0.0003931	5.83857e-06	0.0291	0.1119	0.056	1.64155e-08	0.0135237	0.0160079	0.845	0.75	27	37299231	37.2992	2418
BovineHD2700002633	0.0003899	5.81827e-06	0.0386	0.1348	0.383	7.18755e-08	0.0101008	0.0112522	0.898	0.943	27	8402668	8.40267	2389
BovineHD2700013136	0.0003883	5.93728e-06	0.0331	0.1395	0.128	3.36737e-08	0.0117436	0.0134406	0.874	0.866	27	45123547	45.1235	2426
BovineHD2700003529	-0.0003881	6.22713e-06	0.0336	0.1861	0.257	5.7514e-08	-0.0115606	0.0135046	0.856	0.935	27	12226165	12.2262	2393
ARS-BFGL-NGS-31659	-0.0003861	5.66334e-06	0.0335	0.2061	0.737	5.78623e-08	-0.011515	0.0130382	0.883	0.933	27	33035739	33.0357	2414
BovineHD2700009358	0.0003851	6.08049e-06	0.0348	0.1509	0.366	6.87786e-08	0.0110652	0.0125355	0.883	0.95	27	33196276	33.1963	2414
BovineHD2700009021	0.000384	5.6446e-06	0.0356	0.3501	0.427	7.21284e-08	0.0107956	0.012307	0.877	0.95	27	32051765	32.0518	2413
BovineHD2700010770	-0.0003818	5.55209e-06	0.0346	0.125	0.585	7.07487e-08	-0.0110234	0.0124646	0.884	0.949	27	37447990	37.448	2418
Hapmap41766-BTA-119183	0.0003746	5.89069e-06	0.0362	0.2459	0.459	6.96866e-08	0.0103379	0.0116804	0.885	0.954	27	19732961	19.733	2400
BovineHD2700011038	-0.0003732	5.55783e-06	0.0335	0.2268	0.759	5.09356e-08	-0.011151	0.0126247	0.883	0.922	27	38278231	38.2782	2419
BovineHD2700005643	-0.0003729	6.01606e-06	0.0356	0.2041	0.528	6.93027e-08	-0.0104738	0.0117337	0.893	0.956	27	19748892	19.7489	2400
BovineHD2700010311	-0.0003717	5.966e-06	0.0275	0.1811	0.797	4.4742e-08	-0.0135001	0.0160418	0.842	0.929	27	36092275	36.0923	2417
BovineHD2700009359	-0.0003691	6.12645e-06	0.0344	0.1516	0.622	6.40788e-08	-0.0107399	0.0122899	0.874	0.952	27	33197130	33.1971	2414
BovineHD2700011166	-0.0003681	5.60712e-06	0.03	0.2238	0.785	4.57307e-08	-0.0122834	0.0142417	0.862	0.925	27	38657780	38.6578	2419
BovineHD2700011163	0.0003668	5.79909e-06	0.0294	0.2584	0.164	3.69381e-08	0.0124763	0.0148951	0.838	0.908	27	38653946	38.6539	2419
BovineHD2700011041	-0.0003666	5.76769e-06	0.0331	0.2224	0.759	4.91182e-08	-0.0110638	0.012669	0.873	0.926	27	38280846	38.2808	2419
BovineHD2700003316	0.0003659	5.68956e-06	0.0288	0.1328	0.052	1.32274e-08	0.0126895	0.0152997	0.829	0.73	27	11151009	11.151	2392
BovineHD2700007037	0.0003647	5.60032e-06	0.0271	0.1135	0.032	8.32142e-09	0.0134747	0.0165937	0.812	0.633	27	25035519	25.0355	2406
BovineHD2700002917	0.0003624	5.73494e-06	0.0366	0.1001	0.291	5.41892e-08	0.00989274	0.01126	0.879	0.933	27	9618142	9.61814	2390
BTA-62789-no-rs	-0.0003597	5.17066e-06	0.0248	0.8215	0.599	6.21847e-08	-0.0145249	0.0176195	0.824	0.96	27	36179183	36.1792	2417
BovineHD2700010353	-0.0003579	5.47936e-06	0.027	0.3453	0.746	4.85662e-08	-0.0132723	0.0158031	0.84	0.939	27	36250202	36.2502	2417
BovineHD2700010259	0.0003576	5.65467e-06	0.0276	0.1849	0.201	4.10957e-08	0.012941	0.0155555	0.832	0.923	27	35953474	35.9535	2416
Hapmap43632-BTA-62330	-0.0003571	5.47633e-06	0.0335	0.1154	0.733	4.99584e-08	-0.0106591	0.0120439	0.885	0.929	27	16351777	16.3518	2397
BovineHD2700010775	0.0003566	5.53544e-06	0.0344	0.15	0.421	6.20254e-08	0.0103673	0.0118148	0.877	0.95	27	37469344	37.4693	2418
BovineHD2700012596	-0.0003549	5.34518e-06	0.0352	0.2401	0.671	5.56193e-08	-0.0100725	0.0114685	0.878	0.94	27	43475712	43.4757	2424
BovineHD2700010255	0.0003543	5.54881e-06	0.0282	0.1782	0.201	4.03472e-08	0.0125505	0.0149485	0.84	0.92	27	35945409	35.9454	2416
BovineHD2700010949	-0.0003537	5.52795e-06	0.0323	0.1104	0.717	5.0819e-08	-0.0109618	0.0126347	0.868	0.937	27	38079819	38.0798	2419
ARS-BFGL-NGS-15147	0.0003526	5.39212e-06	0.034	0.1185	0.205	4.05107e-08	0.0103696	0.0118386	0.876	0.906	27	34943234	34.9432	2415
BovineHD2700010325	0.0003513	5.44525e-06	0.032	1	0.616	5.83562e-08	0.010989	0.0125031	0.879	0.95	27	36149319	36.1493	2417
BovineHD2700012621	0.00035	5.21479e-06	0.0261	0.1155	0.955	1.05573e-08	0.0134271	0.0162347	0.827	0.705	27	43616076	43.6161	2424
BovineHD2700003940	-0.0003492	5.01891e-06	0.0291	0.0854	0.132	2.78885e-08	-0.0119989	0.0139096	0.863	0.868	27	13510638	13.5106	2394
BovineHD2700009005	0.0003491	5.49357e-06	0.0307	0.4501	0.8	3.90109e-08	0.0113598	0.0131075	0.867	0.914	27	32027251	32.0273	2413
BovineHD2700005092	0.0003488	5.80353e-06	0.0328	0.1266	0.746	4.61332e-08	0.0106338	0.0121334	0.876	0.936	27	17535454	17.5355	2398
BovineHD4100018431	-0.0003482	5.41335e-06	0.0243	0.0801	0.967	7.8376e-09	-0.0143312	0.0176415	0.812	0.66	27	44642088	44.6421	2425
BovineHD2700005308	-0.0003474	5.56632e-06	0.0358	0.1327	0.69	5.15909e-08	-0.00969358	0.0109519	0.885	0.935	27	18588982	18.589	2399
ARS-BFGL-NGS-110867	-0.0003472	5.56681e-06	0.0273	0.1025	0.125	2.64234e-08	-0.012703	0.0148846	0.853	0.881	27	26142340	26.1423	2407
BovineHD2700007007	-0.0003471	4.74925e-06	0.0294	0.131	0.874	2.65294e-08	-0.011818	0.0134266	0.88	0.852	27	24899262	24.8993	2405
BovineHD2700010310	0.0003455	5.47787e-06	0.0272	0.1824	0.203	3.86607e-08	0.0126871	0.0152163	0.834	0.924	27	36089976	36.09	2417
BovineHD2700002409	-0.0003436	5.32416e-06	0.0325	0.0905	0.211	3.93519e-08	-0.0105601	0.0120636	0.875	0.913	27	7690247	7.69025	2388
BovineHD2700013138	-0.0003425	5.00843e-06	0.029	0.1349	0.872	2.61966e-08	-0.01181	0.0137459	0.859	0.861	27	45126747	45.1267	2426
BovineHD2700011164	-0.0003404	5.16503e-06	0.0292	0.2418	0.785	3.91156e-08	-0.011671	0.0135955	0.858	0.921	27	38654810	38.6548	2419
BovineHD2700010699	0.0003369	5.01938e-06	0.027	0.1096	0.056	1.20536e-08	0.0124771	0.0148691	0.839	0.736	27	37303261	37.3033	2418
BovineHD2700009707	-0.000336	4.83062e-06	0.0289	0.1057	0.835	3.10975e-08	-0.0116411	0.0134573	0.865	0.891	27	34497467	34.4975	2415
BovineHD2700010374	0.000336	5.10702e-06	0.0255	0.4117	0.177	3.29194e-08	0.013177	0.0158439	0.832	0.912	27	36292809	36.2928	2417
BovineHD2700011036	0.000334	4.71031e-06	0.0275	0.2674	0.867	2.57616e-08	0.0121464	0.0142582	0.852	0.869	27	38269603	38.2696	2419
BovineHD2700012629	0.0003335	5.37439e-06	0.033	0.4802	0.293	4.61296e-08	0.0100966	0.0116086	0.87	0.935	27	43655337	43.6553	2424
BovineHD2700010375	0.0003309	5.29294e-06	0.0251	0.3031	0.177	3.19306e-08	0.0131669	0.0160352	0.821	0.916	27	36293590	36.2936	2417
BovineHD2700009339	0.0003273	5.16144e-06	0.0314	0.1271	0.421	5.22399e-08	0.0104247	0.0123945	0.841	0.951	27	33094886	33.0949	2414
BovineHD2700007038	-0.0003248	5.37823e-06	0.0241	0.1147	0.97	6.12714e-09	-0.013476	0.0166792	0.808	0.632	27	25040422	25.0404	2406
BTA-62484-no-rs	0.0003226	4.95837e-06	0.0224	0.108	0.966	6.80225e-09	0.0144007	0.017908	0.804	0.658	27	26212976	26.213	2407
BovineHD2700009840	0.0003212	5.70703e-06	0.0324	0.1098	0.509	5.15633e-08	0.00991319	0.0112416	0.882	0.957	27	34915295	34.9153	2415
BTB-01965860	-0.0003179	5.13175e-06	0.0315	0.1315	0.254	3.83272e-08	-0.0100926	0.0116744	0.865	0.931	27	17554542	17.5545	2398
BovineHD2700009925	0.0003172	5.23886e-06	0.0312	0.1321	0.477	5.02131e-08	0.0101785	0.0116333	0.875	0.954	27	35111083	35.1111	2416
BovineHD2700012638	-0.0003081	4.90317e-06	0.0236	0.0977	0.044	8.07269e-09	-0.0130373	0.0161662	0.806	0.71	27	43691751	43.6918	2424
BovineHD2700002627	-0.0003075	4.89481e-06	0.0278	0.1595	0.232	3.36691e-08	-0.0110472	0.012916	0.855	0.928	27	8389717	8.38972	2389
BovineHD2700003980	-0.0003052	5.2179e-06	0.0296	0.1915	0.772	3.27964e-08	-0.0103228	0.0116797	0.884	0.923	27	13638148	13.6381	2394
BovineHD2700010319	-0.000305	4.47588e-06	0.0237	0.3768	0.805	2.91935e-08	-0.012853	0.0151988	0.846	0.916	27	36118329	36.1183	2417
BovineHD2700007234	0.0003043	4.95248e-06	0.0322	0.1057	0.517	4.6253e-08	0.00944145	0.0106534	0.886	0.952	27	25693657	25.6937	2406
BovineHD2700010254	-0.0003016	4.66062e-06	0.0241	0.1633	0.799	2.92308e-08	-0.0125298	0.0148788	0.842	0.919	27	35944602	35.9446	2416
ARS-BFGL-NGS-20225	-0.0003015	4.82425e-06	0.0248	0.3652	0.805	2.85142e-08	-0.0121396	0.0146146	0.831	0.918	27	36117365	36.1174	2417
BovineHD2700006976	0.0003008	4.92513e-06	0.0205	0.1211	0.015	2.63271e-09	0.014671	0.019681	0.745	0.47	27	24772364	24.7724	2405
BovineHD2700011162	-0.0002999	4.74235e-06	0.027	0.2499	0.785	3.03662e-08	-0.0111227	0.0134513	0.827	0.92	27	38651513	38.6515	2419
BovineHD2700009010	0.0002989	4.71933e-06	0.0273	0.4477	0.8	2.85891e-08	0.010935	0.0128054	0.854	0.911	27	32032887	32.0329	2413
BovineHD2700005639	-0.0002949	4.58026e-06	0.029	0.2456	0.541	4.32047e-08	-0.0101822	0.011591	0.878	0.953	27	19736214	19.7362	2400
BovineHD2700001394	-0.0002938	4.91339e-06	0.0269	0.0857	0.861	2.07153e-08	-0.0109102	0.0126099	0.865	0.882	27	4221585	4.22159	2385
BovineHD2700008636	0.0002934	4.55456e-06	0.0302	0.2104	0.495	4.3043e-08	0.00971595	0.0111134	0.874	0.949	27	31011411	31.0114	2412
BovineHD2700003535	-0.0002929	4.75993e-06	0.0284	0.266	0.269	3.37496e-08	-0.0103258	0.0119042	0.867	0.932	27	12250601	12.2506	2393
BovineHD2700012201	0.0002924	4.7933e-06	0.0301	0.3789	0.704	3.56406e-08	0.00970285	0.0111787	0.868	0.934	27	42116910	42.1169	2423
BovineHD2700008911	-0.000292	4.59721e-06	0.027	0.1113	0.204	2.77142e-08	-0.010814	0.0123653	0.875	0.911	27	31842552	31.8426	2412
BovineHD2700013143	-0.0002897	4.50505e-06	0.0266	0.1181	0.873	1.86364e-08	-0.0109037	0.0129117	0.844	0.858	27	45144627	45.1446	2426
BovineHD2700011169	-0.0002896	3.92604e-06	0.0239	0.1776	0.834	2.31766e-08	-0.0120983	0.0143554	0.843	0.893	27	38666022	38.666	2419
BovineHD2700005641	0.0002888	4.83743e-06	0.0295	0.2246	0.459	4.14156e-08	0.009778	0.0112121	0.872	0.955	27	19740271	19.7403	2400
BovineHD2700005592	0.0002835	4.26473e-06	0.0273	0.2034	0.777	2.78252e-08	0.010399	0.0122908	0.846	0.916	27	19525096	19.5251	2400
Hapmap52361-ss46526521	0.0002833	4.54728e-06	0.027	0.0915	0.733	3.13916e-08	0.0105074	0.0122367	0.859	0.931	27	35900786	35.9008	2416
BovineHD2700011594	-0.0002832	4.40621e-06	0.0307	0.1047	0.394	3.83078e-08	-0.00923558	0.0104975	0.88	0.943	27	39990529	39.9905	2420
BovineHD2700012782	0.0002798	4.73275e-06	0.0296	0.101	0.357	3.59428e-08	0.00945184	0.0108083	0.874	0.944	27	44101086	44.1011	2425
BovineHD2700009888	-0.0002783	4.776e-06	0.0262	0.1065	0.413	3.75514e-08	-0.010621	0.0125207	0.848	0.956	27	35050001	35.05	2416
BovineHD2700011037	0.0002769	4.27937e-06	0.0248	0.2327	0.867	1.77036e-08	0.011182	0.0132753	0.842	0.87	27	38273631	38.2736	2419
BovineHD2700000342	0.0002757	4.62867e-06	0.0308	0.154	0.641	3.49876e-08	0.00895027	0.0100502	0.891	0.942	27	1096849	1.09685	2382
BovineHD2700006779	-0.0002757	4.39411e-06	0.029	0.1189	0.297	3.1718e-08	-0.00951797	0.010768	0.884	0.932	27	24094574	24.0946	2405
BovineHD2700003262	0.0002756	3.9891e-06	0.0262	0.1826	0.661	3.40351e-08	0.0105208	0.012683	0.83	0.938	27	10983064	10.9831	2391
BovineHD2700001356	0.0002742	4.55159e-06	0.0245	0.2011	0.911	1.22156e-08	0.0111934	0.0135699	0.825	0.82	27	4015341	4.01534	2385
BovineHD2700013034	0.0002742	4.61609e-06	0.0306	0.1102	0.667	3.33842e-08	0.00895939	0.0101266	0.885	0.938	27	44757796	44.7578	2425
BovineHD2700003263	0.0002736	4.42136e-06	0.0254	0.178	0.661	3.35385e-08	0.0107726	0.0130509	0.825	0.946	27	10984750	10.9848	2391
BovineHD2700005429	0.0002726	4.1017e-06	0.0285	0.1698	0.573	3.63589e-08	0.00957481	0.0108354	0.884	0.947	27	18923297	18.9233	2399
BovineHD2700010901	0.0002726	4.22429e-06	0.0245	0.1743	0.126	1.63961e-08	0.0111427	0.0131848	0.845	0.86	27	37985110	37.9851	2418
BovineHD2700010014	-0.0002717	4.31945e-06	0.0277	0.1016	0.5	3.69222e-08	-0.00982205	0.0112717	0.871	0.951	27	35286929	35.2869	2416
BovineHD2700006578	-0.0002712	4.26025e-06	0.0237	0.0872	0.874	1.6233e-08	-0.0114446	0.0133431	0.858	0.865	27	23428207	23.4282	2404
BovineHD2700006788	-0.0002693	4.15379e-06	0.0251	0.1705	0.141	1.76236e-08	-0.010745	0.0126088	0.852	0.868	27	24166894	24.1669	2405
BovineHD2700011991	-0.0002689	4.38256e-06	0.0283	0.1494	0.454	3.58536e-08	-0.00951345	0.0108819	0.874	0.95	27	41351517	41.3515	2422
BovineHD2700010257	0.0002687	4.57723e-06	0.0229	0.1778	0.201	2.3201e-08	0.0117163	0.0142989	0.819	0.922	27	35951085	35.9511	2416
BovineHD2700012202	-0.0002676	4.3225e-06	0.0289	0.2549	0.296	2.98573e-08	-0.00924924	0.0105245	0.879	0.93	27	42118644	42.1186	2423
BovineHD2700010844	0.0002659	4.66433e-06	0.0275	0.1112	0.475	3.52553e-08	0.00965604	0.0109607	0.881	0.955	27	37832214	37.8322	2418
BovineHD2700005637	0.0002656	4.22701e-06	0.0266	0.217	0.459	3.5036e-08	0.00999759	0.0115156	0.868	0.953	27	19731968	19.732	2400
BovineHD2700011795	-0.0002641	4.41494e-06	0.0278	0.1299	0.416	3.38816e-08	-0.00948824	0.0108723	0.873	0.949	27	40654423	40.6544	2421
BovineHD2700004036	-0.0002625	4.62197e-06	0.0233	0.1074	0.062	8.04243e-09	-0.0112657	0.0133272	0.845	0.767	27	13870352	13.8704	2394
BovineHD2700003876	0.000262	3.72245e-06	0.0215	0.1123	0.948	6.75285e-09	0.0122071	0.0148973	0.819	0.706	27	13294581	13.2946	2394
BovineHD2700012027	0.0002604	4.02243e-06	0.0212	0.094	0.042	5.44554e-09	0.0122653	0.0152544	0.804	0.675	27	41438434	41.4384	2422
BovineHD2700005594	0.000258	4.64408e-06	0.0247	0.1808	0.777	2.30291e-08	0.0104435	0.0121123	0.862	0.929	27	19528534	19.5285	2400
ARS-BFGL-NGS-19534	0.0002568	3.90311e-06	0.0214	0.0881	0.143	1.617e-08	0.0120188	0.0149314	0.805	0.882	27	33749694	33.7497	2414
BovineHD2700007225	-0.0002566	3.95396e-06	0.0222	0.0859	0.064	7.86457e-09	-0.0115749	0.0140195	0.826	0.754	27	25651498	25.6515	2406
BovineHD2700008832	-0.0002564	3.98554e-06	0.0257	0.1009	0.364	3.04342e-08	-0.00998797	0.0115715	0.863	0.943	27	31559640	31.5596	2412
BovineHD2700008558	-0.0002548	3.78752e-06	0.0266	0.0979	0.326	2.85423e-08	-0.00957986	0.0109933	0.871	0.932	27	30798670	30.7987	2411
BTB-00954894	0.0002545	3.99809e-06	0.0265	0.1698	0.358	2.97878e-08	0.00959323	0.0111139	0.863	0.942	27	13631137	13.6311	2394
BovineHD2700009920	-0.0002539	4.0172e-06	0.0232	0.1904	0.784	2.18003e-08	-0.0109587	0.012881	0.851	0.916	27	35104720	35.1047	2416
Hapmap44636-BTA-120097	-0.0002539	3.77783e-06	0.0222	0.0768	0.935	7.84311e-09	-0.01142	0.0137379	0.831	0.745	27	43789958	43.79	2424
BovineHD2700005462	0.0002521	3.91327e-06	0.0265	0.1587	0.514	3.17615e-08	0.00950257	0.0108883	0.873	0.95	27	19035041	19.035	2400
BovineHD2700005466	0.0002513	3.98166e-06	0.0271	0.1661	0.514	3.15505e-08	0.00928441	0.0106455	0.872	0.949	27	19049183	19.0492	2400
BovineHD2700010378	0.0002508	4.02333e-06	0.0219	0.1763	0.177	1.83399e-08	0.0114343	0.013841	0.826	0.904	27	36297768	36.2978	2417
BovineHD2700003871	-0.0002495	3.93244e-06	0.0214	0.1085	0.052	6.13453e-09	-0.011658	0.0145554	0.801	0.718	27	13280902	13.2809	2394
BovineHD2700005638	-0.0002494	4.6784e-06	0.0269	0.2456	0.541	3.08793e-08	-0.00926952	0.0110221	0.841	0.957	27	19734575	19.7346	2400
BovineHD2700013107	-0.0002494	4.42504e-06	0.0266	0.1783	0.585	3.01959e-08	-0.00938781	0.0108376	0.866	0.951	27	45024970	45.025	2426
BovineHD2700005636	0.0002487	4.6861e-06	0.0265	0.1943	0.459	3.07123e-08	0.00939579	0.0111124	0.846	0.958	27	19722410	19.7224	2400
BovineHD2700003877	-0.0002479	4.31711e-06	0.0207	0.1006	0.052	6.04991e-09	-0.0119772	0.0151896	0.789	0.742	27	13297188	13.2972	2394
BovineHD2700002953	-0.0002478	3.89e-06	0.0186	0.0783	0.976	2.86711e-09	-0.0132992	0.0166024	0.801	0.562	27	9830362	9.83036	2390
ARS-BFGL-NGS-21780	0.0002456	4.2171e-06	0.0249	0.1804	0.661	2.70323e-08	0.00986543	0.011615	0.849	0.944	27	10983738	10.9837	2391
BovineHD2700004135	0.0002449	4.1296e-06	0.0269	0.1325	0.296	2.49873e-08	0.00910548	0.0109362	0.833	0.933	27	14254662	14.2547	2395
BovineHD2700004936	-0.0002449	3.96503e-06	0.0277	0.1144	0.432	2.94325e-08	-0.00885057	0.00997685	0.887	0.945	27	16871189	16.8712	2397
BovineHD2700002837	-0.0002445	3.67281e-06	0.024	0.113	0.867	1.37642e-08	-0.0101726	0.0119472	0.851	0.853	27	9271052	9.27105	2390
BovineHD2700005506	-0.0002443	4.4067e-06	0.0281	0.1079	0.568	2.92784e-08	-0.00868237	0.00989577	0.877	0.949	27	19177443	19.1774	2400
BovineHD2700005457	-0.0002431	4.69676e-06	0.028	0.1049	0.486	2.95165e-08	-0.00867036	0.0100696	0.861	0.955	27	19027367	19.0274	2400
ARS-BFGL-NGS-87845	-0.0002431	4.21002e-06	0.0267	0.3163	0.296	2.46417e-08	-0.00910537	0.0105676	0.862	0.934	27	42118037	42.118	2423
BovineHD2700009574	0.0002423	3.72833e-06	0.0231	0.1982	0.133	1.35422e-08	0.0105058	0.0126527	0.83	0.858	27	33844173	33.8442	2414
BovineHD2700003990	-0.000242	3.93235e-06	0.0262	0.1142	0.642	2.68968e-08	-0.00922357	0.010539	0.875	0.945	27	13687818	13.6878	2394
BovineHD2700001352	-0.0002415	4.04316e-06	0.0187	0.1527	0.032	3.56432e-09	-0.0129169	0.0167761	0.77	0.643	27	4009608	4.00961	2385
BovineHD2700010260	0.0002412	4.09481e-06	0.022	0.169	0.201	1.86898e-08	0.0109452	0.0135394	0.808	0.916	27	35954207	35.9542	2416
BovineHD2700005640	0.0002407	3.98093e-06	0.0259	0.2424	0.459	2.87853e-08	0.00928332	0.0108135	0.858	0.952	27	19738008	19.738	2400
BovineHD2700006713	-0.0002406	4.29754e-06	0.0273	0.1183	0.633	2.69009e-08	-0.00880383	0.0100534	0.876	0.944	27	23889102	23.8891	2404
BovineHD2700004257	0.0002403	4.06388e-06	0.0257	0.1194	0.661	2.58657e-08	0.00936148	0.0109746	0.853	0.941	27	14642181	14.6422	2395
BovineHD2700010335	0.0002399	4.00842e-06	0.0212	0.2227	0.401	2.76453e-08	0.0112976	0.0140427	0.805	0.956	27	36188423	36.1884	2417
BovineHD2700003892	-0.0002393	3.73427e-06	0.0222	0.1066	0.094	9.75832e-09	-0.0107776	0.0130092	0.828	0.818	27	13360782	13.3608	2394
BovineHD2700005464	0.0002387	4.14066e-06	0.0258	0.1498	0.641	2.62192e-08	0.00925091	0.0108658	0.851	0.947	27	19043139	19.0431	2400
BovineHD2700004614	-0.0002384	3.82682e-06	0.0254	0.1467	0.715	2.31893e-08	-0.00937509	0.0107747	0.87	0.928	27	15862145	15.8621	2396
BovineHD2700007340	-0.0002383	3.88571e-06	0.0194	0.1066	0.034	3.703e-09	-0.0122605	0.0157858	0.777	0.635	27	26210460	26.2105	2407
BovineHD2700009202	-0.0002381	3.59809e-06	0.0223	0.0878	0.779	1.95403e-08	-0.0106929	0.0126094	0.848	0.915	27	32604532	32.6045	2413
BovineHD2700006929	-0.0002374	3.62449e-06	0.0212	0.1136	0.923	7.9995e-09	-0.0111793	0.0137438	0.813	0.781	27	24642629	24.6426	2405
BovineHD2700011796	0.0002373	4.05552e-06	0.0253	0.134	0.584	2.73472e-08	0.00939013	0.0110058	0.853	0.95	27	40655727	40.6557	2421
BovineHD2700007998	-0.0002363	4.32046e-06	0.0268	0.1004	0.701	2.34169e-08	-0.0088163	0.010236	0.861	0.936	27	28987146	28.9871	2409
BovineHD2700004923	0.0002355	3.76833e-06	0.0242	0.1811	0.162	1.50616e-08	0.00974435	0.0114068	0.854	0.879	27	16828432	16.8284	2397
BovineHD2700010342	-0.0002353	3.55511e-06	0.019	0.2238	0.787	1.85429e-08	-0.0123836	0.0158045	0.784	0.921	27	36218251	36.2183	2417
BovineHD2700003873	-0.0002338	3.75747e-06	0.0203	0.1182	0.052	5.38683e-09	-0.011537	0.0144762	0.797	0.72	27	13283225	13.2832	2394
BovineHD2700012203	0.0002327	3.79922e-06	0.0252	0.2123	0.704	2.25686e-08	0.00923276	0.0107053	0.862	0.931	27	42119245	42.1192	2423
BovineHD2700009003	0.0002325	4.03865e-06	0.0246	0.3337	0.529	2.69284e-08	0.00944932	0.0109241	0.865	0.953	27	32025458	32.0255	2413
BTB-00951096	0.0002321	3.28775e-06	0.022	0.1619	0.199	1.71474e-08	0.0105339	0.0123191	0.855	0.899	27	9762847	9.76285	2390
BovineHD2700011791	-0.0002321	4.05242e-06	0.0187	0.1298	0.043	4.46704e-09	-0.012411	0.0161846	0.767	0.71	27	40639509	40.6395	2421
BovineHD2700013109	0.0002319	4.13479e-06	0.0271	0.1534	0.415	2.61031e-08	0.00856603	0.0104457	0.82	0.947	27	45027607	45.0276	2426
BovineHD2700002849	0.0002318	3.8977e-06	0.025	0.2889	0.384	2.54124e-08	0.00928392	0.0107064	0.867	0.944	27	9323573	9.32357	2390
BovineHD2700011445	0.0002309	4.02902e-06	0.0247	0.0866	0.336	2.37897e-08	0.00934927	0.0106082	0.881	0.942	27	39476279	39.4763	2420
BovineHD2700009895	-0.0002298	3.93131e-06	0.0228	0.3341	0.414	2.56216e-08	-0.0100928	0.0119002	0.848	0.954	27	35063810	35.0638	2416
BovineHD2700010258	-0.0002293	3.72469e-06	0.0214	0.181	0.799	1.69036e-08	-0.0107171	0.0137592	0.779	0.911	27	35952667	35.9527	2416
BovineHD2700007965	0.0002292	3.81929e-06	0.0242	0.0918	0.597	2.52746e-08	0.00945717	0.0108625	0.871	0.952	27	28418165	28.4182	2409
BovineHD2700006109	0.000228	4.04322e-06	0.0254	0.0836	0.403	2.50034e-08	0.00896422	0.0102111	0.878	0.951	27	21663551	21.6636	2402
BovineHD2700009780	-0.000228	3.52253e-06	0.0234	0.1485	0.561	2.56114e-08	-0.00973186	0.0116273	0.837	0.948	27	34726522	34.7265	2415
BovineHD2700013130	0.0002278	3.88076e-06	0.025	0.1553	0.569	2.54513e-08	0.00910069	0.0103379	0.88	0.949	27	45098908	45.0989	2426
BovineHD2700005424	-0.0002277	3.81995e-06	0.0247	0.1575	0.514	2.5914e-08	-0.00922031	0.0108377	0.851	0.953	27	18912019	18.912	2399
BovineHD2700004612	-0.0002273	3.8827e-06	0.0245	0.1446	0.715	2.1077e-08	-0.00929088	0.0110545	0.84	0.932	27	15859061	15.8591	2396
BovineHD2700009863	0.0002272	3.84876e-06	0.0242	0.179	0.214	1.73784e-08	0.00938726	0.01127	0.833	0.91	27	34999522	34.9995	2415
BovineHD2700002536	0.0002268	3.97057e-06	0.0243	0.3539	0.355	2.35761e-08	0.00933506	0.0110698	0.843	0.945	27	8068497	8.0685	2389
BovineHD2700010338	-0.0002266	3.76359e-06	0.0201	0.2238	0.787	1.71966e-08	-0.0112943	0.0143392	0.788	0.921	27	36203323	36.2033	2417
BovineHD2700013108	0.0002266	3.77275e-06	0.0253	0.1663	0.415	2.49342e-08	0.00894591	0.010505	0.852	0.946	27	45026370	45.0264	2426
BovineHD2700002620	-0.0002265	3.87045e-06	0.0223	0.1068	0.209	1.69687e-08	-0.0101405	0.0120903	0.839	0.918	27	8362906	8.36291	2389
BovineHD2700010343	0.0002263	3.76338e-06	0.0201	0.2298	0.259	1.96337e-08	0.011258	0.0137912	0.816	0.935	27	36219500	36.2195	2417
BovineHD2700011994	-0.0002261	3.94132e-06	0.0261	0.1508	0.448	2.52803e-08	-0.008651	0.01005	0.861	0.949	27	41353643	41.3536	2422
BovineHD2700009338	0.0002254	3.92702e-06	0.024	0.1795	0.421	2.47549e-08	0.00938958	0.0111515	0.842	0.951	27	33088464	33.0885	2414
BovineHD2700002529	0.0002248	3.82632e-06	0.0211	0.1746	0.157	1.33688e-08	0.0106536	0.01291	0.825	0.895	27	8061944	8.06194	2389
BovineHD2700004610	-0.0002245	3.62264e-06	0.023	0.1462	0.763	1.82049e-08	-0.00976175	0.0113331	0.861	0.917	27	15856634	15.8566	2396
BovineHD2700009576	-0.0002244	3.24278e-06	0.0211	0.2643	0.867	1.16117e-08	-0.0106339	0.0129872	0.819	0.852	27	33853274	33.8533	2414
BovineHD2700009760	-0.000223	4.06115e-06	0.0219	0.1772	0.575	2.43013e-08	-0.0101985	0.0120733	0.845	0.957	27	34680498	34.6805	2415
BovineHD2700001361	0.0002229	3.78967e-06	0.0182	0.1268	0.968	3.03482e-09	0.0122464	0.0160904	0.761	0.634	27	4031046	4.03105	2385
BovineHD2700010344	0.0002224	3.62665e-06	0.0196	0.226	0.213	1.65589e-08	0.0113453	0.0144331	0.786	0.92	27	36220692	36.2207	2417
BovineHD2700007183	0.0002206	3.39521e-06	0.0218	0.0854	0.597	2.34211e-08	0.0101215	0.0121254	0.835	0.947	27	25526658	25.5267	2406
BovineHD2700003457	-0.0002198	3.62156e-06	0.0251	0.136	0.527	2.40883e-08	-0.00875758	0.0100299	0.873	0.947	27	11803467	11.8035	2392
BovineHD2700005427	-0.0002198	3.89692e-06	0.0239	0.1687	0.427	2.36471e-08	-0.00918436	0.0105579	0.87	0.953	27	18920725	18.9207	2399
BovineHD2700009864	0.0002192	3.90291e-06	0.0203	0.1841	0.221	1.65455e-08	0.0107959	0.0141987	0.76	0.927	27	35001990	35.002	2416
BovineHD2700011990	0.0002181	4.24122e-06	0.0249	0.1473	0.552	2.35263e-08	0.00874708	0.010149	0.862	0.954	27	41350583	41.3506	2422
BovineHD4100018280	0.0002176	3.48113e-06	0.0185	0.0954	0.044	3.98626e-09	0.0117617	0.014295	0.823	0.688	27	26448272	26.4483	2407
BovineHD2700011786	0.0002176	3.66291e-06	0.018	0.1112	0.957	3.92435e-09	0.0121137	0.0157866	0.767	0.697	27	40625677	40.6257	2421
BovineHD2700008583	-0.0002173	3.90695e-06	0.0225	0.0974	0.237	1.70941e-08	-0.00964327	0.0114339	0.843	0.926	27	30863133	30.8631	2411
BovineHD2700002928	0.0002171	3.44435e-06	0.024	0.1033	0.57	2.30914e-08	0.00903157	0.0103312	0.874	0.944	27	9697802	9.6978	2390
Hapmap49244-BTA-62731	0.000217	3.38162e-06	0.0231	0.1042	0.749	1.7699e-08	0.0094062	0.0111711	0.842	0.923	27	30510177	30.5102	2411
BovineHD2700005430	-0.0002159	3.42319e-06	0.0241	0.1699	0.428	2.28334e-08	-0.00897284	0.010299	0.871	0.946	27	18926680	18.9267	2399
BovineHD2700006683	0.0002159	3.87464e-06	0.022	0.1278	0.181	1.38314e-08	0.00981354	0.0117297	0.837	0.902	27	23820994	23.821	2404
BovineHD2700008575	0.0002157	3.31827e-06	0.0214	0.1096	0.88	9.79094e-09	0.0100624	0.0120321	0.836	0.838	27	30839367	30.8394	2411
BovineHD2700006818	0.0002136	3.72684e-06	0.0242	0.0838	0.567	2.24056e-08	0.00883995	0.0101509	0.871	0.951	27	24304205	24.3042	2405
BovineHD2700005588	0.0002131	3.33441e-06	0.0218	0.1904	0.764	1.63719e-08	0.00976249	0.0118491	0.824	0.919	27	19506424	19.5064	2400
BovineHD2700010487	0.0002122	3.46861e-06	0.0191	0.0872	0.884	9.21869e-09	0.0111085	0.0136811	0.812	0.856	27	36754038	36.754	2417
BovineHD2700003460	0.0002121	3.54575e-06	0.0249	0.1315	0.473	2.24284e-08	0.0085183	0.00978449	0.871	0.946	27	11807533	11.8075	2392
BovineHD2700003264	0.000212	3.5063e-06	0.021	0.1772	0.64	2.07034e-08	0.0100804	0.0123236	0.818	0.946	27	10985995	10.986	2391
BovineHD2700010444	-0.000211	3.1848e-06	0.0189	0.0986	0.908	7.47501e-09	-0.0111464	0.013798	0.808	0.81	27	36484812	36.4848	2417
BovineHD2700011929	0.0002107	3.53681e-06	0.0239	0.1017	0.591	2.14575e-08	0.00881474	0.0100052	0.881	0.949	27	41144477	41.1445	2422
BovineHD2700012653	0.0002106	3.25321e-06	0.0181	0.0923	0.951	4.15392e-09	0.0116363	0.0151463	0.768	0.702	27	43732041	43.732	2424
BovineHD2700010771	0.0002101	3.39971e-06	0.0217	0.1367	0.545	2.18896e-08	0.00968176	0.0112606	0.86	0.95	27	37450977	37.451	2418
BovineHD2700010376	0.0002099	3.43874e-06	0.0196	0.3014	0.177	1.28468e-08	0.0107095	0.0131709	0.813	0.9	27	36295135	36.2951	2417
BovineHD2700005589	0.0002096	3.38795e-06	0.0209	0.2075	0.764	1.58314e-08	0.0100287	0.0120455	0.833	0.923	27	19508946	19.5089	2400
BovineHD2700005546	-0.0002093	3.3106e-06	0.0203	0.0936	0.831	1.23041e-08	-0.0103126	0.0126156	0.817	0.889	27	19355032	19.355	2400
BovineHD2700008608	-0.0002086	3.89876e-06	0.0234	0.2032	0.487	2.17362e-08	-0.00891321	0.0105446	0.845	0.953	27	30948364	30.9484	2411
BovineHD2700003259	-0.0002082	3.50666e-06	0.02	0.1655	0.339	1.9423e-08	-0.0103942	0.0125568	0.828	0.946	27	10969390	10.9694	2391
BovineHD2700004922	-0.0002077	3.60157e-06	0.0217	0.1745	0.838	1.17274e-08	-0.00955822	0.0112759	0.848	0.886	27	16827644	16.8276	2397
BovineHD2700004123	-0.0002063	3.70018e-06	0.0221	0.0939	0.22	1.46316e-08	-0.00932252	0.0107461	0.868	0.92	27	14204619	14.2046	2395
BTB-01695243	0.0002062	3.36215e-06	0.0206	0.1462	0.158	1.13173e-08	0.0100276	0.0126242	0.794	0.887	27	8032192	8.03219	2389
BovineHD2700010603	0.000206	3.39055e-06	0.0222	0.0932	0.562	2.08964e-08	0.00926753	0.0108519	0.854	0.948	27	37072503	37.0725	2418
BovineHD2700000334	-0.0002058	3.88856e-06	0.022	0.1098	0.224	1.47472e-08	-0.00934234	0.0109815	0.851	0.924	27	1070982	1.07098	2382
BovineHD2700002931	0.0002057	3.24303e-06	0.0174	0.1188	0.032	2.61078e-09	0.0118225	0.0149179	0.793	0.607	27	9736073	9.73607	2390
Hapmap57478-rs29023022	-0.000205	3.3571e-06	0.0208	0.1698	0.158	1.11945e-08	-0.00985383	0.0116828	0.843	0.88	27	24144679	24.1447	2405
BovineHD2700008635	-0.0002049	3.47634e-06	0.0233	0.2146	0.428	2.0553e-08	-0.00879193	0.010254	0.857	0.946	27	31009413	31.0094	2412
BovineHD2700009924	0.0002049	3.63155e-06	0.0209	0.1423	0.757	1.54288e-08	0.00978816	0.0115791	0.845	0.929	27	35108990	35.109	2416
BovineHD2700013097	0.0002044	3.74864e-06	0.0236	0.1293	0.415	2.02789e-08	0.00866056	0.0101226	0.856	0.949	27	45009097	45.0091	2426
BovineHD2700011168	-0.0002043	3.16953e-06	0.0201	0.2	0.784	1.41621e-08	-0.0101493	0.0124325	0.816	0.913	27	38661599	38.6616	2419
BovineHD2700002446	0.0002033	3.23874e-06	0.0214	0.0815	0.16	1.11359e-08	0.00948704	0.0110998	0.855	0.878	27	7787446	7.78745	2388
BovineHD2700001358	0.000203	3.20025e-06	0.0167	0.1908	0.968	2.51658e-09	0.0121778	0.0159525	0.763	0.615	27	4023761	4.02376	2385
BovineHD2700006687	0.0002012	3.55831e-06	0.0201	0.12	0.181	1.20207e-08	0.0100284	0.0119187	0.841	0.903	27	23824587	23.8246	2404
BovineHD2700009970	0.0002009	3.34563e-06	0.0218	0.127	0.621	1.89994e-08	0.00922857	0.0108576	0.85	0.944	27	35228044	35.228	2416
BovineHD2700005587	-0.0002008	3.60681e-06	0.0223	0.1895	0.236	1.4523e-08	-0.00900231	0.0109951	0.819	0.923	27	19505513	19.5055	2400
BovineHD2700008580	-0.0002006	3.26868e-06	0.0208	0.108	0.238	1.45806e-08	-0.00966056	0.0113837	0.849	0.919	27	30855735	30.8557	2411
BovineHD2700009964	-0.0002002	3.26067e-06	0.0222	0.1527	0.492	2.0041e-08	-0.009006	0.0105682	0.852	0.949	27	35220792	35.2208	2416
BovineHD2700005505	-0.0001998	3.59063e-06	0.0217	0.1078	0.787	1.33998e-08	-0.00920679	0.0109902	0.838	0.914	27	19170158	19.1702	2400
BovineHD2700008552	0.0001994	2.97119e-06	0.0205	0.1043	0.836	1.09172e-08	0.00971273	0.0114883	0.845	0.872	27	30788252	30.7883	2411
BovineHD2700011147	0.0001994	3.32388e-06	0.0221	0.0983	0.512	1.98598e-08	0.00900691	0.0104935	0.858	0.952	27	38597791	38.5978	2419
BovineHD2700010334	-0.0001989	3.30431e-06	0.0171	0.2024	0.078	5.69829e-09	-0.0116106	0.0144508	0.803	0.804	27	36186027	36.186	2417
BovineHD4100018346	-0.0001988	3.45463e-06	0.0188	0.0864	0.847	1.02276e-08	-0.0105582	0.0135372	0.78	0.893	27	34047531	34.0475	2415
BovineHD4100018158	-0.0001985	3.18815e-06	0.019	0.1549	0.111	7.80747e-09	-0.0104302	0.0123203	0.847	0.843	27	8038196	8.0382	2389
BovineHD2700010339	0.0001969	3.67628e-06	0.0154	0.2253	0.19	1.19269e-08	0.0127612	0.0189967	0.672	0.931	27	36205982	36.206	2417
BovineHD2700010550	0.0001968	3.12064e-06	0.0218	0.1304	0.509	1.93542e-08	0.00904026	0.0106206	0.851	0.947	27	36958512	36.9585	2417
BovineHD2700010347	0.0001956	3.30869e-06	0.0183	0.179	0.254	1.44909e-08	0.0106684	0.0135391	0.788	0.932	27	36228351	36.2284	2417
BovineHD2700009770	0.0001952	3.11183e-06	0.0208	0.1571	0.438	1.87585e-08	0.00938378	0.0115036	0.816	0.948	27	34709804	34.7098	2415
BovineHD2700003839	-0.0001945	3.0512e-06	0.02	0.1168	0.898	6.94759e-09	-0.00972623	0.0120007	0.81	0.811	27	13140393	13.1404	2394
BovineHD2700002942	-0.0001942	3.94905e-06	0.0213	0.1529	0.457	1.87076e-08	-0.00912933	0.0108385	0.842	0.963	27	9776789	9.77679	2390
BovineHD2700003978	0.0001942	3.31242e-06	0.0221	0.1638	0.358	1.7342e-08	0.00878808	0.0102799	0.855	0.942	27	13629522	13.6295	2394
BovineHD2700009771	0.0001941	3.21171e-06	0.0208	0.1519	0.438	1.85415e-08	0.00932934	0.0110601	0.844	0.949	27	34710823	34.7108	2415
BovineHD2700004152	0.0001937	3.13913e-06	0.0214	0.1299	0.297	1.56767e-08	0.00903871	0.0107526	0.841	0.931	27	14301161	14.3012	2395
BovineHD2700009360	0.0001933	3.24296e-06	0.0211	0.1528	0.314	1.6111e-08	0.00916312	0.0112715	0.813	0.936	27	33198001	33.198	2414
BovineHD2700003838	0.0001928	3.13713e-06	0.0203	0.1279	0.102	6.81654e-09	0.00948308	0.0114441	0.829	0.812	27	13131918	13.1319	2394
BovineHD2700011750	0.0001926	3.39582e-06	0.0224	0.1475	0.498	1.85468e-08	0.008611	0.0101073	0.852	0.953	27	40500404	40.5004	2421
BovineHD2700002705	-0.0001922	3.30073e-06	0.0197	0.0827	0.124	7.99639e-09	-0.00975508	0.0118197	0.825	0.856	27	8723971	8.72397	2389
BovineHD2700010279	0.0001921	3.43809e-06	0.0189	0.1526	0.255	1.40111e-08	0.0101802	0.0128763	0.791	0.933	27	35989224	35.9892	2416
BovineHD2700010535	0.0001918	3.60037e-06	0.0225	0.1394	0.479	1.83628e-08	0.00851248	0.00972276	0.876	0.952	27	36905300	36.9053	2417
BovineHD2700011365	-0.0001916	3.36809e-06	0.023	0.084	0.655	1.66037e-08	-0.00832042	0.00959067	0.868	0.937	27	39253257	39.2533	2420
BovineHD2700013103	-0.0001916	3.50342e-06	0.0226	0.1724	0.585	1.78269e-08	-0.0084919	0.0100371	0.846	0.948	27	45017929	45.0179	2426
BovineHD2700000977	-0.0001915	3.36298e-06	0.0183	0.075	0.055	3.78473e-09	-0.0104442	0.0136053	0.768	0.73	27	2913139	2.91314	2383
BovineHD2700004256	-0.0001911	3.31961e-06	0.0231	0.115	0.339	1.63548e-08	-0.00828315	0.00960085	0.863	0.936	27	14641509	14.6415	2395
BovineHD2700011784	-0.000191	3.11761e-06	0.0178	0.1103	0.043	3.02463e-09	-0.0107289	0.0143125	0.75	0.665	27	40623920	40.6239	2421
BovineHD2700006983	0.0001905	3.02187e-06	0.0185	0.1048	0.233	1.29546e-08	0.0102794	0.0123405	0.833	0.919	27	24812761	24.8128	2405
ARS-BFGL-NGS-111806	0.0001903	3.57585e-06	0.0209	0.1298	0.508	1.81069e-08	0.00912094	0.0109193	0.835	0.955	27	36959262	36.9593	2417
BovineHD2700012046	0.0001903	3.09835e-06	0.0205	0.1115	0.678	1.58121e-08	0.00929665	0.0107667	0.863	0.936	27	41507344	41.5073	2422
BovineHD2700010549	-0.0001901	3.15802e-06	0.0212	0.1325	0.491	1.80629e-08	-0.00895283	0.0103139	0.868	0.949	27	36958016	36.958	2417
BovineHD2700003977	0.00019	3.22989e-06	0.0215	0.1601	0.358	1.65992e-08	0.00885148	0.0102005	0.868	0.942	27	13628536	13.6285	2394
BovineHD2700003770	-0.0001899	2.9581e-06	0.0209	0.0992	0.261	1.39086e-08	-0.00910093	0.0108327	0.84	0.922	27	12867991	12.868	2393
BovineHD2700002525	0.0001897	3.08798e-06	0.0183	0.1559	0.164	9.86105e-09	0.0103688	0.0128883	0.805	0.893	27	8034620	8.03462	2389
BovineHD2700004273	-0.0001897	3.05654e-06	0.0201	0.2203	0.19	1.10731e-08	-0.00943647	0.0111245	0.848	0.901	27	14696499	14.6965	2395
BovineHD2700009781	0.0001891	3.16367e-06	0.0209	0.1497	0.439	1.76098e-08	0.00906231	0.0111062	0.816	0.948	27	34727613	34.7276	2415
BovineHD2700004636	-0.0001888	2.88697e-06	0.0172	0.1276	0.904	6.20846e-09	-0.0109548	0.0135855	0.806	0.818	27	15959211	15.9592	2396
BovineHD2700009783	0.0001888	3.37774e-06	0.0209	0.157	0.439	1.75513e-08	0.00903279	0.011216	0.805	0.951	27	34730405	34.7304	2415
BovineHD2700010653	0.0001883	3.14944e-06	0.0194	0.1776	0.377	1.66525e-08	0.00972232	0.0116759	0.833	0.947	27	37183730	37.1837	2418
BovineHD2700009667	-0.0001877	3.04228e-06	0.0188	0.1053	0.892	6.81839e-09	-0.00998664	0.0125184	0.798	0.828	27	34280745	34.2807	2415
BovineHD2700000336	-0.0001873	3.3504e-06	0.0224	0.1275	0.334	1.55939e-08	-0.00837298	0.00968628	0.864	0.941	27	1075657	1.07566	2382
BovineHD2700011170	-0.0001867	3.00279e-06	0.0177	0.156	0.931	4.48272e-09	-0.0105291	0.0139204	0.756	0.761	27	38669835	38.6698	2419
BovineHD2700009757	-0.0001866	3.27192e-06	0.0199	0.1757	0.575	1.7006e-08	-0.00937468	0.0112728	0.832	0.951	27	34675124	34.6751	2415
BovineHD2700009744	-0.0001865	2.98116e-06	0.0193	0.1361	0.575	1.70041e-08	-0.00968232	0.0118104	0.82	0.948	27	34635311	34.6353	2415
BTB-00964138	0.0001862	3.06446e-06	0.0168	0.1438	0.022	1.4869e-09	0.0111068	0.0146298	0.759	0.503	27	24913023	24.913	2405
BovineHD2700002914	-0.0001859	3.51824e-06	0.0166	0.1027	0.983	1.14383e-09	-0.0111993	0.0162169	0.691	0.476	27	9605297	9.6053	2390
BovineHD2700000609	-0.0001857	3.12631e-06	0.0173	0.0918	0.964	2.4069e-09	-0.0107521	0.0139801	0.769	0.632	27	1749545	1.74954	2382
Hapmap59411-ss46526171	-0.0001855	3.11155e-06	0.0208	0.1252	0.29	1.41904e-08	-0.00893456	0.0104814	0.852	0.932	27	19067353	19.0674	2400
BovineHD2700012589	-0.0001846	3.08952e-06	0.0195	0.1153	0.11	6.70137e-09	-0.00948465	0.0114956	0.825	0.832	27	43457529	43.4575	2424
BovineHD2700003979	-0.0001838	3.33831e-06	0.0211	0.1815	0.642	1.55349e-08	-0.00871182	0.0101962	0.854	0.945	27	13634111	13.6341	2394
BovineHD2700007014	-0.0001829	2.78603e-06	0.0215	0.1539	0.554	1.65269e-08	-0.0085055	0.00990469	0.859	0.943	27	24939937	24.9399	2405
BovineHD2700005476	0.0001821	2.96059e-06	0.02	0.1129	0.709	1.36631e-08	0.00908777	0.0107329	0.847	0.931	27	19068396	19.0684	2400
BovineHD2700010337	0.0001817	3.0247e-06	0.0174	0.2121	0.213	1.10554e-08	0.0104434	0.0136995	0.762	0.916	27	36200086	36.2001	2417
BovineHD2700007009	0.0001815	2.93422e-06	0.0192	0.1527	0.125	7.20643e-09	0.00947151	0.0114257	0.829	0.843	27	24918549	24.9185	2405
BovineHD2700006928	0.0001813	3.00397e-06	0.0198	0.1201	0.697	1.38685e-08	0.00915415	0.0105445	0.868	0.933	27	24637731	24.6377	2405
BovineHD2700005351	-0.0001807	2.96493e-06	0.021	0.0949	0.537	1.62426e-08	-0.00862027	0.0100787	0.855	0.946	27	18697861	18.6979	2399
BovineHD2700003619	0.0001805	3.06514e-06	0.0191	0.0761	0.88	6.8877e-09	0.00945081	0.0113189	0.835	0.85	27	12508454	12.5085	2393
BovineHD2700009641	-0.0001805	2.98873e-06	0.0213	0.0821	0.429	1.59699e-08	-0.00848975	0.00988786	0.859	0.944	27	34149775	34.1498	2415
BovineHD2700005593	0.0001802	3.15927e-06	0.0202	0.1879	0.764	1.16995e-08	0.00893472	0.010738	0.832	0.921	27	19526224	19.5262	2400
BovineHD2700003343	-0.0001801	2.82333e-06	0.0208	0.2208	0.748	1.22185e-08	-0.00867441	0.0101905	0.851	0.912	27	11253023	11.253	2392
BovineHD2700011909	0.00018	3.36189e-06	0.0204	0.0917	0.31	1.38566e-08	0.00880873	0.0103591	0.85	0.941	27	41068699	41.0687	2422
BovineHD2700003312	0.0001796	2.89457e-06	0.0203	0.1664	0.624	1.51401e-08	0.00883333	0.0104977	0.841	0.946	27	11140138	11.1401	2392
BovineHD2700003984	0.0001796	3.55434e-06	0.0207	0.1569	0.614	1.52805e-08	0.00866109	0.0102607	0.844	0.954	27	13665873	13.6659	2394
ARS-BFGL-NGS-56644	0.000179	2.88708e-06	0.0195	0.0946	0.41	1.55043e-08	0.00916343	0.0106856	0.858	0.947	27	4743690	4.74369	2385
BovineHD2700005586	-0.0001788	3.13665e-06	0.0194	0.1765	0.236	1.15193e-08	-0.00920019	0.0110354	0.834	0.923	27	19504613	19.5046	2400
BovineHD2700009728	0.0001788	2.92969e-06	0.0186	0.1278	0.3	1.3409e-08	0.00961035	0.0119306	0.806	0.937	27	34578990	34.579	2415
BovineHD2700011954	0.0001788	3.37375e-06	0.0202	0.2385	0.813	9.71419e-09	0.00886797	0.0105501	0.841	0.902	27	41278985	41.279	2422
BovineHD2700003551	-0.0001786	2.99435e-06	0.0216	0.1444	0.408	1.54135e-08	-0.00828168	0.00973086	0.851	0.941	27	12300159	12.3002	2393
BovineHD2700005578	-0.0001784	2.86969e-06	0.0197	0.1045	0.236	1.14705e-08	-0.00905679	0.0108761	0.833	0.916	27	19479143	19.4791	2400
BovineHD2700005590	0.0001783	3.00011e-06	0.0197	0.2141	0.764	1.14525e-08	0.00904927	0.0109672	0.825	0.919	27	19511207	19.5112	2400
BovineHD2700009906	-0.0001777	2.98984e-06	0.019	0.1737	0.485	1.5773e-08	-0.00936858	0.0116395	0.805	0.952	27	35078558	35.0786	2416
BovineHD2700008613	0.0001772	3.18258e-06	0.0201	0.2067	0.512	1.5695e-08	0.00883158	0.0106041	0.833	0.951	27	30959698	30.9597	2411
BovineHD2700009758	-0.0001762	3.14015e-06	0.019	0.175	0.575	1.5168e-08	-0.00927304	0.0111793	0.829	0.951	27	34676036	34.676	2415
BovineHD2700006783	0.0001757	2.7265e-06	0.0186	0.1854	0.842	8.22199e-09	0.00944366	0.0112498	0.839	0.869	27	24131073	24.1311	2405
BovineHD2700009746	-0.0001755	3.29208e-06	0.0191	0.1433	0.575	1.50463e-08	-0.00920343	0.0112062	0.821	0.953	27	34637113	34.6371	2415
BovineHD2700009722	0.0001748	2.94062e-06	0.0191	0.1139	0.3	1.28245e-08	0.00916866	0.011491	0.798	0.935	27	34566100	34.5661	2415
BovineHD2700009790	-0.0001748	2.97465e-06	0.0192	0.1307	0.557	1.50866e-08	-0.00909001	0.0108471	0.838	0.95	27	34741183	34.7412	2415
BovineHD2700004489	0.0001745	3.02337e-06	0.0176	0.0787	0.924	4.29116e-09	0.00993523	0.0125681	0.791	0.784	27	15418908	15.4189	2396
Hapmap48161-BTA-103404	0.0001745	2.77577e-06	0.0169	0.0919	0.927	4.1322e-09	0.0103256	0.0130374	0.792	0.763	27	31600184	31.6002	2412
BovineHD2700012881	0.0001745	3.06778e-06	0.0211	0.0804	0.498	1.52198e-08	0.00826879	0.00993628	0.832	0.948	27	44327378	44.3274	2425
BovineHD2700009756	-0.0001744	3.16019e-06	0.0195	0.1715	0.575	1.48667e-08	-0.00894509	0.0109176	0.819	0.951	27	34673959	34.674	2415
BovineHD2700006610	0.0001743	2.95223e-06	0.0183	0.0835	0.824	8.82471e-09	0.00950463	0.0113722	0.836	0.893	27	23544436	23.5444	2404
BovineHD2700007475	-0.0001741	3.06859e-06	0.0203	0.1377	0.415	1.47264e-08	-0.00856361	0.00965379	0.887	0.948	27	26673309	26.6733	2407
BovineHD4100018264	-0.0001739	2.92953e-06	0.015	0.1104	0.02	1.21164e-09	-0.0116215	0.0161825	0.718	0.508	27	23802675	23.8027	2404
BovineHD2700011029	0.0001738	2.76165e-06	0.0194	0.1325	0.614	1.43171e-08	0.00894487	0.0107896	0.829	0.941	27	38245088	38.2451	2419
BovineHD2700010345	-0.0001736	2.70278e-06	0.0175	0.2225	0.792	9.91738e-09	-0.00990236	0.0127221	0.778	0.904	27	36222207	36.2222	2417
BovineHD2700005350	-0.0001731	2.8676e-06	0.0207	0.0936	0.411	1.45125e-08	-0.00835047	0.00985453	0.847	0.942	27	18695597	18.6956	2399
BovineHD2700010538	-0.0001731	3.05573e-06	0.0196	0.1448	0.519	1.49605e-08	-0.00881689	0.010205	0.864	0.951	27	36910865	36.9109	2417
BovineHD2700005465	0.0001724	3.01476e-06	0.0204	0.162	0.641	1.36798e-08	0.00846586	0.00982262	0.862	0.943	27	19045703	19.0457	2400
BovineHD2700010548	-0.0001724	2.88705e-06	0.0195	0.1436	0.491	1.48566e-08	-0.00884122	0.010534	0.839	0.949	27	36957423	36.9574	2417
BovineHD2700005470	0.0001718	2.84258e-06	0.0192	0.1549	0.709	1.21652e-08	0.00896247	0.0105524	0.849	0.931	27	19057687	19.0577	2400
Hapmap26179-BTA-155675	0.0001717	2.93693e-06	0.0167	0.1061	0.832	8.22656e-09	0.0102585	0.0127095	0.807	0.895	27	34417344	34.4173	2415
BovineHD2700002940	0.0001716	3.23016e-06	0.0199	0.1577	0.543	1.46214e-08	0.00861076	0.0102725	0.838	0.958	27	9769161	9.76916	2390
BovineHD2700004805	0.0001712	3.01133e-06	0.0183	0.0921	0.137	6.94542e-09	0.00933726	0.0117483	0.795	0.866	27	16508129	16.5081	2397
BovineHD2700010559	-0.0001712	3.04203e-06	0.0194	0.119	0.422	1.42954e-08	-0.00882429	0.0102347	0.862	0.949	27	36975913	36.9759	2417
BovineHD2700003771	0.0001707	3.03267e-06	0.0192	0.1047	0.739	1.12436e-08	0.00889282	0.0102003	0.872	0.929	27	12868998	12.869	2393
BovineHD2700010774	0.0001707	3.13488e-06	0.0189	0.1649	0.545	1.44529e-08	0.00904794	0.0109854	0.824	0.953	27	37468816	37.4688	2418
BovineHD2700003840	0.0001705	2.99361e-06	0.0179	0.1133	0.102	5.33264e-09	0.0095437	0.0116181	0.821	0.824	27	13143501	13.1435	2394
BovineHD2700006982	0.0001701	3.0208e-06	0.0197	0.119	0.29	1.19099e-08	0.00862163	0.0101815	0.847	0.931	27	24809664	24.8097	2405
BovineHD2700003177	-0.00017	3.12212e-06	0.0193	0.0951	0.821	8.48216e-09	-0.00879211	0.0103806	0.847	0.893	27	10679006	10.679	2391
BTA-08510-rs29022068	0.00017	2.96986e-06	0.0163	0.0821	0.944	3.0721e-09	0.0104286	0.0131622	0.792	0.733	27	13487036	13.487	2394
BovineHD2700002640	0.0001699	3.33079e-06	0.0206	0.117	0.27	1.13818e-08	0.0082483	0.00979588	0.842	0.931	27	8429441	8.42944	2389
BovineHD2700009690	0.0001699	2.62267e-06	0.0181	0.1052	0.827	8.25144e-09	0.00936851	0.0116895	0.801	0.879	27	34412788	34.4128	2415
BovineHD2700000351	-0.0001697	2.96881e-06	0.0194	0.1201	0.224	1.00108e-08	-0.00874673	0.0103934	0.842	0.913	27	1106270	1.10627	2382
BovineHD2700012042	-0.0001693	2.8146e-06	0.0197	0.1122	0.606	1.36826e-08	-0.00859379	0.0100056	0.859	0.945	27	41489871	41.4899	2422
BovineHD2700009079	-0.0001692	2.91184e-06	0.0165	0.1223	0.958	2.28558e-09	-0.010277	0.0139478	0.737	0.656	27	32215414	32.2154	2413
BovineHD2700010537	-0.0001691	2.96699e-06	0.0195	0.1394	0.519	1.42848e-08	-0.0086595	0.0104882	0.826	0.95	27	36909035	36.909	2417
BovineHD2700003363	0.0001688	3.04252e-06	0.0179	0.0926	0.238	1.03279e-08	0.00942957	0.0112925	0.835	0.924	27	11368363	11.3684	2392
BovineHD2700011743	-0.0001685	2.91995e-06	0.0202	0.1295	0.401	1.36423e-08	-0.00835605	0.0097888	0.854	0.944	27	40487003	40.487	2421
BovineHD2700011725	-0.0001684	2.89156e-06	0.0197	0.0849	0.607	1.35374e-08	-0.0085647	0.0100369	0.853	0.944	27	40410023	40.41	2421
BovineHD2700010451	-0.0001681	2.65182e-06	0.0178	0.1623	0.208	9.30155e-09	-0.00944556	0.0116712	0.809	0.903	27	36522942	36.5229	2417
BovineHD2700002939	-0.0001678	2.87983e-06	0.0202	0.1597	0.457	1.39819e-08	-0.00832293	0.0101113	0.823	0.953	27	9765190	9.76519	2390
BovineHD2700006148	-0.0001678	2.78863e-06	0.0184	0.0918	0.822	8.2338e-09	-0.00910102	0.0108663	0.838	0.888	27	21748837	21.7488	2402
BovineHD2700008633	0.0001678	3.04468e-06	0.0196	0.1381	0.506	1.40819e-08	0.00854843	0.0102489	0.834	0.95	27	30998578	30.9986	2411
BovineHD2700003553	0.0001674	3.22088e-06	0.0207	0.1415	0.592	1.35392e-08	0.00808613	0.00956085	0.846	0.947	27	12304078	12.3041	2393
BovineHD2700005581	0.000167	3.26157e-06	0.0194	0.1453	0.764	1.00472e-08	0.00862184	0.0105654	0.816	0.926	27	19486071	19.4861	2400
BovineHD2700011310	0.000167	2.99185e-06	0.0199	0.1085	0.316	1.20432e-08	0.00837615	0.0102636	0.816	0.934	27	39062503	39.0625	2420
BovineHD2700006686	0.0001666	2.69941e-06	0.018	0.118	0.181	8.23996e-09	0.0092385	0.0110397	0.837	0.887	27	23823988	23.824	2404
BovineHD2700009678	0.0001664	3.16457e-06	0.0172	0.1272	0.334	1.23048e-08	0.00967242	0.0121915	0.793	0.947	27	34338095	34.3381	2415
BovineHD2700013125	-0.0001662	2.784e-06	0.02	0.2047	0.392	1.3169e-08	-0.00830966	0.00967392	0.859	0.941	27	45080284	45.0803	2426
BovineHD2700000340	0.000166	2.98636e-06	0.0191	0.153	0.776	9.58546e-09	0.00867714	0.0106526	0.815	0.914	27	1089450	1.08945	2382
BovineHD2700004771	-0.000166	3.09794e-06	0.0181	0.1292	0.84	7.38876e-09	-0.00917124	0.011215	0.818	0.886	27	16445962	16.446	2397
BovineHD2700012744	0.0001658	2.86058e-06	0.0188	0.1012	0.374	1.28714e-08	0.00881873	0.0105077	0.839	0.945	27	43998507	43.9985	2424
BovineHD2700004997	-0.0001656	2.93552e-06	0.0184	0.0701	0.784	9.2805e-09	-0.00901711	0.0106203	0.849	0.91	27	17014291	17.0143	2398
BovineHD2700005376	0.0001656	3.34712e-06	0.0204	0.0843	0.545	1.35927e-08	0.00810214	0.00933388	0.868	0.953	27	18763247	18.7632	2399
BovineHD2700003310	0.0001654	2.9128e-06	0.0189	0.1634	0.624	1.28375e-08	0.00876628	0.0104723	0.837	0.95	27	11138581	11.1386	2392
BovineHD2700003342	-0.000165	2.77067e-06	0.0187	0.215	0.638	1.25855e-08	-0.00880892	0.0103555	0.851	0.941	27	11231841	11.2318	2392
BovineHD2700004866	0.0001649	3.22255e-06	0.0159	0.0851	0.02	1.06931e-09	0.0103945	0.0149585	0.695	0.512	27	16700828	16.7008	2397
BovineHD2700011577	0.0001646	2.77035e-06	0.0202	0.162	0.574	1.32454e-08	0.00813287	0.00944985	0.861	0.943	27	39913589	39.9136	2420
BovineHD2700005585	-0.0001645	2.91388e-06	0.018	0.175	0.236	9.74944e-09	-0.00912104	0.0110437	0.826	0.923	27	19503720	19.5037	2400
BovineHD2700009787	0.0001641	2.81994e-06	0.0184	0.147	0.443	1.32987e-08	0.00892068	0.0106687	0.836	0.949	27	34739304	34.7393	2415
BovineHD2700002314	-0.0001639	2.87979e-06	0.0173	0.1644	0.48	1.34105e-08	-0.00949211	0.0121472	0.781	0.955	27	7408417	7.40842	2388
BovineHD2700000400	0.0001635	2.75403e-06	0.0178	0.1005	0.855	6.60924e-09	0.00918341	0.0111114	0.826	0.87	27	1258972	1.25897	2382
BovineHD2700009968	-0.0001635	2.79199e-06	0.0189	0.1436	0.381	1.2617e-08	-0.00866855	0.0101698	0.852	0.942	27	35225933	35.2259	2416
BovineHD2700002650	-0.0001634	2.72022e-06	0.0171	0.1445	0.855	6.63225e-09	-0.00953799	0.0113367	0.841	0.87	27	8463962	8.46396	2389
BovineHD2700002331	0.0001633	2.91649e-06	0.0187	0.1305	0.575	1.30375e-08	0.00873338	0.0106493	0.82	0.952	27	7452465	7.45247	2388
BovineHD4100018304	0.0001631	2.93273e-06	0.0191	0.1284	0.407	1.28362e-08	0.00852281	0.0100281	0.85	0.947	27	29227669	29.2277	2410
BovineHD2700012794	-0.0001627	2.78052e-06	0.0188	0.0843	0.183	7.92429e-09	-0.00865371	0.0103319	0.838	0.888	27	44126859	44.1269	2425
BovineHD2700011578	0.0001626	2.76141e-06	0.0188	0.1584	0.574	1.29251e-08	0.00863115	0.0100989	0.855	0.946	27	39914780	39.9148	2420
BovineHD2700007035	0.0001623	2.76892e-06	0.0167	0.1132	0.093	4.44309e-09	0.00969951	0.0119676	0.81	0.808	27	25026981	25.027	2406
BovineHD2700002302	-0.0001622	2.8887e-06	0.0197	0.1679	0.48	1.313e-08	-0.00823219	0.0100971	0.815	0.95	27	7366188	7.36619	2388
BovineHD2700003926	0.000162	2.74684e-06	0.0168	0.0899	0.944	2.78885e-09	0.00965968	0.0126361	0.764	0.712	27	13477006	13.477	2394
BovineHD2700010539	-0.000162	3.3377e-06	0.0193	0.1571	0.528	1.30806e-08	-0.00840866	0.00987479	0.852	0.955	27	36912995	36.913	2417
BovineHD2700009751	0.0001619	2.69141e-06	0.018	0.1684	0.425	1.28151e-08	0.00899705	0.0110688	0.813	0.947	27	34643544	34.6435	2415
BovineHD2700003261	0.0001616	2.88892e-06	0.0189	0.1742	0.636	1.20907e-08	0.008564	0.0104261	0.821	0.942	27	10978460	10.9785	2391
BovineHD2700005591	0.0001616	2.76436e-06	0.0182	0.2086	0.764	9.40542e-09	0.00889293	0.0111106	0.8	0.919	27	19513246	19.5132	2400
BovineHD2700011828	0.0001615	3.00931e-06	0.0167	0.075	0.925	3.63336e-09	0.00969063	0.0120781	0.802	0.79	27	40739599	40.7396	2421
BovineHD2700013102	-0.000161	2.97932e-06	0.0188	0.1707	0.743	9.90789e-09	-0.00856512	0.0103547	0.827	0.926	27	45017117	45.0171	2426
BovineHD2700011436	-0.0001609	3.12779e-06	0.0188	0.1146	0.705	1.07591e-08	-0.00854203	0.0101135	0.845	0.937	27	39448544	39.4485	2420
BovineHD2700013129	0.0001608	2.70396e-06	0.0199	0.172	0.608	1.2327e-08	0.00809361	0.00938636	0.862	0.94	27	45093411	45.0934	2426
BovineHD2700010772	-0.0001603	2.67772e-06	0.0183	0.1624	0.455	1.27395e-08	-0.00877363	0.0102389	0.857	0.947	27	37454868	37.4549	2418
BovineHD2700005426	0.0001599	3.07604e-06	0.0205	0.1673	0.473	1.27502e-08	0.00780137	0.00914183	0.853	0.949	27	18918754	18.9188	2399
BovineHD2700010536	0.0001599	2.74452e-06	0.0184	0.1395	0.481	1.27582e-08	0.00870355	0.0102556	0.849	0.949	27	36907127	36.9071	2417
BovineHD2700003843	-0.0001595	2.61949e-06	0.0176	0.1133	0.898	4.66365e-09	-0.00906026	0.0111159	0.815	0.807	27	13154747	13.1547	2394
Hapmap51008-BTA-62521	0.0001594	2.67298e-06	0.0167	0.1053	0.099	4.51125e-09	0.00952426	0.0121093	0.787	0.815	27	23784514	23.7845	2404
ARS-BFGL-NGS-102956	0.0001594	2.97859e-06	0.0141	0.2517	0.969	1.53659e-09	0.0112774	0.0162778	0.693	0.632	27	36076628	36.0766	2417
BovineHD2700008634	-0.0001591	2.85889e-06	0.019	0.2154	0.494	1.26495e-08	-0.00835738	0.010146	0.824	0.949	27	31006017	31.006	2412
BovineHD2700009766	-0.0001591	2.65458e-06	0.0175	0.1642	0.47	1.26058e-08	-0.00907271	0.0109497	0.829	0.95	27	34701869	34.7019	2415
BovineHD2700009761	-0.0001588	2.62739e-06	0.0172	0.1751	0.63	1.175e-08	-0.00922998	0.0115149	0.802	0.943	27	34684540	34.6845	2415
BovineHD2700002625	0.0001585	2.91414e-06	0.0185	0.1663	0.79	8.32495e-09	0.00856688	0.0105855	0.809	0.911	27	8371934	8.37193	2389
BovineHD2700009918	-0.0001585	2.75147e-06	0.0172	0.167	0.24	9.17334e-09	-0.00921676	0.0114864	0.802	0.923	27	35101426	35.1014	2416
BovineHD2700011751	-0.0001582	2.9028e-06	0.0194	0.141	0.504	1.2514e-08	-0.00815505	0.00966935	0.843	0.952	27	40501671	40.5017	2421
BovineHD2700011980	-0.000158	3.03933e-06	0.0146	0.1097	0.027	1.29239e-09	-0.0108006	0.0162862	0.663	0.59	27	41331068	41.3311	2422
BovineHD2700002677	0.0001578	2.56137e-06	0.0178	0.0771	0.879	5.31418e-09	0.00885013	0.0110727	0.799	0.835	27	8582386	8.58239	2389
BovineHD2700010351	-0.0001576	2.61439e-06	0.0164	0.342	0.792	8.18063e-09	-0.00963098	0.0124039	0.776	0.907	27	36237762	36.2378	2417
BovineHD4100018159	-0.0001572	2.41053e-06	0.0167	0.1514	0.111	4.8962e-09	-0.00939729	0.0115791	0.812	0.822	27	8045721	8.04572	2389
BovineHD2700004695	0.0001569	2.92934e-06	0.0195	0.1439	0.435	1.20939e-08	0.0080308	0.00939894	0.854	0.947	27	16189784	16.1898	2397
BovineHD2700006538	0.0001568	2.82568e-06	0.0182	0.104	0.191	7.58468e-09	0.00862952	0.0102242	0.844	0.897	27	23252024	23.252	2404
BovineHD2700009747	0.0001567	2.67994e-06	0.0182	0.1524	0.425	1.20005e-08	0.00861076	0.0105932	0.813	0.946	27	34637787	34.6378	2415
BovineHD2700004237	0.0001565	2.58766e-06	0.0168	0.1054	0.875	5.34154e-09	0.009298	0.0109848	0.846	0.846	27	14577093	14.5771	2395
BovineHD4100018420	0.0001565	3.16835e-06	0.0181	0.1216	0.184	7.34593e-09	0.00866281	0.0103238	0.839	0.904	27	43595406	43.5954	2424
BovineHD2700009759	0.0001564	2.91842e-06	0.0184	0.1673	0.425	1.19536e-08	0.00850046	0.0109083	0.779	0.949	27	34677459	34.6775	2415
BovineHD2700003985	0.0001563	2.72554e-06	0.0186	0.1527	0.614	1.15721e-08	0.00838665	0.0100264	0.836	0.946	27	13669822	13.6698	2394
BovineHD2700006537	0.0001563	2.83906e-06	0.0174	0.1035	0.147	6.12276e-09	0.00898458	0.0105868	0.849	0.874	27	23245808	23.2458	2404
BovineHD4100018425	-0.0001563	2.61178e-06	0.0191	0.1234	0.601	1.17139e-08	-0.00819818	0.00946002	0.867	0.941	27	44008824	44.0088	2425
BovineHD2700007471	0.0001562	2.87215e-06	0.0203	0.1322	0.585	1.18479e-08	0.00769366	0.00896239	0.858	0.944	27	26663319	26.6633	2407
BovineHD2700001758	-0.000156	2.76089e-06	0.019	0.0889	0.34	1.09165e-08	-0.00819512	0.00966479	0.848	0.937	27	5373626	5.37363	2386
BovineHD2700011753	-0.0001559	3.03782e-06	0.0193	0.123	0.566	1.19404e-08	-0.00809139	0.00957358	0.845	0.952	27	40510335	40.5103	2421
BovineHD2700006179	0.0001558	2.88402e-06	0.0197	0.1226	0.548	1.20309e-08	0.00791015	0.00942306	0.839	0.95	27	21921787	21.9218	2402
BovineHD2700011982	0.0001557	2.63364e-06	0.0146	0.1067	0.973	1.25629e-09	0.0106427	0.0150415	0.708	0.556	27	41333333	41.3333	2422
BovineHD2700011311	-0.0001554	2.63751e-06	0.0183	0.1095	0.684	1.04329e-08	-0.00849196	0.0101102	0.84	0.932	27	39063673	39.0637	2420
BovineHD2700002326	0.0001552	2.92537e-06	0.0179	0.1478	0.514	1.2032e-08	0.00866982	0.0107754	0.805	0.955	27	7430282	7.43028	2388
BovineHD2700002622	-0.0001551	2.77467e-06	0.0176	0.1636	0.21	7.9738e-09	-0.0087944	0.01127	0.78	0.911	27	8365262	8.36526	2389
BovineHD2700003834	-0.000155	3.01624e-06	0.017	0.104	0.919	3.58711e-09	-0.00911964	0.0118862	0.767	0.795	27	13119126	13.1191	2394
BovineHD2700012205	0.000155	2.82834e-06	0.0189	0.1717	0.32	1.04507e-08	0.00821327	0.0100988	0.813	0.937	27	42122937	42.1229	2423
BovineHD2700003266	0.0001548	2.68189e-06	0.0175	0.1534	0.641	1.1041e-08	0.00886507	0.010852	0.817	0.941	27	10987972	10.988	2391
BovineHD2700005036	0.0001548	2.71387e-06	0.0158	0.0955	0.953	2.12472e-09	0.00979586	0.013049	0.751	0.681	27	17224958	17.225	2398
BovineHD2700013586	-0.0001548	2.75302e-06	0.0163	0.1422	0.864	5.63972e-09	-0.00951482	0.0113336	0.84	0.866	27	24953819	24.9538	2405
BovineHD2700003538	-0.0001547	2.70959e-06	0.0184	0.2396	0.705	9.95368e-09	-0.00842487	0.0101838	0.827	0.93	27	12254164	12.2542	2393
BovineHD2700012615	0.0001546	2.83052e-06	0.018	0.1263	0.131	5.44979e-09	0.00858829	0.0104958	0.818	0.854	27	43592324	43.5923	2424
BovineHD2700008497	-0.0001541	2.83155e-06	0.0177	0.0858	0.17	6.70268e-09	-0.00868829	0.0106705	0.814	0.887	27	30696430	30.6964	2411
ARS-BFGL-NGS-104106	0.000154	2.56042e-06	0.0189	0.1386	0.534	1.18008e-08	0.00813291	0.0094136	0.864	0.946	27	21902309	21.9023	2402
BovineHD2700004252	-0.0001538	2.85586e-06	0.0152	0.1162	0.983	8.10487e-10	-0.0101157	0.0141204	0.716	0.454	27	14634149	14.6341	2395
BovineHD2700012049	0.0001537	2.96388e-06	0.019	0.0998	0.678	1.03219e-08	0.00809131	0.00951732	0.85	0.938	27	41514560	41.5146	2422
BovineHD2700001305	-0.0001535	2.78821e-06	0.0153	0.0676	0.092	3.93624e-09	-0.010053	0.0129848	0.774	0.82	27	3830156	3.83016	2384
BovineHD2700002516	-0.0001534	2.71293e-06	0.0173	0.0886	0.665	1.04912e-08	-0.0088674	0.0106091	0.836	0.941	27	7997330	7.99733	2388
BovineHD2700003308	-0.0001533	2.70532e-06	0.0187	0.1434	0.376	1.10287e-08	-0.0082123	0.00990875	0.829	0.947	27	11136885	11.1369	2392
BovineHD2700009764	0.0001533	2.9016e-06	0.0174	0.1611	0.37	1.09536e-08	0.00879198	0.010981	0.801	0.947	27	34692151	34.6922	2415
BovineHD2700002309	-0.0001532	2.78117e-06	0.0179	0.1669	0.48	1.17221e-08	-0.00854462	0.0105723	0.808	0.952	27	7393583	7.39358	2388
BovineHD2700010348	-0.0001529	2.72917e-06	0.0149	0.1695	0.792	7.69556e-09	-0.0102853	0.0134914	0.762	0.918	27	36229461	36.2295	2417
BovineHD2700002941	-0.0001528	2.75864e-06	0.0178	0.1538	0.457	1.15908e-08	-0.0085855	0.010179	0.843	0.956	27	9774392	9.77439	2390
BovineHD2700003769	0.0001524	2.71934e-06	0.018	0.0983	0.739	8.9597e-09	0.00845218	0.0100721	0.839	0.926	27	12866469	12.8665	2393
BovineHD2700006714	0.0001524	2.71711e-06	0.0184	0.1073	0.424	1.13513e-08	0.00830009	0.00959812	0.865	0.947	27	23893015	23.893	2404
BovineHD2700002308	-0.0001521	2.69102e-06	0.0184	0.169	0.48	1.15555e-08	-0.00825355	0.0101023	0.817	0.949	27	7392760	7.39276	2388
BovineHD2700003309	0.000152	2.64389e-06	0.0176	0.1437	0.624	1.0846e-08	0.00865395	0.0104783	0.826	0.949	27	11137816	11.1378	2392
BovineHD4100018160	-0.0001519	2.77958e-06	0.0173	0.1378	0.836	6.32128e-09	-0.00878134	0.0113235	0.776	0.888	27	8048380	8.04838	2389
BovineHD2700010833	0.0001517	2.82953e-06	0.0184	0.1211	0.413	1.11573e-08	0.00824338	0.00998423	0.826	0.949	27	37763131	37.7631	2418
BovineHD2700002648	0.0001514	2.53796e-06	0.0175	0.1528	0.145	5.68985e-09	0.00866614	0.0107041	0.81	0.86	27	8461995	8.46199	2389
BovineHD2700002332	0.0001512	2.6333e-06	0.0181	0.1229	0.575	1.11727e-08	0.00833733	0.0101794	0.819	0.948	27	7453883	7.45388	2388
BovineHD2700010029	0.0001507	2.50085e-06	0.0179	0.1813	0.69	9.71896e-09	0.00840388	0.0103055	0.815	0.928	27	35321773	35.3218	2416
BovineHD2700010283	0.0001504	2.3127e-06	0.0165	0.1541	0.255	8.58797e-09	0.00913159	0.0114907	0.795	0.915	27	35999221	35.9992	2416
BovineHD2700005613	0.00015	2.59671e-06	0.018	0.0884	0.734	8.78281e-09	0.00831723	0.00981685	0.847	0.924	27	19624393	19.6244	2400
BovineHD2700004640	0.0001499	2.7821e-06	0.0173	0.1261	0.172	6.41538e-09	0.00868354	0.0103608	0.838	0.889	27	15969196	15.9692	2396
BovineHD2700004161	0.0001497	2.8712e-06	0.0176	0.1338	0.3	9.41416e-09	0.00849075	0.01038	0.818	0.938	27	14319810	14.3198	2395
BovineHD2700009788	0.0001496	2.48993e-06	0.0159	0.1359	0.443	1.10525e-08	0.00939177	0.0114196	0.822	0.95	27	34739895	34.7399	2415
BovineHD2700009765	-0.0001494	2.77979e-06	0.018	0.1649	0.63	1.04053e-08	-0.00831465	0.0106023	0.784	0.943	27	34697705	34.6977	2415
BovineHD2700004003	0.0001492	2.40856e-06	0.0178	0.1037	0.822	6.49982e-09	0.0083641	0.00996081	0.84	0.876	27	13748853	13.7489	2394
BTB-00957311	0.0001491	2.62205e-06	0.0181	0.1373	0.305	9.41803e-09	0.0082363	0.00979703	0.841	0.932	27	14326129	14.3261	2395
BovineHD2700002305	-0.0001488	2.70425e-06	0.0169	0.1698	0.48	1.10534e-08	-0.0087873	0.0108583	0.809	0.954	27	7384002	7.384	2388
BovineHD2700009907	-0.0001486	2.67624e-06	0.0172	0.1099	0.485	1.10326e-08	-0.00862332	0.0108643	0.794	0.951	27	35080061	35.0801	2416
BovineHD2700002943	0.0001485	2.81839e-06	0.0178	0.1479	0.543	1.09423e-08	0.00832616	0.0100881	0.825	0.957	27	9783723	9.78372	2390
BovineHD2700013347	-0.0001485	3.13178e-06	0.0144	0.0832	0.009	3.82901e-10	-0.0103348	0.0164847	0.627	0.325	27	42461001	42.461	2423
BovineHD2700002597	0.0001483	2.58992e-06	0.0162	0.0832	0.081	3.27764e-09	0.00915182	0.0113476	0.806	0.784	27	8243730	8.24373	2389
BovineHD2700010284	0.0001481	2.62214e-06	0.016	0.1558	0.255	8.32976e-09	0.00923651	0.0122721	0.753	0.926	27	36000462	36.0005	2417
BovineHD2700005474	0.000148	2.6039e-06	0.0176	0.1257	0.709	9.02563e-09	0.00840723	0.00984614	0.854	0.931	27	19064707	19.0647	2400
BovineHD2700002663	0.0001477	2.54076e-06	0.0175	0.0872	0.073	2.95153e-09	0.00842282	0.0110321	0.763	0.741	27	8495313	8.49531	2389
BovineHD2700003170	-0.0001477	2.42822e-06	0.0176	0.125	0.732	8.55018e-09	-0.00840736	0.010317	0.815	0.925	27	10653872	10.6539	2391
BovineHD2700010292	-0.0001476	2.67611e-06	0.0179	0.2722	0.617	1.02946e-08	-0.00824631	0.00991219	0.832	0.943	27	36018045	36.018	2417
BovineHD2700001757	-0.0001474	2.95984e-06	0.0187	0.0851	0.34	9.74309e-09	-0.0078663	0.009394	0.837	0.942	27	5372349	5.37235	2386
BovineHD2700010058	0.0001474	2.39479e-06	0.0168	0.0879	0.256	8.27242e-09	0.00877614	0.010638	0.825	0.915	27	35416155	35.4162	2416
BovineHD2700004312	-0.0001468	2.61436e-06	0.0161	0.0787	0.213	7.22746e-09	-0.00911978	0.0106995	0.852	0.915	27	14890667	14.8907	2395
BovineHD2700007170	-0.0001464	2.85491e-06	0.0171	0.0982	0.17	6.05082e-09	-0.00854252	0.0109152	0.783	0.898	27	25503172	25.5032	2406
BovineHD2700009087	0.0001464	2.40267e-06	0.0141	0.1337	0.042	1.70953e-09	0.0103554	0.0136221	0.76	0.647	27	32239384	32.2394	2413
BovineHD2700004191	0.0001461	2.67097e-06	0.0164	0.0895	0.124	4.63957e-09	0.00888824	0.0107648	0.826	0.852	27	14426847	14.4268	2395
BovineHD2700004326	-0.000146	2.74505e-06	0.0188	0.0922	0.467	1.06174e-08	-0.00775402	0.00901776	0.86	0.947	27	14943549	14.9435	2395
BovineHD2700003544	0.0001459	2.60299e-06	0.017	0.1884	0.294	8.83272e-09	0.00859681	0.0103572	0.83	0.932	27	12274698	12.2747	2393
BovineHD2700009745	0.0001459	2.50016e-06	0.0165	0.1442	0.425	1.03982e-08	0.00885899	0.0107516	0.824	0.947	27	34636345	34.6363	2415
BovineHD2700010362	0.0001457	2.58871e-06	0.0158	0.1509	0.577	1.03691e-08	0.00920517	0.0126636	0.727	0.951	27	36268280	36.2683	2417
BovineHD2700012637	0.0001457	2.90952e-06	0.0158	0.2049	0.13	4.81661e-09	0.0092018	0.0115543	0.796	0.87	27	43689586	43.6896	2424
BovineHD2700013101	-0.0001456	2.51157e-06	0.0171	0.1576	0.743	8.09856e-09	-0.00849691	0.0102836	0.826	0.92	27	45015759	45.0158	2426
BovineHD2700002645	0.0001452	3.01005e-06	0.0157	0.1333	0.145	5.23556e-09	0.00922887	0.0115196	0.801	0.89	27	8459197	8.4592	2389
BovineHD2700004948	-0.0001446	2.60279e-06	0.0187	0.098	0.659	9.39102e-09	-0.00773141	0.0092228	0.838	0.934	27	16896543	16.8965	2397
BovineHD2700009791	-0.0001446	2.63711e-06	0.0159	0.1307	0.551	1.03493e-08	-0.00911588	0.0112863	0.808	0.953	27	34741846	34.7418	2415
BovineHD2700009915	-0.0001446	2.52269e-06	0.0168	0.1527	0.24	7.62781e-09	-0.00862159	0.0106104	0.813	0.918	27	35092554	35.0926	2416
BovineHD2700005757	-0.0001442	2.47112e-06	0.0176	0.1145	0.408	1.00472e-08	-0.00817982	0.00967112	0.846	0.946	27	20243759	20.2438	2401
BovineHD2700006925	0.0001441	2.52658e-06	0.017	0.121	0.877	4.49007e-09	0.00849204	0.0108297	0.784	0.838	27	24632452	24.6325	2405
BovineHD2700002974	-0.0001439	2.88095e-06	0.0183	0.0688	0.45	1.02514e-08	-0.00787803	0.00968511	0.813	0.957	27	9912680	9.91268	2390
BovineHD2700006044	0.0001439	2.45019e-06	0.0137	0.0802	0.985	6.06349e-10	0.0104777	0.0145141	0.722	0.398	27	21300127	21.3001	2402
BovineHD2700004013	0.0001436	2.78611e-06	0.0175	0.1057	0.724	8.24212e-09	0.00820347	0.00949454	0.864	0.935	27	13794316	13.7943	2394
BovineHD2700002311	0.0001435	2.73699e-06	0.0167	0.1654	0.52	1.02761e-08	0.00859107	0.0111935	0.768	0.955	27	7397501	7.3975	2388
BovineHD2700010350	0.0001435	2.64274e-06	0.0159	0.154	0.208	6.77713e-09	0.00900439	0.0124611	0.723	0.91	27	36236921	36.2369	2417
BovineHD2700013131	0.0001432	2.63419e-06	0.0183	0.1415	0.607	9.78731e-09	0.00783997	0.00928128	0.845	0.943	27	45110909	45.1109	2426
BovineHD2700004165	-0.000143	2.43003e-06	0.0179	0.14	0.695	8.66384e-09	-0.00800257	0.0100078	0.8	0.928	27	14333043	14.333	2395
Hapmap40205-BTA-118023	-0.000143	2.40037e-06	0.0166	0.176	0.57	1.00174e-08	-0.00859465	0.0111355	0.772	0.945	27	34679115	34.6791	2415
ARS-BFGL-NGS-74518	-0.0001429	2.65275e-06	0.0158	0.1192	0.937	2.39764e-09	-0.00902283	0.0118039	0.764	0.741	27	13684170	13.6842	2394
BovineHD2700007476	0.0001429	2.68744e-06	0.0184	0.1357	0.611	9.70603e-09	0.00775205	0.00921119	0.842	0.943	27	26674859	26.6749	2407
BovineHD2700004166	0.0001426	2.89029e-06	0.0175	0.1417	0.305	8.62332e-09	0.00815099	0.0100452	0.811	0.94	27	14338464	14.3385	2395
BovineHD2700004729	-0.0001422	2.62222e-06	0.0157	0.0916	0.821	5.94271e-09	-0.0090583	0.0109282	0.829	0.901	27	16319474	16.3195	2397
BovineHD2700002651	-0.000142	2.63118e-06	0.0162	0.1384	0.855	5.00787e-09	-0.00878251	0.0107363	0.818	0.873	27	8466558	8.46656	2389
BovineHD2700009755	-0.0001417	2.71584e-06	0.017	0.1681	0.63	9.35558e-09	-0.00834956	0.0105184	0.794	0.945	27	34672834	34.6728	2415
BovineHD2700012747	0.0001417	2.71522e-06	0.0181	0.1074	0.405	9.68243e-09	0.00784547	0.0092247	0.85	0.947	27	44017101	44.0171	2425
ARS-BFGL-NGS-41238	0.0001415	2.70671e-06	0.0179	0.0994	0.853	5.02528e-09	0.00791712	0.00965828	0.82	0.865	27	1660030	1.66003	2382
BTB-00960677	-0.0001415	2.56368e-06	0.0167	0.0941	0.822	5.86144e-09	-0.00849216	0.0104995	0.809	0.889	27	21750558	21.7506	2402
BovineHD2700007015	0.0001414	2.39085e-06	0.0163	0.1463	0.111	3.94224e-09	0.00869307	0.0109844	0.791	0.819	27	24949620	24.9496	2405
BovineHD2700002647	-0.0001409	2.56514e-06	0.0166	0.1535	0.855	4.92959e-09	-0.00847061	0.0106789	0.793	0.867	27	8461172	8.46117	2389
BovineHD2700003530	-0.0001409	2.66282e-06	0.0182	0.1991	0.416	9.64369e-09	-0.00773968	0.00933563	0.829	0.944	27	12230503	12.2305	2393
BovineHD2700012590	-0.0001409	2.26348e-06	0.0161	0.1217	0.11	3.90006e-09	-0.00873064	0.0106696	0.818	0.814	27	43462903	43.4629	2424
BovineHD2700013567	0.0001406	2.67785e-06	0.0158	0.0788	0.897	3.65799e-09	0.00889572	0.010981	0.81	0.828	27	20001557	20.0016	2401
BovineHD2700001494	0.0001404	2.45298e-06	0.0166	0.0907	0.784	6.67754e-09	0.00845798	0.00998447	0.847	0.906	27	4638901	4.6389	2385
BovineHD2700002652	0.0001404	2.56227e-06	0.0164	0.1287	0.145	4.89645e-09	0.00854332	0.0105916	0.807	0.868	27	8467529	8.46753	2389
BovineHD2700011978	0.0001403	2.39965e-06	0.0132	0.1045	0.973	1.02706e-09	0.0105993	0.0153128	0.692	0.56	27	41323268	41.3233	2422
BovineHD2700009610	-0.0001402	2.57584e-06	0.0147	0.0707	0.847	5.09189e-09	-0.00951895	0.0122769	0.775	0.889	27	33965129	33.9651	2414
BovineHD2700010460	-0.0001402	2.51953e-06	0.0148	0.1057	0.181	5.82137e-09	-0.00947258	0.0116622	0.812	0.897	27	36585554	36.5856	2417
BovineHD2700002318	-0.0001399	2.56208e-06	0.0177	0.1656	0.48	9.77038e-09	-0.0079186	0.00993524	0.797	0.949	27	7418598	7.4186	2388
BovineHD2700002320	-0.0001399	2.28231e-06	0.0159	0.163	0.48	9.76818e-09	-0.00879747	0.0107655	0.817	0.949	27	7422910	7.42291	2388
BovineHD2700005468	-0.0001398	2.68984e-06	0.0183	0.1497	0.45	9.67178e-09	-0.00765166	0.00905527	0.845	0.948	27	19051491	19.0515	2400
BovineHD2700005485	0.0001396	2.8655e-06	0.018	0.0865	0.638	8.99132e-09	0.0077675	0.00936242	0.83	0.947	27	19086335	19.0863	2400
BovineHD2700010289	-0.0001396	2.60366e-06	0.0154	0.2012	0.745	7.40215e-09	-0.0090452	0.0117826	0.768	0.928	27	36014627	36.0146	2417
BovineHD2700012039	0.0001389	2.42811e-06	0.0174	0.1024	0.718	7.80741e-09	0.00798289	0.00951878	0.839	0.923	27	41477813	41.4778	2422
ARS-BFGL-NGS-3402	-0.0001386	2.62771e-06	0.0168	0.1697	0.486	9.59286e-09	-0.00824828	0.0108738	0.759	0.953	27	7381313	7.38131	2388
BovineHD2700011977	-0.0001382	2.80602e-06	0.0144	0.1036	0.027	1.00157e-09	-0.0095949	0.0143861	0.667	0.578	27	41321955	41.322	2422
BovineHD2700004698	0.0001381	2.4553e-06	0.0175	0.1321	0.625	8.93332e-09	0.00790431	0.00924553	0.855	0.941	27	16197525	16.1975	2397
BovineHD2700007472	-0.000138	2.82095e-06	0.019	0.134	0.451	9.43444e-09	-0.00727771	0.00846058	0.86	0.948	27	26666475	26.6665	2407
BovineHD2700013127	0.000138	2.42107e-06	0.0178	0.2152	0.607	9.09171e-09	0.00775466	0.00889231	0.872	0.94	27	45086121	45.0861	2426
BovineHD2700003552	-0.0001379	3.23718e-06	0.018	0.1403	0.408	9.19102e-09	-0.00767692	0.00918432	0.836	0.954	27	12302303	12.3023	2393
BovineHD2700004730	0.0001378	2.4076e-06	0.0163	0.0932	0.226	6.64721e-09	0.00843796	0.0100904	0.836	0.91	27	16324017	16.324	2397
BTA-115188-no-rs	0.0001376	2.49151e-06	0.0152	0.1174	0.855	4.69611e-09	0.00903452	0.010913	0.828	0.874	27	4433466	4.43347	2385
BovineHD2700011677	0.0001376	2.33075e-06	0.0157	0.0985	0.169	5.31241e-09	0.00876482	0.0111867	0.784	0.882	27	40200649	40.2006	2421
BovineHD2700012234	0.0001375	2.48539e-06	0.0173	0.2095	0.585	9.17738e-09	0.00796083	0.00947945	0.84	0.945	27	42252008	42.252	2423
BovineHD2700009621	0.0001373	3.0096e-06	0.0148	0.0898	0.165	5.20527e-09	0.00925469	0.0123105	0.752	0.91	27	34057866	34.0579	2415
BovineHD2700009966	-0.0001372	2.63076e-06	0.0166	0.1456	0.381	8.8809e-09	-0.00824925	0.00998815	0.826	0.946	27	35224142	35.2241	2416
BovineHD2700004236	0.0001371	2.52038e-06	0.0174	0.1042	0.387	8.9154e-09	0.0078921	0.00921705	0.856	0.944	27	14574187	14.5742	2395
BovineHD2700006236	0.0001367	2.12662e-06	0.0153	0.0921	0.077	2.66353e-09	0.00895309	0.0111423	0.804	0.746	27	22159460	22.1595	2403
BovineHD2700012591	0.0001367	2.38778e-06	0.0174	0.1471	0.335	8.33133e-09	0.00784366	0.00995193	0.788	0.935	27	43464342	43.4643	2424
BovineHD2700002526	-0.0001366	2.23727e-06	0.0158	0.146	0.836	5.11358e-09	-0.00864786	0.011351	0.762	0.875	27	8042318	8.04232	2389
BovineHD2700008910	0.0001364	2.60755e-06	0.0171	0.113	0.292	7.70121e-09	0.00796238	0.00969535	0.821	0.931	27	31838889	31.8389	2412
BovineHD2700005579	0.0001363	2.39387e-06	0.0167	0.1164	0.764	6.69127e-09	0.00815956	0.00987699	0.826	0.914	27	19481813	19.4818	2400
BovineHD2700010563	-0.0001363	2.42968e-06	0.0169	0.1163	0.422	9.06159e-09	-0.00804905	0.00986912	0.816	0.945	27	36981514	36.9815	2417
BovineHD2700011747	0.0001363	2.66052e-06	0.0168	0.1509	0.634	8.62108e-09	0.00811172	0.00982476	0.826	0.946	27	40496070	40.4961	2421
BovineHD2700011785	-0.0001363	2.29078e-06	0.0153	0.1028	0.114	3.76038e-09	-0.00888908	0.0109968	0.808	0.825	27	40624742	40.6247	2421
BovineHD2700003522	0.0001359	2.54903e-06	0.0162	0.1028	0.278	7.42059e-09	0.00837096	0.0103238	0.811	0.93	27	12184779	12.1848	2393
BovineHD2700011432	-0.0001355	2.51857e-06	0.017	0.1196	0.704	7.65044e-09	-0.00798434	0.00986433	0.809	0.93	27	39434530	39.4345	2420
BovineHD2700008108	0.0001354	2.67539e-06	0.0147	0.0799	0.98	7.0495e-10	0.00921396	0.0135762	0.679	0.483	27	29389220	29.3892	2410
BovineHD2700005101	-0.0001351	2.7061e-06	0.0166	0.0981	0.366	8.4687e-09	-0.00815371	0.00994143	0.82	0.952	27	17598638	17.5986	2398
BovineHD2700002646	0.0001344	2.6924e-06	0.0169	0.143	0.145	4.48281e-09	0.00793453	0.0101056	0.785	0.871	27	8459937	8.45994	2389
BovineHD2700002649	0.0001344	2.67751e-06	0.0156	0.1478	0.145	4.48566e-09	0.00859704	0.0105866	0.812	0.879	27	8462593	8.46259	2389
BovineHD2700009789	-0.0001338	2.3108e-06	0.0159	0.1367	0.557	8.83081e-09	-0.00843018	0.0104289	0.808	0.947	27	34740449	34.7404	2415
BovineHD2700001395	0.0001337	2.46827e-06	0.0148	0.0856	0.895	3.36867e-09	0.00903603	0.0115997	0.779	0.834	27	4223165	4.22316	2385
BovineHD2700004164	0.0001336	2.63112e-06	0.017	0.1433	0.305	7.56477e-09	0.00787434	0.00981318	0.802	0.936	27	14331484	14.3315	2395
BovineHD2700011110	-0.0001336	2.53711e-06	0.0158	0.1248	0.873	3.94722e-09	-0.00845773	0.0106176	0.797	0.85	27	38497829	38.4978	2419
BTA-62370-no-rs	-0.0001334	2.46637e-06	0.0164	0.1137	0.526	8.88018e-09	-0.00815336	0.0101998	0.799	0.95	27	18661414	18.6614	2399
BovineHD2700010617	0.0001333	2.48613e-06	0.017	0.1135	0.653	8.05408e-09	0.00785853	0.0095397	0.824	0.938	27	37119245	37.1192	2418
BovineHD2700013536	0.0001332	2.44527e-06	0.014	0.0883	0.969	1.06082e-09	0.00953675	0.0131281	0.726	0.586	27	14954400	14.9544	2395
ARS-BFGL-NGS-17420	-0.000133	2.57977e-06	0.0123	0.0901	0.01	3.5758e-10	-0.010816	0.0172387	0.627	0.355	27	32281266	32.2813	2413
BovineHD2700011111	0.000133	2.34726e-06	0.0152	0.1338	0.127	3.90896e-09	0.00876718	0.0107622	0.815	0.845	27	38499210	38.4992	2419
BovineHD2700004639	-0.0001328	2.39877e-06	0.016	0.1266	0.828	5.03131e-09	-0.00831499	0.0101615	0.818	0.882	27	15967804	15.9678	2396
BovineHD2700009093	0.0001328	2.46145e-06	0.0162	0.0959	0.658	7.93577e-09	0.00821622	0.009815	0.837	0.941	27	32270648	32.2706	2413
BovineHD2700003265	-0.0001327	2.27002e-06	0.0163	0.1652	0.359	8.10473e-09	-0.00813885	0.00998136	0.815	0.936	27	10986925	10.9869	2391
BovineHD2700004697	-0.0001327	2.33924e-06	0.0176	0.1346	0.565	8.65156e-09	-0.0075529	0.00878299	0.86	0.94	27	16193202	16.1932	2397
BovineHD2700003872	-0.0001324	2.64165e-06	0.017	0.1075	0.297	7.32161e-09	-0.0077717	0.00931777	0.834	0.936	27	13281960	13.282	2394
BovineHD2700009847	-0.0001322	2.44485e-06	0.0158	0.1182	0.398	8.37121e-09	-0.00836685	0.0102634	0.815	0.947	27	34941858	34.9419	2415
BovineHD2700012620	0.0001322	2.33568e-06	0.0159	0.1177	0.72	7.04486e-09	0.00831158	0.00972594	0.855	0.926	27	43613908	43.6139	2424
BovineHD2700010280	-0.000132	2.6633e-06	0.0152	0.1555	0.745	6.6157e-09	-0.00866386	0.01115	0.777	0.93	27	35990090	35.9901	2416
BovineHD2700003228	-0.0001316	2.49911e-06	0.0138	0.0882	0.242	6.3459e-09	-0.00953544	0.0127817	0.746	0.93	27	10836638	10.8366	2391
BovineHD2700003313	0.0001316	2.24651e-06	0.0172	0.1565	0.624	8.12654e-09	0.00765048	0.00924854	0.827	0.942	27	11141121	11.1411	2392
BovineHD2700004638	-0.0001316	2.50369e-06	0.0163	0.1298	0.828	4.94705e-09	-0.00809273	0.0101963	0.794	0.885	27	15967189	15.9672	2396
BovineHD2700004163	0.0001314	2.60946e-06	0.0161	0.1439	0.305	7.31184e-09	0.0081756	0.00999448	0.818	0.939	27	14329780	14.3298	2395
BovineHD2700002316	0.000131	2.4826e-06	0.0164	0.1651	0.52	8.57058e-09	0.00798931	0.00989573	0.807	0.951	27	7414575	7.41458	2388
BovineHD2700004696	-0.0001307	2.71325e-06	0.0185	0.1404	0.565	8.39905e-09	-0.00706633	0.00844421	0.837	0.945	27	16190446	16.1904	2397
ARS-BFGL-NGS-89711	-0.0001305	2.18066e-06	0.0163	0.1209	0.588	8.24911e-09	-0.00800581	0.00937326	0.854	0.94	27	29231663	29.2317	2410
BovineHD2700009257	0.0001305	2.24844e-06	0.0162	0.136	0.68	7.40823e-09	0.00805551	0.00988816	0.815	0.932	27	32795818	32.7958	2413
BovineHD2700004694	0.0001304	2.4456e-06	0.017	0.1353	0.435	8.35706e-09	0.00765572	0.00910506	0.841	0.944	27	16188074	16.1881	2397
BovineHD2700006924	-0.0001304	2.56988e-06	0.0154	0.1221	0.123	3.67662e-09	-0.00846569	0.0108363	0.781	0.853	27	24631011	24.631	2405
BovineHD4100018325	0.0001304	2.47174e-06	0.0166	0.0915	0.606	8.12555e-09	0.00787307	0.0097321	0.809	0.945	27	32155007	32.155	2413
BovineHD2700011132	0.0001304	2.50162e-06	0.016	0.1183	0.174	4.88374e-09	0.00816913	0.0101969	0.801	0.887	27	38569706	38.5697	2419
BovineHD2700007666	-0.0001303	2.23438e-06	0.0162	0.0898	0.204	5.51056e-09	-0.00802745	0.00959067	0.837	0.893	27	27323279	27.3233	2408
BovineHD2700005600	0.0001299	2.33721e-06	0.0145	0.1282	0.076	2.36466e-09	0.00894107	0.0116194	0.769	0.766	27	19552733	19.5527	2400
ARS-BFGL-NGS-9378	-0.0001299	2.42164e-06	0.0152	0.1412	0.799	5.41735e-09	-0.00852511	0.0120911	0.705	0.904	27	35985713	35.9857	2416
BovineHD2700010297	-0.0001299	2.41188e-06	0.0131	0.3094	0.61	8.02851e-09	-0.0099159	0.013644	0.727	0.954	27	36038801	36.0388	2417
BovineHD2700002324	0.0001298	2.79025e-06	0.0169	0.146	0.514	8.41585e-09	0.00766479	0.00973337	0.787	0.955	27	7427882	7.42788	2388
BovineHD2700004109	0.0001294	2.44099e-06	0.0144	0.0917	0.056	1.77918e-09	0.0089846	0.0114156	0.787	0.714	27	14134649	14.1346	2395
BovineHD2700009981	-0.0001293	2.57702e-06	0.0155	0.1056	0.77	5.91837e-09	-0.00836009	0.010519	0.795	0.918	27	35249129	35.2491	2416
BovineHD2700006682	-0.0001291	2.27191e-06	0.0144	0.1255	0.902	2.94755e-09	-0.00898814	0.0117025	0.768	0.813	27	23813622	23.8136	2404
BTB-00967762	0.0001289	2.43366e-06	0.0168	0.0886	0.531	8.27763e-09	0.00765829	0.0090752	0.844	0.947	27	33335144	33.3351	2414
BovineHD2700007357	-0.0001288	2.45429e-06	0.0152	0.0869	0.059	1.85551e-09	-0.0084938	0.011732	0.724	0.722	27	26244279	26.2443	2407
BovineHD2700010564	-0.0001288	2.30122e-06	0.0157	0.1154	0.422	8.08986e-09	-0.00820248	0.00992766	0.826	0.946	27	36982502	36.9825	2417
BovineHD2700010349	-0.0001287	2.16724e-06	0.0142	0.161	0.792	5.45804e-09	-0.00904562	0.012358	0.732	0.903	27	36230484	36.2305	2417
BovineHD2700010286	0.0001284	2.38027e-06	0.0157	0.1496	0.255	6.26591e-09	0.00818105	0.0103556	0.79	0.92	27	36003793	36.0038	2417
BovineHD2700009917	0.0001283	2.33337e-06	0.0156	0.1615	0.271	6.50468e-09	0.00820933	0.0103452	0.794	0.924	27	35100247	35.1002	2416
BovineHD2700011109	0.0001283	2.59079e-06	0.0161	0.1256	0.127	3.63848e-09	0.00795244	0.0103325	0.77	0.85	27	38497263	38.4973	2419
BovineHD2700006853	-0.0001282	2.5424e-06	0.0132	0.0778	0.982	5.69987e-10	-0.00973854	0.0149486	0.651	0.466	27	24398237	24.3982	2405
BovineHD2700011673	0.0001282	2.52001e-06	0.015	0.0849	0.168	4.58563e-09	0.00854781	0.0112169	0.762	0.893	27	40192366	40.1924	2421
BovineHD2700009302	-0.0001279	2.38482e-06	0.0152	0.1321	0.56	8.0573e-09	-0.00841147	0.0106536	0.79	0.95	27	32923106	32.9231	2413
BovineHD2700003545	-0.0001278	2.43518e-06	0.0148	0.1625	0.803	5.16515e-09	-0.00865651	0.0112424	0.77	0.909	27	12286538	12.2865	2393
BovineHD2700004615	-0.0001276	2.429e-06	0.0173	0.1464	0.7	6.83938e-09	-0.00739026	0.00913897	0.809	0.927	27	15876873	15.8769	2396
BovineHD2700006758	-0.0001276	2.55933e-06	0.0158	0.0846	0.701	6.82059e-09	-0.00805739	0.0094991	0.848	0.936	27	24026490	24.0265	2405
BovineHD2700005524	0.0001269	2.3248e-06	0.0152	0.0904	0.752	5.99936e-09	0.0083662	0.0102742	0.814	0.922	27	19278450	19.2784	2400
BovineHD2700011011	-0.0001269	2.56797e-06	0.0169	0.1204	0.471	8.0195e-09	-0.00750621	0.00902385	0.832	0.95	27	38212308	38.2123	2419
BovineHD2700001524	0.0001266	2.10255e-06	0.0146	0.0972	0.283	6.51539e-09	0.00867448	0.0108109	0.802	0.933	27	4738941	4.73894	2385
ARS-BFGL-NGS-90403	0.0001266	2.64102e-06	0.0146	0.1631	0.169	4.49943e-09	0.00864864	0.0108572	0.797	0.901	27	38254703	38.2547	2419
BovineHD2700012230	-0.0001266	2.3798e-06	0.0159	0.2536	0.564	7.87608e-09	-0.00794281	0.00968815	0.82	0.947	27	42234840	42.2348	2423
BovineHD2700009677	0.0001265	2.16008e-06	0.0157	0.1304	0.334	7.11594e-09	0.0080756	0.00985012	0.82	0.931	27	34336786	34.3368	2415
BovineHD2700003533	-0.0001263	2.39601e-06	0.0156	0.2367	0.706	6.63262e-09	-0.00811638	0.00993075	0.817	0.932	27	12242525	12.2425	2393
BovineHD2700011107	-0.0001262	2.13966e-06	0.0152	0.1123	0.873	3.51866e-09	-0.00828247	0.0103728	0.798	0.832	27	38495782	38.4958	2419
BovineHD2700007927	-0.0001261	2.61112e-06	0.0144	0.0703	0.904	2.75491e-09	-0.00873361	0.0111825	0.781	0.825	27	28346687	28.3467	2409
BovineHD2700002330	-0.0001253	2.27574e-06	0.0161	0.1318	0.425	7.67186e-09	-0.00779749	0.00934451	0.834	0.947	27	7451608	7.45161	2388
BovineHD2700007359	0.0001251	2.19849e-06	0.0137	0.0871	0.941	1.75001e-09	0.00913299	0.0125134	0.73	0.72	27	26252095	26.2521	2407
BovineHD2700007413	-0.0001251	2.19745e-06	0.0154	0.0995	0.859	3.79181e-09	-0.008142	0.0104363	0.78	0.855	27	26509776	26.5098	2407
BovineHD2700010459	0.0001251	2.21011e-06	0.0143	0.1626	0.819	4.63328e-09	0.0087469	0.0112454	0.778	0.888	27	36576063	36.5761	2417
BovineHD2700010281	-0.000125	2.10049e-06	0.0145	0.1577	0.745	5.93576e-09	-0.00862158	0.0112485	0.766	0.917	27	35997113	35.9971	2416
BovineHD2700004186	0.0001248	2.12921e-06	0.015	0.0849	0.813	4.7287e-09	0.00829934	0.00991703	0.837	0.891	27	14412457	14.4125	2395
BovineHD2700006698	0.0001248	1.99197e-06	0.0152	0.0889	0.177	4.54565e-09	0.00822841	0.0101728	0.809	0.871	27	23841568	23.8416	2404
BovineHD2700009252	0.0001245	2.29687e-06	0.0162	0.1142	0.641	7.12915e-09	0.0076828	0.00941561	0.816	0.94	27	32787857	32.7879	2413
BovineHD2700010654	0.0001245	2.40025e-06	0.0162	0.171	0.372	7.24248e-09	0.00770072	0.00965429	0.798	0.942	27	37188898	37.1889	2418
ARS-BFGL-NGS-116861	0.0001244	2.26347e-06	0.0163	0.1157	0.301	6.51325e-09	0.00761587	0.00912779	0.834	0.927	27	39440886	39.4409	2420
BovineHD2700008066	0.0001243	2.26206e-06	0.0159	0.1134	0.567	7.59114e-09	0.00783545	0.00909869	0.861	0.945	27	29239131	29.2391	2410
BovineHD2700003323	0.0001241	2.19504e-06	0.0157	0.0947	0.394	7.35008e-09	0.0079181	0.0097465	0.812	0.942	27	11182130	11.1821	2392
BovineHD2700004037	-0.000124	2.18431e-06	0.0138	0.1057	0.033	9.85762e-10	-0.00900532	0.0121809	0.739	0.58	27	13877362	13.8774	2394
BovineHD2700009976	-0.000124	2.30456e-06	0.0144	0.0961	0.083	2.33689e-09	-0.00862792	0.0113397	0.761	0.785	27	35240481	35.2405	2416
BovineHD2700010900	-0.0001239	2.55536e-06	0.0136	0.1738	0.053	1.53052e-09	-0.00912938	0.0132374	0.69	0.728	27	37976575	37.9766	2418
BovineHD2700000405	0.0001238	2.35984e-06	0.0162	0.1106	0.781	5.23328e-09	0.00765614	0.00948671	0.807	0.904	27	1270947	1.27095	2382
BovineHD2700003543	-0.0001238	2.17677e-06	0.0155	0.1993	0.706	6.37046e-09	-0.00798856	0.0101308	0.789	0.926	27	12272512	12.2725	2393
BovineHD2700005357	-0.0001238	2.37059e-06	0.0149	0.0718	0.154	4.00365e-09	-0.00830945	0.0105668	0.786	0.88	27	18721740	18.7217	2399
BTA-121522-no-rs	0.0001237	2.44275e-06	0.0131	0.0774	0.037	1.08159e-09	0.00942053	0.0135549	0.695	0.64	27	37661635	37.6616	2418
BovineHD2700001388	-0.0001236	2.3992e-06	0.014	0.0721	0.096	2.66396e-09	-0.00883131	0.0114766	0.77	0.824	27	4191161	4.19116	2385
BovineHD2700006705	0.0001234	2.4485e-06	0.0168	0.1051	0.381	7.18813e-09	0.00734789	0.0089569	0.82	0.942	27	23870902	23.8709	2404
BovineHD2700009273	-0.0001233	2.34305e-06	0.0146	0.1066	0.82	4.49434e-09	-0.00842802	0.0107676	0.783	0.893	27	32829204	32.8292	2413
BovineHD2700006784	-0.0001232	2.24922e-06	0.014	0.1895	0.162	4.12912e-09	-0.00880276	0.0106963	0.823	0.882	27	24131883	24.1319	2405
BovineHD2700008572	0.0001232	2.20904e-06	0.0135	0.1021	0.951	1.41561e-09	0.00912916	0.0125958	0.725	0.679	27	30832391	30.8324	2411
BovineHD2700011066	-0.0001229	2.2345e-06	0.0146	0.0999	0.793	4.95964e-09	-0.00839645	0.0104418	0.804	0.904	27	38341226	38.3412	2419
BovineHD2700012021	-0.0001229	2.48534e-06	0.0149	0.0781	0.845	3.9574e-09	-0.00825026	0.0101645	0.812	0.881	27	41409967	41.41	2422
BovineHD2700011596	0.0001227	2.25063e-06	0.0147	0.1145	0.853	3.77838e-09	0.00834993	0.01057	0.79	0.87	27	39992403	39.9924	2420
BovineHD2700011981	0.0001227	2.33356e-06	0.0131	0.1108	0.973	7.78426e-10	0.00933957	0.0137697	0.678	0.552	27	41332298	41.3323	2422
BovineHD2700002317	-0.0001225	2.50549e-06	0.0164	0.162	0.48	7.48581e-09	-0.00745147	0.009229	0.807	0.951	27	7417704	7.4177	2388
BovineHD2700008573	0.0001224	2.39847e-06	0.0136	0.1051	0.964	1.04302e-09	0.00901948	0.0130459	0.691	0.624	27	30833779	30.8338	2411
BovineHD2700010291	0.0001223	2.19209e-06	0.0151	0.2526	0.255	5.68136e-09	0.0081166	0.0110773	0.733	0.917	27	36017172	36.0172	2417
BovineHD2700011731	0.0001222	2.44359e-06	0.0125	0.078	0.016	4.76302e-10	0.00975311	0.0155891	0.626	0.445	27	40441630	40.4416	2421
BovineHD2700010143	0.0001218	2.17907e-06	0.0156	0.0986	0.501	7.42197e-09	0.00781001	0.00948137	0.824	0.946	27	35585323	35.5853	2416
BovineHD2700011116	0.0001218	2.30487e-06	0.0145	0.1036	0.127	3.28033e-09	0.00840192	0.0103216	0.814	0.849	27	38506684	38.5067	2419
BovineHD2700002319	0.0001217	2.6373e-06	0.0156	0.1632	0.514	7.40249e-09	0.00780295	0.011242	0.694	0.956	27	7420920	7.42092	2388
BovineHD2700006175	0.0001217	2.44942e-06	0.0166	0.1472	0.548	7.34236e-09	0.0073187	0.0087389	0.837	0.95	27	21905571	21.9056	2402
BovineHD2700003307	-0.0001216	2.29896e-06	0.0153	0.1317	0.376	6.93912e-09	-0.00796451	0.00951636	0.837	0.949	27	11136070	11.1361	2392
BovineHD2700004652	-0.0001216	2.09504e-06	0.0128	0.0829	0.976	7.04169e-10	-0.00947796	0.0137213	0.691	0.507	27	16032188	16.0322	2397
BovineHD2700001387	-0.0001214	2.21589e-06	0.0138	0.0729	0.096	2.56913e-09	-0.00879652	0.0116641	0.754	0.814	27	4178665	4.17866	2385
BovineHD2700006536	0.0001213	2.19592e-06	0.0162	0.1035	0.315	6.35452e-09	0.00747207	0.00889914	0.84	0.929	27	23242014	23.242	2404
BovineHD2700003311	0.000121	2.10886e-06	0.016	0.1632	0.624	6.86805e-09	0.00754505	0.00892037	0.846	0.942	27	11139395	11.1394	2392
BovineHD2700002527	0.0001209	2.45575e-06	0.0155	0.1584	0.164	4.00554e-09	0.00778431	0.0109166	0.713	0.887	27	8044059	8.04406	2389
BovineHD2700010611	0.0001206	2.28619e-06	0.0151	0.0991	0.482	7.26343e-09	0.0080048	0.00959945	0.834	0.949	27	37091473	37.0915	2418
BovineHD2700002315	0.0001205	2.15482e-06	0.015	0.1632	0.514	7.25044e-09	0.0080135	0.0101176	0.792	0.949	27	7413406	7.41341	2388
BovineHD2700004143	0.0001204	2.48075e-06	0.0158	0.1306	0.292	5.98846e-09	0.00763659	0.0107756	0.709	0.934	27	14280572	14.2806	2395
BovineHD2700003524	0.0001203	2.28022e-06	0.0147	0.1269	0.279	5.81952e-09	0.00820438	0.0105367	0.779	0.93	27	12206127	12.2061	2393
BovineHD2700006969	0.0001202	2.08371e-06	0.0148	0.1095	0.19	4.44306e-09	0.00812332	0.010006	0.812	0.888	27	24757375	24.7574	2405
BovineHD2700003366	-0.0001201	2.28834e-06	0.0142	0.1023	0.855	3.56868e-09	-0.00847656	0.0112135	0.756	0.874	27	11388286	11.3883	2392
BovineHD2700005540	0.0001201	2.79024e-06	0.0145	0.0774	0.162	3.90677e-09	0.0082802	0.0104965	0.789	0.899	27	19322027	19.322	2400
BovineHD2700006923	-0.0001201	2.1582e-06	0.0145	0.1086	0.123	3.11874e-09	-0.00830002	0.0103325	0.803	0.838	27	24629687	24.6297	2405
BovineHD2700003456	-0.00012	2.32718e-06	0.0157	0.1377	0.655	6.50983e-09	-0.00762992	0.00927714	0.822	0.938	27	11802065	11.8021	2392
Hapmap42678-BTA-79248	-0.00012	2.2125e-06	0.0144	0.1012	0.265	5.61482e-09	-0.0083368	0.00999809	0.834	0.93	27	16971137	16.9711	2397
BovineHD2700009979	0.0001199	2.20795e-06	0.0142	0.104	0.23	5.08718e-09	0.00846129	0.0103619	0.817	0.913	27	35247513	35.2475	2416
BovineHD2700010495	-0.0001198	2.04809e-06	0.0141	0.0907	0.24	5.23117e-09	-0.00849869	0.0108709	0.782	0.914	27	36780540	36.7805	2417
BovineHD2700013105	0.0001198	2.13055e-06	0.0145	0.1915	0.255	5.45146e-09	0.00824392	0.0101968	0.808	0.92	27	45019850	45.0198	2426
BovineHD2700010561	0.0001197	2.29254e-06	0.0157	0.118	0.578	6.99452e-09	0.00761104	0.00959115	0.794	0.945	27	36977789	36.9778	2417
BovineHD2700009768	0.0001195	2.01057e-06	0.0144	0.1635	0.531	7.10867e-09	0.00831502	0.0100984	0.823	0.946	27	34706962	34.707	2415
BovineHD2700009912	0.0001195	2.06297e-06	0.0149	0.1374	0.648	6.51006e-09	0.00801691	0.0100053	0.801	0.936	27	35089256	35.0893	2416
BovineHD2700011674	-0.0001195	2.12074e-06	0.0141	0.0863	0.832	3.98096e-09	-0.00849276	0.0107608	0.789	0.883	27	40194083	40.1941	2421
BovineHD2700010256	0.0001191	2.29788e-06	0.0156	0.1776	0.391	6.76098e-09	0.00763765	0.00935316	0.817	0.944	27	35946625	35.9466	2416
BovineHD2700008059	-0.0001189	2.41388e-06	0.0165	0.1132	0.594	6.82632e-09	-0.00720876	0.00878727	0.82	0.944	27	29218543	29.2185	2410
BovineHD2700010463	-0.0001189	2.11358e-06	0.0132	0.0925	0.109	2.73722e-09	-0.00900465	0.0120985	0.744	0.828	27	36607711	36.6077	2417
BovineHD2700000349	-0.0001186	2.32106e-06	0.0163	0.1296	0.301	5.9173e-09	-0.00726194	0.00890355	0.816	0.931	27	1103946	1.10395	2382
BovineHD2700009978	0.0001186	2.47669e-06	0.015	0.0981	0.229	4.97072e-09	0.00792165	0.0099189	0.799	0.918	27	35246596	35.2466	2416
BovineHD2700009721	0.0001185	2.07546e-06	0.0153	0.107	0.456	6.97278e-09	0.00776522	0.00974447	0.797	0.943	27	34563442	34.5634	2415
BovineHD2700011748	0.0001184	2.3172e-06	0.0161	0.1635	0.637	6.47594e-09	0.00736735	0.00914597	0.806	0.94	27	40498309	40.4983	2421
BovineHD2700012613	-0.0001182	2.06388e-06	0.0149	0.1013	0.604	6.68617e-09	-0.00795232	0.00945998	0.841	0.941	27	43586132	43.5861	2424
BovineHD2700002304	0.0001181	2.56293e-06	0.0156	0.1716	0.514	6.9644e-09	0.00758476	0.00979102	0.775	0.955	27	7382239	7.38224	2388
BovineHD2700005313	0.0001181	2.03194e-06	0.0143	0.1234	0.134	3.23276e-09	0.00824287	0.0106361	0.775	0.842	27	18606116	18.6061	2399
BovineHD2700008834	-0.0001181	2.18309e-06	0.0149	0.1035	0.369	6.49299e-09	-0.00790816	0.0100414	0.788	0.94	27	31564019	31.564	2412
BovineHD2700011114	0.0001181	2.06264e-06	0.0145	0.1191	0.716	5.66879e-09	0.00814281	0.0100656	0.809	0.923	27	38503134	38.5031	2419
BovineHD2700011995	0.0001181	2.35775e-06	0.0154	0.1495	0.461	6.92775e-09	0.0076833	0.00939181	0.818	0.954	27	41354458	41.3545	2422
BovineHD2700009674	-0.000118	2.20757e-06	0.015	0.1382	0.667	6.18672e-09	-0.00788241	0.0100771	0.782	0.935	27	34328061	34.3281	2415
BovineHD2700002521	-0.0001179	1.87165e-06	0.0147	0.1241	0.622	6.53109e-09	-0.00800026	0.00956111	0.837	0.934	27	8024986	8.02499	2389
BovineHD2700009314	0.0001176	2.40802e-06	0.0146	0.1711	0.132	3.17075e-09	0.00807487	0.0107314	0.752	0.861	27	32982167	32.9822	2413
BovineHD2700004985	0.0001174	2.52209e-06	0.0156	0.0972	0.514	6.88432e-09	0.00752471	0.00910853	0.826	0.953	27	16986242	16.9862	2397
BTB-00964171	-0.0001173	2.2738e-06	0.0148	0.1464	0.83	3.87696e-09	-0.00794273	0.00990995	0.801	0.884	27	24945902	24.9459	2405
BovineHD2700009965	-0.0001173	2.18522e-06	0.0146	0.1472	0.351	6.27344e-09	-0.0080543	0.00995654	0.809	0.939	27	35222365	35.2224	2416
BovineHD2700010664	-0.0001171	2.06795e-06	0.0131	0.0815	0.655	6.19053e-09	-0.00893655	0.0110636	0.808	0.942	27	37209223	37.2092	2418
BovineHD2700003730	-0.0001168	2.17644e-06	0.0158	0.0976	0.398	6.53976e-09	-0.00741085	0.00912021	0.813	0.943	27	12740105	12.7401	2393
ARS-BFGL-NGS-29650	0.0001166	2.238e-06	0.014	0.1346	0.339	6.08939e-09	0.00832551	0.0102045	0.816	0.941	27	34326743	34.3267	2415
BovineHD2700005597	0.0001163	2.00169e-06	0.0138	0.1483	0.811	4.14841e-09	0.00842623	0.0110448	0.763	0.897	27	19536423	19.5364	2400
BovineHD2700006239	0.0001161	2.20112e-06	0.0144	0.0979	0.077	1.91134e-09	0.00805987	0.0103294	0.78	0.762	27	22172436	22.1724	2403
BovineHD2700004008	0.0001158	2.15921e-06	0.0142	0.1145	0.551	6.63392e-09	0.00813477	0.0101209	0.804	0.953	27	13770929	13.7709	2394
BovineHD2700004240	-0.0001158	2.26134e-06	0.016	0.0998	0.623	6.29687e-09	-0.00722221	0.0086275	0.837	0.94	27	14581720	14.5817	2395
BovineHD2700010975	-0.0001157	2.32997e-06	0.0149	0.0791	0.612	6.35506e-09	-0.00774513	0.00936091	0.827	0.947	27	38144938	38.1449	2419
BovineHD2700002298	0.0001154	2.0996e-06	0.0161	0.1432	0.52	6.64471e-09	0.00716575	0.00931289	0.769	0.944	27	7352480	7.35248	2388
BovineHD2700000345	-0.0001152	2.73445e-06	0.0161	0.1595	0.314	5.72179e-09	-0.00715581	0.00919206	0.778	0.944	27	1101161	1.10116	2382
BovineHD2700010363	-0.0001152	2.00271e-06	0.0138	0.2581	0.423	6.4784e-09	-0.00832801	0.0104355	0.798	0.945	27	36269903	36.2699	2417
BovineHD2700004142	-0.0001149	2.44654e-06	0.0153	0.1231	0.709	5.45305e-09	-0.00752706	0.0093387	0.806	0.935	27	14279742	14.2797	2395
BovineHD2700010834	-0.0001149	2.17019e-06	0.0149	0.1318	0.523	6.58577e-09	-0.00772772	0.00987474	0.783	0.948	27	37772577	37.7726	2418
BTB-01753761	0.0001148	2.1793e-06	0.0146	0.086	0.315	5.69198e-09	0.00784493	0.00979694	0.801	0.939	27	10018575	10.0186	2391
BovineHD2700003709	0.0001148	2.02603e-06	0.015	0.0995	0.62	6.20547e-09	0.00763341	0.00955037	0.799	0.944	27	12709197	12.7092	2393
ARS-BFGL-NGS-92338	-0.0001148	2.14202e-06	0.0141	0.1058	0.405	6.35327e-09	-0.0081615	0.00974612	0.837	0.947	27	37120275	37.1203	2418
BovineHD2700010446	0.0001145	4.82022e-06	0.0146	0.1059	0.826	3.76984e-09	0.00782772	0.00950597	0.823	0.942	27	36490675	36.4907	2417
BovineHD2700006439	0.0001144	2.3578e-06	0.0155	0.08	0.558	6.45496e-09	0.00736524	0.00877852	0.839	0.949	27	22890991	22.891	2403
BovineHD2700011793	-0.0001141	2.27122e-06	0.0127	0.1245	0.06	1.47949e-09	-0.00901086	0.013346	0.675	0.743	27	40643217	40.6432	2421
BovineHD2700003998	-0.000114	2.18308e-06	0.0152	0.1014	0.477	6.48987e-09	-0.00750319	0.00979962	0.766	0.952	27	13723453	13.7235	2394
BovineHD2700004927	0.0001139	2.14156e-06	0.0127	0.1655	0.029	7.24221e-10	0.0089914	0.0122083	0.736	0.557	27	16835142	16.8351	2397
BovineHD2700002321	-0.0001138	2.17104e-06	0.0157	0.1569	0.486	6.4663e-09	-0.00724639	0.00938616	0.772	0.947	27	7424820	7.42482	2388
BovineHD2700003945	-0.0001138	2.33199e-06	0.0141	0.0659	0.162	3.52473e-09	-0.00805294	0.0105251	0.765	0.889	27	13525361	13.5254	2394
ARS-BFGL-NGS-1516	0.0001137	2.14339e-06	0.0147	0.0836	0.295	5.37576e-09	0.00773578	0.00911213	0.849	0.928	27	24030500	24.0305	2405
BovineHD2700002303	0.0001136	2.25222e-06	0.0162	0.1722	0.52	6.43885e-09	0.00701033	0.00911734	0.769	0.947	27	7376394	7.37639	2388
BovineHD2700007016	-0.0001135	2.304e-06	0.0142	0.1394	0.888	2.56856e-09	-0.00797455	0.0106489	0.749	0.835	27	24957747	24.9577	2405
BovineHD2700009689	-0.0001135	2.00856e-06	0.0135	0.1031	0.173	3.68098e-09	-0.00842537	0.0104685	0.805	0.882	27	34407714	34.4077	2415
BovineHD2700010277	0.0001135	1.92778e-06	0.0146	0.1432	0.255	4.88914e-09	0.00777107	0.0105587	0.736	0.91	27	35987333	35.9873	2416
BovineHD2700010026	0.0001133	2.08584e-06	0.0157	0.1778	0.543	6.37024e-09	0.00721676	0.00879711	0.82	0.942	27	35303895	35.3039	2416
BovineHD2700005333	-0.0001132	2.20742e-06	0.0154	0.115	0.526	6.39553e-09	-0.00736964	0.00898583	0.82	0.948	27	18665964	18.666	2399
BovineHD2700009482	-0.0001132	2.37561e-06	0.0137	0.0846	0.732	5.02286e-09	-0.00827999	0.0112182	0.738	0.933	27	33599015	33.599	2414
BovineHD2700004047	0.000113	2.36533e-06	0.0138	0.0792	0.951	1.18306e-09	0.00820851	0.0107096	0.766	0.686	27	13902613	13.9026	2394
BovineHD2700012212	-0.000113	2.24558e-06	0.0129	0.0889	0.971	7.2494e-10	-0.00875852	0.0127662	0.686	0.565	27	42156793	42.1568	2423
BovineHD2700003492	0.0001129	2.0905e-06	0.0133	0.0929	0.044	1.08048e-09	0.00847092	0.0118623	0.714	0.647	27	12031725	12.0317	2393
BovineHD2700005608	-0.0001129	2.17596e-06	0.0138	0.1137	0.189	3.91121e-09	-0.00820187	0.010733	0.764	0.905	27	19581802	19.5818	2400
BovineHD2700006176	-0.0001129	2.3626e-06	0.0142	0.1381	0.606	6.08388e-09	-0.00793073	0.00945464	0.839	0.951	27	21907011	21.907	2402
BovineHD2700004284	-0.0001125	1.89288e-06	0.0128	0.075	0.906	2.1658e-09	-0.00876661	0.0108934	0.805	0.796	27	14767308	14.7673	2395
BovineHD2700006174	-0.0001125	2.17731e-06	0.0161	0.1509	0.452	6.26753e-09	-0.00698583	0.00856295	0.816	0.946	27	21904120	21.9041	2402
BovineHD2700009266	0.0001125	1.84746e-06	0.0137	0.1162	0.68	5.50601e-09	0.00820897	0.00998789	0.822	0.93	27	32814525	32.8145	2413
BovineHD2700011730	-0.0001125	2.66143e-06	0.0134	0.0919	0.984	4.03021e-10	-0.00842006	0.0141028	0.597	0.45	27	40432777	40.4328	2421
BovineHD2700011108	0.0001123	2.19487e-06	0.0141	0.1209	0.127	2.78939e-09	0.00796711	0.010029	0.794	0.846	27	38496415	38.4964	2419
ARS-BFGL-NGS-105300	0.0001122	2.10345e-06	0.014	0.1101	0.634	5.83525e-09	0.00799232	0.0104116	0.768	0.941	27	35084149	35.0841	2416
BovineHD2700012803	-0.0001118	1.91877e-06	0.0139	0.0807	0.128	2.79886e-09	-0.0080645	0.0101676	0.793	0.836	27	44139582	44.1396	2425
BovineHD2700004147	0.0001117	2.56426e-06	0.0158	0.1475	0.292	5.15213e-09	0.00705347	0.00938722	0.751	0.936	27	14287040	14.287	2395
BovineHD2700003622	0.0001115	1.85418e-06	0.0139	0.084	0.832	3.47227e-09	0.00804071	0.00999863	0.804	0.874	27	12511999	12.512	2393
BovineHD2700012163	-0.0001114	2.18681e-06	0.0139	0.0882	0.884	2.55269e-09	-0.00803492	0.0104036	0.772	0.838	27	41995774	41.9958	2422
BovineHD2700000392	-0.0001113	2.10355e-06	0.0126	0.0874	0.981	4.72081e-10	-0.00881089	0.0130577	0.675	0.454	27	1241430	1.24143	2382
BTB-00954906	0.0001108	2.16802e-06	0.014	0.1834	0.52	6.12274e-09	0.00789205	0.00936813	0.842	0.952	27	13660191	13.6602	2394
BovineHD2700009262	-0.0001106	2.27163e-06	0.0152	0.1195	0.328	5.39418e-09	-0.00727835	0.00922209	0.789	0.938	27	32802856	32.8029	2413
BovineHD2700013104	0.0001105	2.06645e-06	0.0146	0.1902	0.304	5.16936e-09	0.00758618	0.00942633	0.805	0.929	27	45019081	45.0191	2426
BovineHD2700007830	-0.0001104	2.11225e-06	0.0137	0.0671	0.9	2.19448e-09	-0.00805952	0.0104726	0.77	0.816	27	27981762	27.9818	2408
BovineHD2700005334	-0.0001103	2.12272e-06	0.0146	0.1142	0.526	6.06497e-09	-0.00757081	0.00951241	0.796	0.948	27	18667867	18.6679	2399
BovineHD2700005332	-0.0001102	2.02324e-06	0.0144	0.1197	0.526	6.05794e-09	-0.00767175	0.00946901	0.81	0.947	27	18664867	18.6649	2399
BovineHD2700006782	-0.0001101	2.0941e-06	0.015	0.1802	0.352	5.53624e-09	-0.00735818	0.00859496	0.856	0.936	27	24126301	24.1263	2405
BovineHD2700011298	-0.0001101	2.03638e-06	0.0151	0.0837	0.624	5.69018e-09	-0.00729138	0.00890687	0.819	0.936	27	39022803	39.0228	2420
BovineHD2700004115	-0.00011	2.18048e-06	0.0144	0.0862	0.256	4.60908e-09	-0.00763988	0.009184	0.832	0.921	27	14161445	14.1614	2395
BovineHD2700008060	-0.00011	2.03738e-06	0.0152	0.122	0.593	5.8371e-09	-0.00721877	0.00879215	0.821	0.94	27	29220460	29.2205	2410
BovineHD2700011573	0.0001099	2.23004e-06	0.0151	0.1313	0.658	5.43903e-09	0.0072965	0.00891838	0.818	0.938	27	39891019	39.891	2420
BovineHD2700000395	-0.0001098	2.3171e-06	0.0123	0.0929	0.981	4.57237e-10	-0.00894782	0.0140346	0.638	0.484	27	1247290	1.24729	2382
BovineHD2700005331	0.0001098	2.26232e-06	0.0149	0.1226	0.474	6.0136e-09	0.00738659	0.00916533	0.806	0.95	27	18663778	18.6638	2399
BovineHD2700001069	-0.0001095	2.12996e-06	0.0141	0.0779	0.825	3.46756e-09	-0.00776462	0.00928944	0.836	0.886	27	3205936	3.20594	2384
BTB-01063458	-0.0001095	2.093e-06	0.0149	0.0941	0.456	5.94408e-09	-0.00736239	0.00876316	0.84	0.946	27	29161814	29.1618	2410
BovineHD2700010053	0.0001094	2.21295e-06	0.0145	0.0899	0.275	4.76848e-09	0.00756156	0.00940263	0.804	0.926	27	35406675	35.4067	2416
BovineHD2700002835	0.0001093	1.92357e-06	0.0137	0.1075	0.795	3.89096e-09	0.00798156	0.0102096	0.782	0.9	27	9247254	9.24725	2390
BovineHD2700003743	-0.0001093	2.11938e-06	0.0133	0.0813	0.915	1.85435e-09	-0.00823952	0.0106848	0.771	0.787	27	12793204	12.7932	2393
BovineHD2700010128	0.0001093	2.03259e-06	0.0143	0.0754	0.259	4.58528e-09	0.00764679	0.00970743	0.788	0.917	27	35549950	35.55	2416
BTB-00969778	0.0001093	2.28188e-06	0.0122	0.0864	0.021	4.81641e-10	0.00895593	0.0137649	0.651	0.498	27	42518482	42.5185	2423
BovineHD2700003983	-0.0001092	2.4151e-06	0.0152	0.169	0.479	5.95126e-09	-0.0071999	0.00860284	0.837	0.953	27	13661127	13.6611	2394
BovineHD2700010361	-0.0001092	1.78546e-06	0.0126	0.3449	0.423	5.81576e-09	-0.00868594	0.0108935	0.797	0.944	27	36267283	36.2673	2417
ARS-BFGL-NGS-70286	-0.0001091	2.27355e-06	0.0137	0.0715	0.866	2.76222e-09	-0.00794185	0.0103989	0.764	0.862	27	7622027	7.62203	2388
ARS-BFGL-NGS-339	-0.0001091	2.40609e-06	0.0132	0.0997	0.129	2.68365e-09	-0.00826826	0.0108494	0.762	0.873	27	26120366	26.1204	2407
BovineHD2700011000	0.0001089	2.35902e-06	0.0143	0.1031	0.211	3.94262e-09	0.0075973	0.00977254	0.777	0.912	27	38192062	38.1921	2419
BovineHD2700003887	0.0001088	2.19728e-06	0.0147	0.0972	0.739	4.56223e-09	0.0074156	0.0092889	0.798	0.921	27	13351651	13.3517	2394
BovineHD2700003490	0.0001087	2.25034e-06	0.0131	0.0958	0.812	3.59997e-09	0.00829646	0.0112013	0.741	0.908	27	12027495	12.0275	2393
BovineHD2700007166	-0.0001085	2.216e-06	0.0145	0.0987	0.17	3.32751e-09	-0.00750289	0.0097661	0.768	0.89	27	25496395	25.4964	2406
BovineHD2700009963	0.0001084	2.01548e-06	0.0148	0.1405	0.32	5.10796e-09	0.00730516	0.00924271	0.79	0.928	27	35219756	35.2198	2416
BovineHD2700010560	-0.0001083	2.29482e-06	0.0142	0.1188	0.422	5.72022e-09	-0.0076083	0.00967976	0.786	0.95	27	36976572	36.9766	2417
BovineHD2700011571	-0.0001082	1.87332e-06	0.0145	0.1101	0.342	5.26445e-09	-0.00745945	0.00915409	0.815	0.929	27	39882586	39.8826	2420
BovineHD2700000996	-0.0001081	2.0702e-06	0.0134	0.0839	0.046	1.02154e-09	-0.00806488	0.0114443	0.705	0.653	27	2981809	2.98181	2383
BovineHD2700007958	-0.0001081	1.99877e-06	0.0146	0.0763	0.393	5.57999e-09	-0.00739023	0.00883455	0.837	0.943	27	28394389	28.3944	2409
BovineHD2700009660	-0.0001079	2.10333e-06	0.0145	0.098	0.811	3.57348e-09	-0.0074604	0.00932169	0.8	0.889	27	34251854	34.2519	2415
ARS-BFGL-NGS-112434	0.0001077	2.05068e-06	0.0145	0.1183	0.452	5.74734e-09	0.00744513	0.00930968	0.8	0.946	27	37767563	37.7676	2418
BovineHD2700003239	-0.0001073	1.97684e-06	0.0142	0.1065	0.368	5.35369e-09	-0.0075534	0.0103682	0.729	0.937	27	10904656	10.9047	2391
BovineHD2700006171	0.0001073	2.21161e-06	0.0153	0.1314	0.399	5.52344e-09	0.00702918	0.00896808	0.784	0.945	27	21897110	21.8971	2402
BovineHD2700012582	0.0001072	1.99083e-06	0.0133	0.088	0.139	2.75069e-09	0.00803793	0.0103014	0.78	0.854	27	43437682	43.4377	2424
BovineHD2700005305	0.0001071	1.94408e-06	0.014	0.1274	0.369	5.34384e-09	0.007669	0.00923579	0.83	0.938	27	18578585	18.5786	2399
ARS-BFGL-NGS-29169	-0.000107	2.04792e-06	0.0141	0.1048	0.256	4.35955e-09	-0.00757172	0.00936088	0.809	0.919	27	18991970	18.992	2399
BovineHD2700007017	-0.000107	2.12334e-06	0.0129	0.1335	0.888	2.28463e-09	-0.00827686	0.0108081	0.766	0.837	27	24962298	24.9623	2405
UA-IFASA-3305	-0.0001068	2.01551e-06	0.0136	0.147	0.79	3.77847e-09	-0.00785198	0.0100051	0.785	0.902	27	15863242	15.8632	2396
BovineHD2700009778	0.0001067	2.10571e-06	0.0146	0.1507	0.535	5.66046e-09	0.0073057	0.00999504	0.731	0.947	27	34723625	34.7236	2415
BovineHD2700011610	-0.0001066	2.08345e-06	0.0129	0.101	0.081	1.70045e-09	-0.00824118	0.0109706	0.751	0.782	27	40025746	40.0257	2421
BovineHD2700009057	-0.0001064	2.00847e-06	0.0125	0.1004	0.903	1.98387e-09	-0.00853846	0.0111979	0.763	0.807	27	32151614	32.1516	2413
BovineHD2700006668	0.0001062	2.02511e-06	0.0142	0.0957	0.339	5.05768e-09	0.00749942	0.00884204	0.848	0.938	27	23753997	23.754	2404
BovineHD2700001077	-0.0001061	1.94699e-06	0.014	0.0752	0.544	5.58e-09	-0.00755771	0.00891015	0.848	0.947	27	3218230	3.21823	2384
ARS-BFGL-NGS-39294	-0.000106	1.96947e-06	0.0136	0.0869	0.485	5.61129e-09	-0.00777386	0.00925724	0.84	0.953	27	13713277	13.7133	2394
BovineHD2700010278	0.000106	2.10409e-06	0.0136	0.1478	0.256	4.28633e-09	0.00781532	0.0111343	0.702	0.922	27	35988420	35.9884	2416
BovineHD2700012748	-0.000106	2.0897e-06	0.015	0.1006	0.595	5.4202e-09	-0.00708484	0.00850278	0.833	0.943	27	44017947	44.0179	2425
BovineHD2700008577	-0.0001058	2.14921e-06	0.0126	0.1234	0.036	7.79742e-10	-0.00837461	0.0126617	0.661	0.615	27	30843640	30.8436	2411
BovineHD2700007167	-0.0001057	1.86998e-06	0.0137	0.0985	0.17	3.15435e-09	-0.00771386	0.00973655	0.792	0.879	27	25498566	25.4986	2406
BovineHD2700003958	0.0001056	1.93916e-06	0.014	0.0706	0.578	5.43541e-09	0.00755851	0.00915975	0.825	0.948	27	13562870	13.5629	2394
BovineHD2700007069	-0.0001055	2.41554e-06	0.0118	0.0841	0.997	7.63328e-11	-0.00896329	0.0165417	0.542	0.152	27	25211899	25.2119	2406
BovineHD2700010329	0.0001055	2.02703e-06	0.0125	0.8263	0.779	3.83437e-09	0.00846148	0.0113004	0.749	0.916	27	36165112	36.1651	2417
BTA-62507-no-rs	0.0001054	2.19448e-06	0.0149	0.1514	0.648	5.07187e-09	0.00709071	0.0085754	0.827	0.939	27	24106010	24.106	2405
BovineHD2700000605	-0.0001053	1.93833e-06	0.0135	0.0918	0.123	2.39477e-09	-0.00782289	0.00963613	0.812	0.831	27	1740122	1.74012	2382
BovineHD2700005431	0.0001053	2.17355e-06	0.0141	0.1594	0.465	5.52146e-09	0.00745375	0.00913151	0.816	0.95	27	18927737	18.9277	2399
BovineHD2700010146	-0.0001053	1.82574e-06	0.0145	0.0963	0.499	5.54387e-09	-0.00724533	0.00880996	0.822	0.941	27	35598833	35.5988	2416
BovineHD2700011608	0.0001053	2.03075e-06	0.012	0.0985	0.919	1.66034e-09	0.00875247	0.0115491	0.758	0.79	27	40022244	40.0222	2421
BovineHD2700002300	-0.0001048	2.1074e-06	0.0148	0.1552	0.48	5.48752e-09	-0.00708395	0.00913128	0.776	0.948	27	7359536	7.35954	2388
BovineHD2700008102	0.0001047	2.18628e-06	0.0116	0.0823	0.976	5.17781e-10	0.00902482	0.0127919	0.706	0.544	27	29361952	29.362	2410
BovineHD2700011976	-0.0001046	2.27424e-06	0.0122	0.0941	0.027	5.66773e-10	-0.00854844	0.0137737	0.621	0.564	27	41320851	41.3209	2422
BovineHD2700010925	-0.0001044	2.01752e-06	0.0134	0.0818	0.597	5.24268e-09	-0.00780966	0.00950464	0.822	0.945	27	38037338	38.0373	2419
BovineHD2700010315	0.0001043	1.92036e-06	0.0119	0.396	0.375	5.101e-09	0.00879147	0.0124792	0.704	0.947	27	36104012	36.104	2417
BovineHD2700010748	0.0001043	2.0063e-06	0.0121	0.093	0.576	5.31372e-09	0.0086193	0.0123292	0.699	0.952	27	37380194	37.3802	2418
BovineHD2700005105	-0.000104	2.17387e-06	0.0119	0.0807	0.026	5.43915e-10	-0.00871309	0.0135604	0.643	0.553	27	17612377	17.6124	2398
BovineHD2700009866	0.0001039	1.87937e-06	0.013	0.1907	0.169	3.03833e-09	0.00797167	0.0110358	0.722	0.877	27	35012431	35.0124	2416
BovineHD2700002182	-0.0001038	1.91033e-06	0.0132	0.1311	0.272	4.27176e-09	-0.00788712	0.00958782	0.823	0.922	27	6918536	6.91854	2387
BovineHD2700002372	-0.0001038	2.2581e-06	0.0138	0.0788	0.923	1.53776e-09	-0.00754062	0.00998428	0.755	0.776	27	7577170	7.57717	2388
BovineHD2700003367	0.0001038	1.98683e-06	0.0128	0.1041	0.145	2.66833e-09	0.0081331	0.0112647	0.722	0.87	27	11399530	11.3995	2392
BovineHD4100018343	-0.0001037	2.11644e-06	0.0131	0.0839	0.274	4.27866e-09	-0.00789217	0.0104261	0.757	0.934	27	33779166	33.7792	2414
BovineHD2700003418	-0.0001036	2.12704e-06	0.0137	0.0709	0.757	3.94534e-09	-0.00758193	0.00930163	0.815	0.923	27	11679257	11.6793	2392
BovineHD2700011003	-0.0001036	2.00496e-06	0.0132	0.1086	0.789	3.56563e-09	-0.00782553	0.0100927	0.775	0.905	27	38195142	38.1951	2419
BovineHD2700006634	0.0001035	2.2091e-06	0.0145	0.0829	0.258	4.10354e-09	0.00713957	0.00890102	0.802	0.921	27	23614633	23.6146	2404
BovineHD2700006978	0.0001035	1.84734e-06	0.0138	0.1285	0.311	4.59398e-09	0.0075195	0.00956837	0.786	0.927	27	24777185	24.7772	2405
BovineHD2700009676	-0.0001032	2.00706e-06	0.0137	0.1353	0.661	4.77181e-09	-0.00751265	0.0101003	0.744	0.935	27	34335285	34.3353	2415
BovineHD2700004113	0.0001031	1.92603e-06	0.0141	0.0883	0.744	4.04596e-09	0.00729288	0.00877331	0.831	0.913	27	14156841	14.1568	2395
BovineHD2700006535	0.0001031	2.09426e-06	0.0144	0.1026	0.147	2.66424e-09	0.00717367	0.00895033	0.801	0.861	27	23238155	23.2382	2404
BovineHD2700008779	-0.0001031	1.89344e-06	0.0129	0.1097	0.262	4.11028e-09	-0.00799251	0.0103725	0.771	0.92	27	31430860	31.4309	2412
BovineHD2700010848	-0.0001031	2.20457e-06	0.0142	0.1029	0.695	4.50124e-09	-0.00725712	0.00944286	0.769	0.934	27	37852126	37.8521	2418
BovineHD4100018424	-0.0001031	2.17096e-06	0.015	0.1114	0.303	4.495e-09	-0.00686063	0.00814632	0.842	0.93	27	44002446	44.0024	2425
BovineHD2700006905	-0.000103	1.94959e-06	0.0127	0.0805	0.159	2.84228e-09	-0.00808684	0.0105791	0.764	0.876	27	24573909	24.5739	2405
BovineHD2700004319	0.0001029	1.99588e-06	0.013	0.078	0.087	1.68714e-09	0.00793318	0.0101317	0.783	0.786	27	14911603	14.9116	2395
BovineHD2700009256	-0.0001029	2.19145e-06	0.0138	0.1328	0.32	4.60579e-09	-0.00743719	0.0094741	0.785	0.94	27	32795142	32.7951	2413
BovineHD2700009725	0.0001029	2.01823e-06	0.0133	0.1349	0.374	4.9526e-09	0.00771486	0.00965851	0.799	0.943	27	34569521	34.5695	2415
BovineHD2700012235	0.0001029	1.95482e-06	0.0145	0.1964	0.581	5.15466e-09	0.00707966	0.00881613	0.803	0.942	27	42255302	42.2553	2423
BovineHD2700006173	0.0001027	2.00716e-06	0.0147	0.14	0.389	5.0074e-09	0.00699917	0.00853398	0.82	0.941	27	21899427	21.8994	2402
BovineHD2700009274	0.0001024	2.04788e-06	0.0133	0.1014	0.18	3.09101e-09	0.00771643	0.00986285	0.782	0.889	27	32830703	32.8307	2413
BovineHD2700003888	-0.0001023	2.18525e-06	0.0137	0.0987	0.261	4.0327e-09	-0.00748241	0.009263	0.808	0.926	27	13353905	13.3539	2394
BovineHD2700011665	0.0001023	2.18833e-06	0.0128	0.0724	0.197	3.31277e-09	0.00797114	0.0102463	0.778	0.91	27	40173950	40.1739	2421
BovineHD2700011113	0.0001021	2.0607e-06	0.0139	0.1252	0.126	2.29319e-09	0.0073247	0.00984384	0.744	0.839	27	38502389	38.5024	2419
BovineHD2700000394	-0.000102	2.0453e-06	0.0129	0.0932	0.981	3.94619e-10	-0.00792493	0.0128381	0.617	0.442	27	1246539	1.24654	2382
BovineHD2700011297	0.000102	1.96915e-06	0.0142	0.0848	0.376	4.88609e-09	0.00720196	0.00881459	0.817	0.938	27	39021161	39.0212	2420
BovineHD2700009310	0.0001019	1.92977e-06	0.0125	0.1642	0.137	2.45383e-09	0.0081519	0.0108601	0.751	0.858	27	32963639	32.9636	2413
BovineHD2700004145	-0.0001017	1.76847e-06	0.0136	0.1307	0.708	4.27658e-09	-0.00749994	0.00939097	0.799	0.922	27	14284865	14.2849	2395
BovineHD2700008574	-0.0001017	1.79742e-06	0.0108	0.1066	0.036	7.20841e-10	-0.00944813	0.0131495	0.719	0.611	27	30834647	30.8346	2411
BovineHD2700008778	0.0001017	1.97344e-06	0.0134	0.1059	0.738	3.99729e-09	0.00758763	0.00994376	0.763	0.92	27	31429024	31.429	2412
BovineHD2700004982	0.0001016	2.05969e-06	0.0148	0.1018	0.514	5.16054e-09	0.00686704	0.00853348	0.805	0.946	27	16980905	16.9809	2397
BovineHD2700011606	0.0001016	2.13846e-06	0.0125	0.0933	0.919	1.54505e-09	0.00812862	0.0113836	0.714	0.792	27	40019943	40.0199	2421
BovineHD2700009923	-0.0001015	1.92926e-06	0.0132	0.1516	0.705	4.27985e-09	-0.00768697	0.00965777	0.796	0.928	27	35107947	35.1079	2416
Hapmap47161-BTA-103631	0.0001014	1.82387e-06	0.0136	0.1012	0.813	3.12871e-09	0.00747518	0.00927841	0.806	0.88	27	1271954	1.27195	2382
ARS-BFGL-NGS-34807	-0.0001014	1.88808e-06	0.0134	0.105	0.713	4.21406e-09	-0.00758812	0.00932772	0.814	0.924	27	15816386	15.8164	2396
BovineHD2700004675	-0.0001014	1.91261e-06	0.0133	0.071	0.145	2.55344e-09	-0.00760254	0.00963731	0.789	0.861	27	16104332	16.1043	2397
BovineHD2700006170	-0.0001014	2.04282e-06	0.0142	0.1225	0.457	5.1038e-09	-0.00714106	0.00871843	0.819	0.949	27	21896443	21.8964	2402
BovineHD2700009769	0.0001014	2.04745e-06	0.0143	0.1638	0.476	5.13229e-09	0.00707667	0.0095533	0.741	0.947	27	34708060	34.7081	2415
BovineHD2700000396	0.0001011	2.01292e-06	0.0114	0.1047	0.019	3.87922e-10	0.00883898	0.0133232	0.663	0.467	27	1251869	1.25187	2382
BovineHD2700011574	-0.0001011	1.97831e-06	0.015	0.1335	0.342	4.59607e-09	-0.00672216	0.00833999	0.806	0.931	27	39900934	39.9009	2420
BovineHD2700011609	0.0001008	1.75004e-06	0.0125	0.0995	0.919	1.52172e-09	0.00806632	0.0107586	0.75	0.757	27	40024825	40.0248	2421
BovineHD2700003074	-0.0001006	2.09438e-06	0.0123	0.0791	0.006	1.23168e-10	-0.00820454	0.0148836	0.551	0.209	27	10309244	10.3092	2391
BovineHD2700000768	-0.0001004	2.098e-06	0.013	0.0886	0.134	2.34073e-09	-0.00772366	0.00986272	0.783	0.859	27	2296691	2.29669	2383
BovineHD2700009260	0.0001004	2.0547e-06	0.0133	0.1261	0.68	4.38643e-09	0.00755054	0.00933557	0.809	0.938	27	32799626	32.7996	2413
BovineHD2700011746	-0.0001004	2.07671e-06	0.0142	0.1528	0.424	4.91887e-09	-0.00705121	0.0087076	0.81	0.946	27	40493431	40.4934	2421
BovineHD2700005438	-0.0001003	1.83149e-06	0.0142	0.1093	0.256	3.83139e-09	-0.0070831	0.00869999	0.814	0.91	27	18973176	18.9732	2399
BovineHD2700009103	-0.0001003	2.04491e-06	0.0134	0.2647	0.371	4.693e-09	-0.0074664	0.00961698	0.776	0.948	27	32307245	32.3072	2413
BovineHD2700001449	0.0001	1.81923e-06	0.0135	0.1129	0.848	2.57905e-09	0.00739204	0.009712	0.761	0.856	27	4432001	4.432	2385
BovineHD2700011745	0.0001	2.16371e-06	0.0137	0.1398	0.576	4.88643e-09	0.00730145	0.00907274	0.805	0.95	27	40492585	40.4926	2421
BovineHD2700002310	9.992e-05	1.97913e-06	0.0136	0.1659	0.52	4.98442e-09	0.0073652	0.00931846	0.79	0.949	27	7394713	7.39471	2388
BovineHD2700000344	9.986e-05	1.97456e-06	0.0145	0.1591	0.686	4.29875e-09	0.00687107	0.00858387	0.8	0.931	27	1100656	1.10066	2382
BovineHD2700010282	-9.985e-05	2.12001e-06	0.0132	0.1554	0.745	3.78662e-09	-0.0075833	0.0100109	0.758	0.925	27	35998219	35.9982	2416
BovineHD2700011607	9.981e-05	2.04021e-06	0.0126	0.0944	0.919	1.49112e-09	0.00790054	0.0107501	0.735	0.782	27	40020986	40.021	2421
BovineHD2700010946	-9.974e-05	1.95494e-06	0.0114	0.1174	0.964	6.90939e-10	-0.0087744	0.0131078	0.669	0.619	27	38075775	38.0758	2419
BovineHD2700010644	-9.973e-05	1.98896e-06	0.0131	0.0955	0.614	4.71274e-09	-0.00763211	0.0103635	0.736	0.945	27	37168538	37.1685	2418
BovineHD2700005437	-9.97e-05	1.86225e-06	0.014	0.1112	0.256	3.78201e-09	-0.00710416	0.00878165	0.809	0.912	27	18972415	18.9724	2399
BovineHD2700010206	-9.962e-05	2.02113e-06	0.0115	0.0891	0.525	4.94971e-09	-0.00866256	0.0122228	0.709	0.956	27	35750223	35.7502	2416
BovineHD2700008100	9.954e-05	1.83917e-06	0.0111	0.076	0.976	4.68405e-10	0.00894074	0.0131013	0.682	0.512	27	29351708	29.3517	2410
BovineHD2700004700	-9.952e-05	2.09003e-06	0.0142	0.1215	0.367	4.6005e-09	-0.00702511	0.00850178	0.826	0.942	27	16206354	16.2064	2397
BovineHD2700003473	-9.949e-05	1.79231e-06	0.0127	0.1059	0.781	3.38135e-09	-0.00783388	0.0103782	0.755	0.905	27	11931500	11.9315	2392
BovineHD2700010288	9.943e-05	1.93934e-06	0.0132	0.1488	0.255	3.75535e-09	0.00753272	0.0103379	0.729	0.918	27	36013163	36.0132	2417
BovineHD2700010656	-9.942e-05	2.00505e-06	0.0131	0.1613	0.671	4.36706e-09	-0.0075698	0.00953275	0.794	0.938	27	37191266	37.1913	2418
ARS-BFGL-NGS-23068	-9.94e-05	1.95705e-06	0.0135	0.264	0.385	4.67662e-09	-0.00738087	0.00903577	0.817	0.946	27	32328719	32.3287	2413
BovineHD2700001452	-9.931e-05	1.88918e-06	0.013	0.1084	0.155	2.58337e-09	-0.00763949	0.00959158	0.796	0.868	27	4447933	4.44793	2385
ARS-BFGL-NGS-36144	9.919e-05	1.82501e-06	0.0137	0.1229	0.674	4.32266e-09	0.00723978	0.00939032	0.771	0.93	27	32800374	32.8004	2413
BovineHD2700005956	-9.912e-05	1.91216e-06	0.0138	0.0982	0.343	4.42713e-09	-0.00716537	0.00859407	0.834	0.933	27	20909596	20.9096	2401
BovineHD2700013030	-9.91e-05	2.0418e-06	0.0143	0.0956	0.418	4.77805e-09	-0.00693027	0.00832546	0.832	0.945	27	44743574	44.7436	2425
BovineHD2700003996	9.898e-05	2.12024e-06	0.0136	0.1045	0.132	2.2497e-09	0.0072776	0.00946092	0.769	0.855	27	13706097	13.7061	2394
BovineHD2700011992	9.894e-05	1.82402e-06	0.0129	0.1511	0.834	2.71388e-09	0.00768931	0.0101314	0.759	0.879	27	41352419	41.3524	2422
BovineHD2700010944	-9.89e-05	1.9685e-06	0.0123	0.1124	0.964	6.79406e-10	-0.00804064	0.0122037	0.659	0.602	27	38073901	38.0739	2419
BovineHD2700005596	9.887e-05	2.38398e-06	0.0129	0.1537	0.811	2.99907e-09	0.00768421	0.0101807	0.755	0.918	27	19535388	19.5354	2400
BovineHD2700000343	-9.886e-05	1.96332e-06	0.0134	0.1525	0.314	4.21286e-09	-0.00737739	0.00960903	0.768	0.936	27	1098429	1.09843	2382
BovineHD2700002848	-9.878e-05	1.87862e-06	0.0135	0.289	0.578	4.75939e-09	-0.0073351	0.00910145	0.806	0.941	27	9321482	9.32148	2390
BovineHD4100018217	-9.874e-05	1.7983e-06	0.0141	0.1005	0.617	4.60928e-09	-0.00701965	0.00851736	0.824	0.935	27	15833774	15.8338	2396
BovineHD2700008901	9.869e-05	2.0978e-06	0.014	0.0882	0.462	4.84109e-09	0.00706614	0.00862923	0.819	0.948	27	31808389	31.8084	2412
BovineHD2700004642	-9.868e-05	2.3778e-06	0.0119	0.1125	0.992	1.5648e-10	-0.00829249	0.0144852	0.572	0.289	27	15978730	15.9787	2396
BovineHD4100018265	-9.842e-05	1.82155e-06	0.0123	0.076	0.889	1.91539e-09	-0.0080019	0.0106463	0.752	0.824	27	24453013	24.453	2405
BovineHD2700005755	9.839e-05	2.00667e-06	0.0136	0.1184	0.59	4.68469e-09	0.00723481	0.00915598	0.79	0.948	27	20241956	20.242	2401
BovineHD2700004871	9.837e-05	2.05498e-06	0.0116	0.0866	0.012	2.21393e-10	0.00850445	0.014097	0.603	0.343	27	16712307	16.7123	2397
BovineHD2700013038	-9.825e-05	1.88227e-06	0.0147	0.1072	0.367	4.48475e-09	-0.00668388	0.00839151	0.797	0.934	27	44790129	44.7901	2425
BovineHD2700007414	9.814e-05	1.99984e-06	0.0137	0.0999	0.141	2.33309e-09	0.00716331	0.00931551	0.769	0.857	27	26510687	26.5107	2407
BovineHD2700010997	-9.808e-05	1.83078e-06	0.0131	0.0953	0.781	3.28693e-09	-0.00748694	0.00929152	0.806	0.902	27	38187844	38.1878	2419
BovineHD2700011063	9.803e-05	2.16337e-06	0.0127	0.1051	0.277	3.84905e-09	0.00769906	0.00952617	0.808	0.935	27	38337982	38.338	2419
BovineHD2700001343	9.784e-05	2.24703e-06	0.013	0.0875	0.599	4.59958e-09	0.00750658	0.00942906	0.796	0.954	27	3961883	3.96188	2384
BovineHD2700000113	-9.78e-05	1.87528e-06	0.0141	0.087	0.442	4.71749e-09	-0.00695276	0.00832559	0.835	0.948	27	303891	0.303891	2381
BovineHD2700001766	-9.775e-05	1.86293e-06	0.0136	0.0844	0.582	4.65017e-09	-0.00720535	0.0090055	0.8	0.948	27	5388411	5.38841	2386
BovineHD2700009255	9.774e-05	1.97809e-06	0.0135	0.1291	0.68	4.15815e-09	0.00723976	0.00963338	0.752	0.935	27	32794145	32.7941	2413
BovineHD2700010287	9.772e-05	2.05963e-06	0.013	0.1532	0.255	3.62673e-09	0.0074977	0.0101469	0.739	0.923	27	36010031	36.01	2417
BovineHD2700009056	9.771e-05	2.00487e-06	0.0129	0.102	0.097	1.67215e-09	0.00755454	0.0100366	0.753	0.801	27	32150833	32.1508	2413
BovineHD2700005606	-9.748e-05	2.00686e-06	0.0127	0.1089	0.202	3.06799e-09	-0.007696	0.0100359	0.767	0.912	27	19573752	19.5738	2400
BovineHD2700008777	9.748e-05	1.82581e-06	0.0131	0.101	0.738	3.67397e-09	0.00742214	0.0094027	0.789	0.916	27	31427960	31.428	2412
BovineHD2700002524	9.738e-05	1.81351e-06	0.0132	0.1389	0.728	3.75543e-09	0.00739629	0.00913858	0.809	0.921	27	8029701	8.0297	2389
BovineHD2700003244	-9.724e-05	1.95054e-06	0.0135	0.1169	0.368	4.40053e-09	-0.00720329	0.00964321	0.747	0.939	27	10931381	10.9314	2391
BovineHD2700004327	-9.722e-05	1.66198e-06	0.0138	0.0914	0.462	4.69853e-09	-0.00704456	0.00842375	0.836	0.937	27	14944280	14.9443	2395
BovineHD2700009727	-9.718e-05	1.89798e-06	0.0122	0.136	0.626	4.42028e-09	-0.00798736	0.00992554	0.805	0.945	27	34578279	34.5783	2415
BovineHD2700005604	9.715e-05	1.9032e-06	0.013	0.1046	0.798	3.04661e-09	0.00747272	0.0100171	0.746	0.905	27	19562961	19.563	2400
BovineHD2700010356	9.715e-05	1.99904e-06	0.012	0.3352	0.589	4.5696e-09	0.00807353	0.0109164	0.74	0.951	27	36260026	36.26	2417
BovineHD2700003209	-9.711e-05	2.11844e-06	0.0131	0.1779	0.612	4.47618e-09	-0.00741271	0.0098307	0.754	0.948	27	10800693	10.8007	2391
BovineHD2700004154	-9.699e-05	1.8724e-06	0.0134	0.1205	0.708	3.88616e-09	-0.00722036	0.00956136	0.755	0.926	27	14305915	14.3059	2395
BovineHD2700001338	9.685e-05	1.94361e-06	0.0131	0.0793	0.603	4.49259e-09	0.00739331	0.00911337	0.811	0.947	27	3935718	3.93572	2384
BovineHD2700004120	-9.682e-05	1.95359e-06	0.0122	0.1002	0.945	9.77669e-10	-0.00793596	0.0112524	0.705	0.698	27	14187338	14.1873	2395
BovineHD2700011600	-9.68e-05	1.95483e-06	0.0133	0.09	0.101	1.69553e-09	-0.00729627	0.0101095	0.722	0.806	27	40005418	40.0054	2421
BovineHD2700012763	9.679e-05	1.73497e-06	0.0123	0.0924	0.073	1.26808e-09	0.00786913	0.0105832	0.744	0.736	27	44056399	44.0564	2425
BovineHD2700002299	9.665e-05	2.03561e-06	0.0141	0.1507	0.514	4.66704e-09	0.00683866	0.00974571	0.702	0.949	27	7355267	7.35527	2388
BovineHD2700005446	-9.662e-05	1.65648e-06	0.0133	0.1166	0.256	3.55412e-09	-0.0072832	0.00900739	0.809	0.907	27	18986346	18.9863	2399
BovineHD2700005603	-9.659e-05	1.83906e-06	0.0123	0.111	0.202	3.01279e-09	-0.00783193	0.0106162	0.738	0.907	27	19561952	19.562	2400
BovineHD2700010205	9.655e-05	1.94618e-06	0.0119	0.0924	0.475	4.64915e-09	0.00811319	0.0110627	0.733	0.953	27	35749319	35.7493	2416
BovineHD2700002671	-9.652e-05	1.91544e-06	0.0131	0.0751	0.755	3.44887e-09	-0.00734955	0.00951418	0.772	0.917	27	8539997	8.54	2389
BovineHD2700011921	-9.652e-05	2.07526e-06	0.0136	0.0948	0.776	3.23531e-09	-0.00709702	0.00948276	0.748	0.915	27	41117660	41.1177	2422
BovineHD2700002632	-9.646e-05	2.05078e-06	0.0141	0.1543	0.506	4.65149e-09	-0.00685721	0.00828122	0.828	0.947	27	8401700	8.4017	2389
BovineHD2700004925	-9.644e-05	1.93297e-06	0.0117	0.1945	0.971	5.16814e-10	-0.00821895	0.011737	0.7	0.549	27	16832909	16.8329	2397
BovineHD2700011744	9.636e-05	1.99219e-06	0.0142	0.1285	0.576	4.53451e-09	0.00677002	0.00863505	0.784	0.944	27	40491369	40.4914	2421
BovineHD2700008472	-9.629e-05	1.82053e-06	0.0139	0.0789	0.374	4.34072e-09	-0.00691082	0.00869251	0.795	0.935	27	30636234	30.6362	2411
ARS-BFGL-NGS-43957	-9.623e-05	1.85738e-06	0.0136	0.0831	0.671	4.08671e-09	-0.00707548	0.00875315	0.808	0.93	27	24539434	24.5394	2405
BovineHD2700010359	9.619e-05	2.02594e-06	0.0133	0.3238	0.589	4.47941e-09	0.00725027	0.010355	0.7	0.946	27	36263939	36.2639	2417
BovineHD2700009962	-9.617e-05	1.85582e-06	0.0135	0.1378	0.68	4.02314e-09	-0.00714104	0.0089413	0.799	0.929	27	35218270	35.2183	2416
BovineHD2700010208	9.615e-05	1.90186e-06	0.0126	0.0824	0.693	3.93497e-09	0.00763065	0.00958963	0.796	0.933	27	35759290	35.7593	2416
BovineHD2700002741	9.614e-05	2.12646e-06	0.0117	0.0709	0.011	1.96207e-10	0.00824078	0.0138242	0.596	0.334	27	8864951	8.86495	2389
BovineHD2700008730	9.609e-05	1.74009e-06	0.0133	0.1163	0.556	4.55859e-09	0.007225	0.00958238	0.754	0.941	27	31244984	31.245	2412
BovineHD2700003211	9.606e-05	1.80743e-06	0.0123	0.1054	0.388	4.38047e-09	0.00778875	0.0104423	0.746	0.943	27	10803077	10.8031	2391
BovineHD2700009490	-9.603e-05	2.00934e-06	0.0124	0.0795	0.862	2.19256e-09	-0.00772374	0.010628	0.727	0.865	27	33619839	33.6198	2414
BovineHD2700011058	9.599e-05	1.60876e-06	0.0116	0.133	0.063	1.09037e-09	0.00827501	0.0111844	0.74	0.7	27	38330183	38.3302	2419
BovineHD2700002371	-9.586e-05	1.9961e-06	0.0139	0.0818	0.804	2.89795e-09	-0.00689626	0.00884329	0.78	0.891	27	7574899	7.5749	2388
BTB-01746933	-9.583e-05	2.03925e-06	0.0134	0.16	0.469	4.5743e-09	-0.00713352	0.00934164	0.764	0.95	27	34704855	34.7049	2415
BovineHD2700004608	-9.581e-05	1.82738e-06	0.0133	0.1537	0.736	3.56328e-09	-0.0072035	0.00896512	0.804	0.916	27	15853580	15.8536	2396
BovineHD2700008548	-9.581e-05	1.64388e-06	0.0123	0.1077	0.142	2.23592e-09	-0.00778912	0.0100241	0.777	0.842	27	30778250	30.7782	2411
BovineHD2700004168	9.573e-05	1.9149e-06	0.0137	0.1192	0.349	4.16447e-09	0.00697084	0.00899696	0.775	0.936	27	14343665	14.3437	2395
BovineHD2700002887	-9.568e-05	1.90836e-06	0.0134	0.0887	0.381	4.31794e-09	-0.00712242	0.00891556	0.799	0.942	27	9492897	9.4929	2390
BovineHD2700009311	9.568e-05	2.14769e-06	0.0129	0.1687	0.16	2.45967e-09	0.00743653	0.0100026	0.743	0.886	27	32968449	32.9684	2413
BovineHD2700006891	9.538e-05	1.84752e-06	0.0133	0.0844	0.394	4.34296e-09	0.00717174	0.00892724	0.803	0.942	27	24530492	24.5305	2405
BovineHD2700001273	-9.534e-05	1.98313e-06	0.0119	0.0885	0.037	6.43529e-10	-0.00798922	0.0118893	0.672	0.613	27	3728089	3.72809	2384
BovineHD2700010991	-9.533e-05	1.74288e-06	0.0122	0.0786	0.135	2.12641e-09	-0.00779246	0.0107244	0.727	0.85	27	38181792	38.1818	2419
BovineHD2700000802	-9.53e-05	2.05926e-06	0.0121	0.0732	0.124	1.96725e-09	-0.00789767	0.0100807	0.783	0.858	27	2429607	2.42961	2383
BovineHD2700008726	-9.517e-05	1.84036e-06	0.0138	0.1212	0.419	4.41069e-09	-0.00689615	0.0084548	0.816	0.941	27	31241386	31.2414	2412
BovineHD2700011599	-9.516e-05	1.85573e-06	0.0117	0.096	0.101	1.63805e-09	-0.00810983	0.0103958	0.78	0.817	27	40003450	40.0035	2421
BovineHD2700003514	9.512e-05	2.01936e-06	0.0126	0.0953	0.278	3.63602e-09	0.00754928	0.00940669	0.803	0.932	27	12139903	12.1399	2393
BovineHD2700002721	-9.51e-05	2.83939e-06	0.0132	0.0923	0.541	4.49113e-09	-0.00720469	0.00862193	0.836	0.963	27	8788781	8.78878	2389
BovineHD2700011956	9.51e-05	1.8188e-06	0.0134	0.12	0.554	4.46991e-09	0.00709703	0.00925827	0.767	0.944	27	41283869	41.2839	2422
BovineHD2700005444	9.504e-05	1.80826e-06	0.0136	0.1201	0.744	3.43673e-09	0.00698817	0.00911668	0.767	0.912	27	18982907	18.9829	2399
BTB-00953692	-9.47e-05	1.88759e-06	0.0134	0.1015	0.727	3.56197e-09	-0.00708511	0.00932704	0.76	0.921	27	11996409	11.9964	2392
BovineHD4100018221	-9.465e-05	2.12549e-06	0.0114	0.1078	0.976	4.22728e-10	-0.00827848	0.0123668	0.669	0.538	27	16177080	16.1771	2397
BovineHD2700004939	-9.461e-05	1.79635e-06	0.0128	0.1139	0.385	4.23877e-09	-0.00739174	0.00911512	0.811	0.94	27	16876805	16.8768	2397
Hapmap42364-BTA-92264	9.456e-05	1.73844e-06	0.0124	0.0861	0.866	2.07609e-09	0.00760547	0.00959395	0.793	0.841	27	2298767	2.29877	2383
BovineHD2700012655	-9.455e-05	1.86201e-06	0.0126	0.0971	0.471	4.45485e-09	-0.00752374	0.00938808	0.801	0.948	27	43734044	43.734	2424
BovineHD2700009673	-9.454e-05	1.64176e-06	0.0129	0.1269	0.619	4.21628e-09	-0.00732899	0.00898062	0.816	0.933	27	34322025	34.322	2415
BovineHD2700000406	9.45e-05	2.0048e-06	0.0131	0.1025	0.813	2.71638e-09	0.00719526	0.00888744	0.81	0.893	27	1273923	1.27392	2382
BovineHD2700001345	-9.434e-05	1.98564e-06	0.0121	0.0859	0.04	6.78866e-10	-0.00777514	0.0111507	0.697	0.631	27	3966372	3.96637	2384
BovineHD2700000347	9.433e-05	1.87103e-06	0.014	0.1551	0.686	3.83566e-09	0.00673768	0.0087715	0.768	0.93	27	1102649	1.10265	2382
BovineHD2700008421	9.433e-05	1.74751e-06	0.013	0.0884	0.73	3.5106e-09	0.00723743	0.00910989	0.794	0.923	27	30493243	30.4932	2411
BovineHD2700004153	-9.43e-05	1.91492e-06	0.0136	0.1203	0.708	3.67303e-09	-0.00691659	0.00875224	0.79	0.927	27	14304402	14.3044	2395
BovineHD2700003527	-9.429e-05	1.85021e-06	0.0129	0.153	0.721	3.57329e-09	-0.00729037	0.00901858	0.808	0.924	27	12217208	12.2172	2393
BovineHD2700002512	9.428e-05	2.40124e-06	0.0126	0.0835	0.107	1.69283e-09	0.00748222	0.0101793	0.735	0.854	27	7977016	7.97702	2388
BovineHD2700004082	9.417e-05	1.80834e-06	0.0129	0.0918	0.757	3.25938e-09	0.00728087	0.00892805	0.816	0.916	27	14018580	14.0186	2395
BovineHD2700011433	-9.415e-05	1.83598e-06	0.0128	0.1158	0.704	3.69565e-09	-0.00735565	0.00889169	0.827	0.928	27	39435154	39.4352	2420
BovineHD4100018139	9.41e-05	1.71066e-06	0.013	0.0686	0.465	4.40578e-09	0.00721977	0.00900664	0.802	0.949	27	2843430	2.84343	2383
BovineHD2700008560	9.408e-05	1.90086e-06	0.0103	0.0954	0.985	2.55484e-10	0.00916332	0.0143382	0.639	0.407	27	30804330	30.8043	2411
BovineHD2700003208	-9.407e-05	1.78653e-06	0.0119	0.2386	0.612	4.20103e-09	-0.00790463	0.0108691	0.727	0.944	27	10799885	10.7999	2391
BovineHD2700003711	9.406e-05	1.80479e-06	0.0136	0.1	0.627	4.13748e-09	0.00691606	0.00871168	0.794	0.943	27	12715644	12.7156	2393
BovineHD2700001485	-9.373e-05	1.8853e-06	0.0135	0.0947	0.197	2.77676e-09	-0.00692586	0.00888273	0.78	0.89	27	4599917	4.59992	2385
BovineHD2700005238	9.361e-05	1.91584e-06	0.013	0.1058	0.338	3.92239e-09	0.0071825	0.00875086	0.821	0.936	27	18156616	18.1566	2399
BovineHD2700009729	9.361e-05	1.85781e-06	0.0122	0.1327	0.374	4.10187e-09	0.00767328	0.0100067	0.767	0.943	27	34580474	34.5805	2415
BovineHD2700005743	9.355e-05	2.229e-06	0.0135	0.0788	0.466	4.35519e-09	0.00691273	0.008731	0.792	0.954	27	20194362	20.1944	2401
BovineHD2700011852	9.354e-05	1.87674e-06	0.0119	0.0803	0.837	2.38622e-09	0.00783849	0.0102895	0.762	0.881	27	40815701	40.8157	2421
BovineHD2700009784	9.343e-05	2.02081e-06	0.0129	0.163	0.535	4.34326e-09	0.0072429	0.0101358	0.715	0.951	27	34734369	34.7344	2415
BovineHD2700006672	-9.337e-05	1.84442e-06	0.0132	0.0922	0.662	3.90368e-09	-0.00707362	0.00883511	0.801	0.937	27	23765900	23.7659	2404
BovineHD2700005653	9.331e-05	1.83205e-06	0.0135	0.0815	0.247	3.23668e-09	0.00692932	0.0088633	0.782	0.912	27	19832704	19.8327	2400
BovineHD2700010276	-9.331e-05	1.98214e-06	0.0132	0.1376	0.799	2.79683e-09	-0.00706905	0.0106747	0.662	0.899	27	35984361	35.9844	2416
BovineHD2700004150	-9.329e-05	2.04974e-06	0.0132	0.1364	0.709	3.5951e-09	-0.0070678	0.00896464	0.788	0.933	27	14298176	14.2982	2395
BovineHD2700007278	9.324e-05	1.83945e-06	0.0127	0.0716	0.687	3.74227e-09	0.00732283	0.00921423	0.795	0.932	27	25868965	25.869	2406
BovineHD2700013181	9.321e-05	2.05276e-06	0.0138	0.0825	0.756	3.20949e-09	0.00677107	0.0085772	0.789	0.919	27	45254724	45.2547	2426
BovineHD2700013145	9.306e-05	1.91731e-06	0.0126	0.0958	0.204	2.81688e-09	0.00740546	0.00929929	0.796	0.902	27	45149717	45.1497	2426
ARS-BFGL-NGS-112312	-9.305e-05	1.81436e-06	0.013	0.1006	0.504	4.32908e-09	-0.00715788	0.00896414	0.799	0.95	27	40612818	40.6128	2421
BovineHD2700006797	9.294e-05	1.89572e-06	0.0125	0.0889	0.86	2.07631e-09	0.00741514	0.0100451	0.738	0.856	27	24210265	24.2103	2405
BovineHD2700000341	9.293e-05	1.93111e-06	0.0137	0.1621	0.546	4.28217e-09	0.00678328	0.0083821	0.809	0.946	27	1090695	1.09069	2382
BovineHD2700009869	-9.29e-05	1.87227e-06	0.0124	0.1188	0.832	2.41244e-09	-0.0074919	0.0103202	0.726	0.881	27	35017754	35.0178	2416
BovineHD2700003210	-9.288e-05	1.87944e-06	0.0117	0.1527	0.612	4.09537e-09	-0.00796138	0.0111774	0.712	0.947	27	10801480	10.8015	2391
BovineHD2700007011	-9.277e-05	1.69855e-06	0.0127	0.1647	0.89	1.68711e-09	-0.00728574	0.00995489	0.732	0.804	27	24926260	24.9263	2405
ARS-BFGL-NGS-3694	9.267e-05	1.78526e-06	0.0129	0.1466	0.292	3.54722e-09	0.00716498	0.00946374	0.757	0.926	27	14292852	14.2929	2395
BovineHD2700004856	9.267e-05	1.82317e-06	0.0113	0.0815	0.012	1.99822e-10	0.00817642	0.0134539	0.608	0.325	27	16674409	16.6744	2397
BovineHD2700003987	-9.257e-05	1.75732e-06	0.0133	0.1511	0.372	4.00356e-09	-0.00697773	0.00876661	0.796	0.939	27	13674112	13.6741	2394
BovineHD2700010285	-9.255e-05	2.01847e-06	0.0122	0.1502	0.745	3.25321e-09	-0.0076068	0.00997816	0.762	0.927	27	36001607	36.0016	2417
BovineHD2700006642	9.252e-05	2.03373e-06	0.0136	0.0724	0.258	3.277e-09	0.00680289	0.00870371	0.782	0.92	27	23624846	23.6248	2404
BovineHD2700009870	9.25e-05	1.89525e-06	0.0121	0.1105	0.168	2.39182e-09	0.00764449	0.0105531	0.724	0.885	27	35018841	35.0188	2416
BovineHD2700005652	-9.243e-05	1.69484e-06	0.0122	0.0814	0.845	2.24123e-09	-0.00759717	0.0103162	0.736	0.867	27	19830089	19.8301	2400
BovineHD2700010859	9.24e-05	1.85749e-06	0.0136	0.0844	0.618	4.02948e-09	0.00679382	0.00853223	0.796	0.938	27	37872576	37.8726	2418
BovineHD2700009313	-9.237e-05	2.0199e-06	0.0125	0.1696	0.868	1.9534e-09	-0.00736984	0.0103918	0.709	0.858	27	32977301	32.9773	2413
BovineHD2700011279	-9.235e-05	1.99295e-06	0.0134	0.075	0.605	4.07493e-09	-0.00687476	0.00881414	0.78	0.945	27	38947555	38.9476	2419
BovineHD2700011685	9.228e-05	1.78664e-06	0.0128	0.0941	0.204	2.76319e-09	0.00720973	0.00938522	0.768	0.895	27	40246093	40.2461	2421
BovineHD2700004122	-9.219e-05	1.9428e-06	0.0118	0.0934	0.174	2.43932e-09	-0.00781291	0.00995509	0.785	0.892	27	14198247	14.1982	2395
BovineHD2700006855	9.214e-05	1.91461e-06	0.0118	0.0749	0.941	9.47005e-10	0.00780875	0.01091	0.716	0.722	27	24405764	24.4058	2405
BovineHD2700010829	-9.203e-05	1.81296e-06	0.0127	0.1081	0.601	4.06184e-09	-0.00726583	0.00915987	0.793	0.945	27	37756501	37.7565	2418
BovineHD2700013293	9.194e-05	1.78145e-06	0.0124	0.1132	0.069	1.09087e-09	0.00743435	0.0100372	0.741	0.73	27	26707052	26.7071	2407
BovineHD2700010652	9.188e-05	1.68874e-06	0.0133	0.1761	0.605	4.03475e-09	0.00692568	0.00869543	0.796	0.935	27	37180977	37.181	2418
BovineHD2700009777	9.18e-05	1.84779e-06	0.0118	0.1631	0.54	4.18602e-09	0.00777947	0.0107391	0.724	0.951	27	34719395	34.7194	2415
BovineHD2700009786	9.18e-05	1.96878e-06	0.0122	0.1621	0.54	4.18626e-09	0.0075247	0.0102579	0.734	0.953	27	34738584	34.7386	2415
BovineHD2700003252	-9.178e-05	1.74027e-06	0.0119	0.098	0.368	3.91946e-09	-0.00769077	0.0107605	0.715	0.94	27	10943374	10.9434	2391
BovineHD2700005756	-9.145e-05	1.70852e-06	0.0118	0.1177	0.41	4.04683e-09	-0.00772819	0.00967889	0.798	0.947	27	20243026	20.243	2401
BovineHD2700008717	-9.138e-05	1.8156e-06	0.0126	0.108	0.28	3.36483e-09	-0.0072525	0.00946193	0.766	0.925	27	31229324	31.2293	2412
BovineHD2700001374	-9.13e-05	1.8654e-06	0.0128	0.0707	0.875	1.82908e-09	-0.00711463	0.00951113	0.748	0.841	27	4101907	4.10191	2385
BovineHD2700009909	-9.127e-05	1.62248e-06	0.0117	0.1149	0.368	3.87684e-09	-0.00782335	0.0102003	0.767	0.937	27	35082631	35.0826	2416
BovineHD2700005442	9.126e-05	1.85333e-06	0.0129	0.1212	0.744	3.16914e-09	0.00707448	0.0087837	0.805	0.918	27	18981008	18.981	2399
BovineHD2700010327	9.121e-05	2.11299e-06	0.0126	0.827	0.61	3.95849e-09	0.00723862	0.0123342	0.587	0.95	27	36158919	36.1589	2417
BovineHD2700005096	9.115e-05	1.69199e-06	0.012	0.1363	0.875	1.81709e-09	0.00761685	0.00998586	0.763	0.839	27	17560915	17.5609	2398
BovineHD2700005523	-9.109e-05	1.74028e-06	0.0127	0.0904	0.246	3.08235e-09	-0.00717272	0.00896225	0.8	0.913	27	19272412	19.2724	2400
BovineHD2700003371	-9.105e-05	1.81917e-06	0.0126	0.0959	0.169	2.33178e-09	-0.0072455	0.00920256	0.787	0.884	27	11411314	11.4113	2392
BovineHD2700007967	-9.1e-05	1.92373e-06	0.0127	0.0954	0.315	3.57598e-09	-0.00714692	0.00893812	0.8	0.939	27	28429149	28.4291	2409
BovineHD2700008107	9.095e-05	2.34977e-06	0.0123	0.0817	0.976	3.90067e-10	0.00741428	0.0117591	0.631	0.547	27	29382988	29.383	2410
BovineHD2700004255	9.092e-05	1.77952e-06	0.0124	0.1155	0.701	3.46465e-09	0.00735235	0.00974537	0.754	0.928	27	14640260	14.6403	2395
BovineHD2700004846	9.089e-05	1.74397e-06	0.0111	0.0837	0.042	6.71821e-10	0.00821268	0.012046	0.682	0.641	27	16648106	16.6481	2397
BovineHD2700008579	9.087e-05	1.77698e-06	0.0119	0.1215	0.94	9.25521e-10	0.00765772	0.0111412	0.687	0.705	27	30852907	30.8529	2411
BovineHD2700008277	-9.083e-05	1.85963e-06	0.0121	0.0864	0.955	7.11964e-10	-0.00752751	0.0113097	0.666	0.651	27	29997482	29.9975	2410
BovineHD2700005307	9.081e-05	1.83037e-06	0.0141	0.1335	0.367	3.83133e-09	0.00645567	0.00800765	0.806	0.934	27	18582350	18.5824	2399
BovineHD2700002501	-9.072e-05	1.6574e-06	0.0122	0.0758	0.253	3.11205e-09	-0.0074155	0.00920143	0.806	0.912	27	7948675	7.94867	2388
BovineHD2700008615	9.071e-05	2.02191e-06	0.0121	0.1926	0.775	2.8689e-09	0.0075171	0.00961943	0.781	0.918	27	30965286	30.9653	2411
BovineHD2700004973	9.06e-05	1.76875e-06	0.0133	0.0984	0.503	4.10405e-09	0.00681203	0.00883587	0.771	0.945	27	16956933	16.9569	2397
Hapmap39067-BTA-62463	-9.056e-05	1.66613e-06	0.0125	0.0957	0.853	2.0622e-09	-0.00722516	0.00942441	0.767	0.854	27	26444012	26.444	2407
BovineHD2700002688	-9.05e-05	1.80362e-06	0.0112	0.0905	0.983	2.72033e-10	-0.00808047	0.0129404	0.624	0.408	27	8653358	8.65336	2389
BovineHD2700008780	9.048e-05	2.03635e-06	0.0121	0.1162	0.738	3.16544e-09	0.00747785	0.00965639	0.774	0.929	27	31432149	31.4321	2412
BovineHD2700005448	9.047e-05	1.89144e-06	0.0123	0.0984	0.744	3.11639e-09	0.00735553	0.00934992	0.787	0.923	27	18992571	18.9926	2399
BovineHD2700003241	-9.046e-05	1.87487e-06	0.0128	0.1109	0.368	3.80757e-09	-0.00704879	0.00978831	0.72	0.94	27	10915093	10.9151	2391
BovineHD2700005035	9.045e-05	2.02903e-06	0.0116	0.0962	0.954	7.2385e-10	0.0078201	0.0113511	0.689	0.685	27	17205836	17.2058	2398
BovineHD2700004096	9.039e-05	1.8275e-06	0.0117	0.089	0.056	8.62995e-10	0.00774732	0.0109467	0.708	0.704	27	14091529	14.0915	2395
ARS-BFGL-NGS-107550	9.036e-05	1.69971e-06	0.012	0.1798	0.863	1.9272e-09	0.00750953	0.0102296	0.734	0.846	27	31000749	31.0007	2412
BovineHD2700004924	9.034e-05	1.82666e-06	0.0117	0.1889	0.029	4.53572e-10	0.00769968	0.0121185	0.635	0.535	27	16831569	16.8316	2397
BovineHD2700009732	9.024e-05	2.11997e-06	0.0127	0.1309	0.374	3.81188e-09	0.00710584	0.00909136	0.782	0.948	27	34585840	34.5858	2415
BovineHD2700008783	9.023e-05	2.00962e-06	0.013	0.1095	0.738	3.1484e-09	0.00695871	0.00923011	0.754	0.924	27	31439049	31.439	2412
BovineHD2700004740	-9.017e-05	1.63945e-06	0.012	0.1173	0.717	3.29749e-09	-0.00749305	0.00919315	0.815	0.92	27	16349892	16.3499	2397
BovineHD2700005595	-9.017e-05	1.85247e-06	0.0125	0.167	0.202	2.62501e-09	-0.00721386	0.00994229	0.726	0.906	27	19534219	19.5342	2400
BovineHD2700004926	-9.015e-05	1.81357e-06	0.0126	0.1817	0.971	4.51591e-10	-0.00717338	0.0108288	0.662	0.516	27	16834042	16.834	2397
BovineHD2700008498	9.001e-05	1.72324e-06	0.0121	0.0894	0.802	2.57786e-09	0.00741856	0.00954269	0.777	0.892	27	30698184	30.6982	2411
BovineHD2700003474	8.994e-05	1.80477e-06	0.0127	0.1071	0.278	3.24867e-09	0.00710057	0.0097279	0.73	0.923	27	11952736	11.9527	2392
BovineHD2700003012	8.99e-05	2.32886e-06	0.0111	0.082	0.003	5.12609e-11	0.00809878	0.0167394	0.484	0.142	27	10039010	10.039	2391
BovineHD2700007245	8.989e-05	1.56731e-06	0.0119	0.0855	0.762	2.93146e-09	0.00757489	0.00938589	0.807	0.904	27	25746611	25.7466	2406
BovineHD2700009871	-8.989e-05	1.88778e-06	0.0125	0.1097	0.832	2.25866e-09	-0.00719093	0.0104983	0.685	0.881	27	35019636	35.0196	2416
BovineHD2700004643	-8.977e-05	2.18879e-06	0.0118	0.1094	0.992	1.29261e-10	-0.00760788	0.01381	0.551	0.274	27	15983936	15.9839	2396
BovineHD2700009048	-8.977e-05	1.77701e-06	0.0122	0.0981	0.741	3.09003e-09	-0.00735832	0.00957712	0.768	0.919	27	32142172	32.1422	2413
BovineHD2700013100	8.975e-05	1.84346e-06	0.0124	0.1575	0.304	3.4097e-09	0.0072182	0.00916802	0.787	0.932	27	45014909	45.0149	2426
BovineHD2700006134	8.963e-05	1.70221e-06	0.0113	0.1035	0.139	1.92075e-09	0.0079316	0.0105136	0.754	0.855	27	21716508	21.7165	2402
BovineHD2700008851	8.963e-05	1.86788e-06	0.0116	0.0793	0.911	1.30252e-09	0.00772698	0.0108949	0.709	0.795	27	31643805	31.6438	2412
BovineHD2700010046	8.961e-05	1.74746e-06	0.0121	0.0905	0.716	3.26607e-09	0.00740574	0.00919951	0.805	0.925	27	35377423	35.3774	2416
BovineHD2700004941	8.96e-05	1.89493e-06	0.0126	0.1132	0.615	3.80122e-09	0.00711137	0.00871612	0.816	0.944	27	16880526	16.8805	2397
BovineHD2700004875	8.956e-05	1.88189e-06	0.0115	0.093	0.018	2.8164e-10	0.00781051	0.0132621	0.589	0.432	27	16732706	16.7327	2397
BovineHD2700010045	8.951e-05	1.67906e-06	0.0122	0.0917	0.716	3.25861e-09	0.00733653	0.00905946	0.81	0.922	27	35376875	35.3769	2416
BovineHD2700006909	-8.948e-05	2.03762e-06	0.0117	0.0823	0.159	2.14558e-09	-0.00764789	0.0099639	0.768	0.89	27	24590555	24.5906	2405
BovineHD2700009654	-8.942e-05	1.86297e-06	0.0117	0.0874	0.136	1.8807e-09	-0.00762104	0.0102302	0.745	0.865	27	34233271	34.2333	2415
BovineHD2700003500	-8.934e-05	2.08523e-06	0.0136	0.0951	0.589	3.86364e-09	-0.00655311	0.00851067	0.77	0.947	27	12052366	12.0524	2393
BovineHD2700010360	-8.934e-05	2.15975e-06	0.0117	0.3278	0.411	3.86457e-09	-0.00765797	0.0101081	0.758	0.955	27	36265705	36.2657	2417
BovineHD2700006495	8.931e-05	2.15262e-06	0.0112	0.0658	0.994	9.1422e-11	0.00795059	0.0154019	0.516	0.22	27	23130250	23.1303	2404
BovineHD2700006337	-8.926e-05	1.89447e-06	0.0124	0.089	0.266	3.10886e-09	-0.00717935	0.00894046	0.803	0.925	27	22443136	22.4431	2403
Hapmap41042-BTA-63252	8.924e-05	1.71483e-06	0.0115	0.0945	0.044	6.77009e-10	0.00778274	0.0105609	0.737	0.637	27	12035173	12.0352	2393
BovineHD4100018210	-8.922e-05	1.63646e-06	0.011	0.0777	0.051	7.77155e-10	-0.00813582	0.010964	0.742	0.674	27	15128281	15.1283	2396
ARS-BFGL-NGS-108281	8.92e-05	1.91024e-06	0.0126	0.1009	0.696	3.36644e-09	0.00706063	0.00914506	0.772	0.933	27	35592055	35.5921	2416
BovineHD2700002838	8.914e-05	1.59727e-06	0.012	0.1097	0.102	1.45105e-09	0.00740751	0.00959496	0.772	0.789	27	9273669	9.27367	2390
BovineHD2700011783	-8.914e-05	1.75205e-06	0.0114	0.1111	0.067	9.94116e-10	-0.00781955	0.0113435	0.689	0.732	27	40623270	40.6233	2421
BovineHD2700009332	8.908e-05	1.82506e-06	0.0134	0.2	0.261	3.05961e-09	0.00666445	0.00913962	0.729	0.914	27	33067848	33.0678	2414
BovineHD2700013344	-8.903e-05	1.89275e-06	0.011	0.0825	0.013	1.97504e-10	-0.00809325	0.0132211	0.612	0.357	27	42374546	42.3745	2423
BovineHD2700003326	8.89e-05	1.86043e-06	0.0125	0.1098	0.488	3.9494e-09	0.00711208	0.00918881	0.774	0.949	27	11192435	11.1924	2392
BovineHD2700008279	8.89e-05	2.06895e-06	0.0118	0.0877	0.045	6.82881e-10	0.00755521	0.011466	0.659	0.68	27	29999416	29.9994	2410
BovineHD2700008715	8.872e-05	1.85418e-06	0.0126	0.1003	0.72	3.17126e-09	0.00705995	0.00929653	0.759	0.926	27	31226550	31.2265	2412
BovineHD2700004600	-8.86e-05	2.20669e-06	0.0124	0.0966	0.732	3.08163e-09	-0.00716404	0.00909657	0.788	0.935	27	15804941	15.8049	2396
BovineHD2700009269	-8.85e-05	2.16844e-06	0.0127	0.1238	0.32	3.40949e-09	-0.00696846	0.00865027	0.806	0.944	27	32819154	32.8192	2413
BovineHD2700007013	-8.846e-05	1.72254e-06	0.0124	0.1563	0.581	3.80936e-09	-0.0071144	0.00910271	0.782	0.945	27	24937546	24.9375	2405
BovineHD2700000581	8.845e-05	1.8405e-06	0.0134	0.1008	0.805	2.45656e-09	0.0066169	0.00851973	0.777	0.889	27	1650628	1.65063	2382
BovineHD2700005207	-8.834e-05	2.01847e-06	0.0109	0.0844	0.035	5.28073e-10	-0.0081298	0.0128701	0.632	0.628	27	17969312	17.9693	2398
BovineHD2700003476	8.831e-05	1.79382e-06	0.0121	0.113	0.278	3.13158e-09	0.00731882	0.00978324	0.748	0.926	27	11972742	11.9727	2392
BovineHD2700006760	8.83e-05	1.95831e-06	0.0135	0.0856	0.314	3.36187e-09	0.00652491	0.00817284	0.798	0.932	27	24034507	24.0345	2405
BovineHD2700010838	8.826e-05	1.89956e-06	0.0123	0.1345	0.452	3.85956e-09	0.00719524	0.00866923	0.83	0.951	27	37797475	37.7975	2418
BovineHD2700006968	8.807e-05	1.78472e-06	0.0105	0.1113	0.522	3.87023e-09	0.00838723	0.0114698	0.731	0.954	27	24756386	24.7564	2405
BovineHD2700009675	8.803e-05	1.8028e-06	0.0126	0.1378	0.318	3.36394e-09	0.0070054	0.00955408	0.733	0.931	27	34330446	34.3304	2415
BovineHD2700011598	-8.798e-05	1.76486e-06	0.012	0.119	0.101	1.40027e-09	-0.00731123	0.00979533	0.746	0.805	27	39999809	39.9998	2420
BovineHD2700009748	8.795e-05	1.89577e-06	0.0123	0.1596	0.503	3.86732e-09	0.00713093	0.00977472	0.73	0.95	27	34639307	34.6393	2415
BovineHD2700000805	8.788e-05	1.85222e-06	0.0122	0.0803	0.876	1.67294e-09	0.00722313	0.0100232	0.721	0.844	27	2431973	2.43197	2383
BovineHD2700003708	-8.777e-05	1.82097e-06	0.0127	0.0997	0.38	3.62985e-09	-0.00692902	0.00879481	0.788	0.948	27	12708376	12.7084	2393
BovineHD2700011739	-8.776e-05	1.70877e-06	0.0103	0.0954	0.983	2.56492e-10	-0.00849291	0.0133254	0.637	0.415	27	40469152	40.4692	2421
BovineHD2700009081	-8.77e-05	1.71546e-06	0.0122	0.1258	0.629	3.59083e-09	-0.00716883	0.00901916	0.795	0.939	27	32220316	32.2203	2413
BovineHD2700011348	8.768e-05	1.69776e-06	0.0132	0.0789	0.556	3.79509e-09	0.00662537	0.00863065	0.768	0.939	27	39213383	39.2134	2420
BovineHD2700003989	-8.764e-05	1.98681e-06	0.0135	0.1336	0.523	3.83162e-09	-0.00649155	0.0082795	0.784	0.95	27	13679452	13.6795	2394
BovineHD2700003483	8.759e-05	1.59417e-06	0.0119	0.0905	0.812	2.33869e-09	0.00738126	0.00956283	0.772	0.886	27	12009836	12.0098	2393
BovineHD2700008718	8.749e-05	1.82795e-06	0.0132	0.1128	0.72	3.08658e-09	0.00664499	0.00886104	0.75	0.922	27	31231092	31.2311	2412
BTB-01261492	-8.749e-05	1.94526e-06	0.0116	0.0979	0.983	2.54258e-10	-0.007521	0.01231	0.611	0.42	27	44062692	44.0627	2425
BovineHD2700001453	8.741e-05	1.73988e-06	0.012	0.1018	0.898	1.40122e-09	0.00730415	0.00977053	0.748	0.811	27	4450911	4.45091	2385
BovineHD2700009253	-8.739e-05	1.77524e-06	0.0123	0.1162	0.319	3.31807e-09	-0.00712397	0.00943818	0.755	0.934	27	32792038	32.792	2413
BovineHD2700006631	8.738e-05	1.81452e-06	0.0129	0.0825	0.252	2.87695e-09	0.00677343	0.00861483	0.786	0.913	27	23607408	23.6074	2404
BovineHD2700005580	-8.732e-05	1.90153e-06	0.0128	0.1296	0.241	2.79305e-09	-0.00682206	0.00941338	0.725	0.919	27	19483668	19.4837	2400
BovineHD2700008727	-8.731e-05	2.0288e-06	0.0128	0.1223	0.444	3.76298e-09	-0.00680298	0.00925126	0.735	0.95	27	31242402	31.2424	2412
BovineHD2700008276	-8.723e-05	2.38021e-06	0.0114	0.0861	0.955	6.56816e-10	-0.00762938	0.0118401	0.644	0.715	27	29994579	29.9946	2410
BovineHD2700010364	-8.721e-05	1.7361e-06	0.0126	0.2559	0.423	3.71223e-09	-0.00692119	0.00904456	0.765	0.942	27	36271313	36.2713	2417
BovineHD2700005231	8.718e-05	1.92806e-06	0.0125	0.1008	0.338	3.39933e-09	0.00695545	0.00838413	0.83	0.939	27	18116666	18.1167	2399
BovineHD2700001446	-8.703e-05	1.68268e-06	0.0116	0.0992	0.152	1.95211e-09	-0.00748147	0.00946033	0.791	0.864	27	4421703	4.4217	2385
BovineHD2700010365	8.701e-05	1.88647e-06	0.0124	0.4109	0.577	3.69588e-09	0.00703623	0.00947652	0.742	0.947	27	36274982	36.275	2417
BovineHD2700005609	8.698e-05	1.88892e-06	0.0126	0.1115	0.798	2.44215e-09	0.00692157	0.0102908	0.673	0.907	27	19595369	19.5954	2400
BTB-01314387	8.697e-05	1.82117e-06	0.0126	0.1392	0.569	3.71012e-09	0.00688437	0.00922906	0.746	0.949	27	7450898	7.4509	2388
BovineHD2700003863	-8.691e-05	1.6572e-06	0.0118	0.0855	0.798	2.43334e-09	-0.00738594	0.00948895	0.778	0.893	27	13233511	13.2335	2394
BovineHD2700005878	8.685e-05	2.05425e-06	0.012	0.0713	0.03	4.43626e-10	0.00721753	0.0124142	0.581	0.576	27	20733487	20.7335	2401
BovineHD2700003475	-8.684e-05	1.68287e-06	0.0116	0.1131	0.722	3.02874e-09	-0.00746514	0.00960035	0.778	0.924	27	11964272	11.9643	2392
ARS-BFGL-NGS-68707	-8.681e-05	1.96261e-06	0.0107	0.0745	0.997	4.34228e-11	-0.00811272	0.0159146	0.51	0.12	27	1173546	1.17355	2382
BovineHD2700003516	-8.673e-05	1.73095e-06	0.0123	0.097	0.722	3.02297e-09	-0.00707044	0.00950611	0.744	0.923	27	12147877	12.1479	2393
BovineHD2700013174	8.672e-05	1.61783e-06	0.0123	0.0736	0.756	2.77793e-09	0.0070697	0.00887381	0.797	0.91	27	45243778	45.2438	2426
BovineHD2700001521	8.668e-05	1.65941e-06	0.0125	0.1019	0.335	3.3464e-09	0.00693448	0.00840264	0.825	0.933	27	4733268	4.73327	2385
BTB-01635803	8.654e-05	1.90378e-06	0.0121	0.0916	0.907	1.26648e-09	0.00713231	0.00976359	0.731	0.799	27	31286174	31.2862	2412
BovineHD2700010123	8.653e-05	1.63263e-06	0.0119	0.0715	0.328	3.29936e-09	0.00729226	0.0095649	0.762	0.931	27	35535800	35.5358	2416
BovineHD2700008278	-8.635e-05	1.55685e-06	0.011	0.0881	0.955	6.43449e-10	-0.00787395	0.0124724	0.631	0.632	27	29998579	29.9986	2410
BovineHD2700000407	8.63e-05	1.78673e-06	0.0129	0.0974	0.813	2.2657e-09	0.00667271	0.00851352	0.784	0.883	27	1275963	1.27596	2382
BovineHD2700012534	-8.629e-05	1.6318e-06	0.0113	0.0783	0.863	1.76564e-09	-0.00765925	0.00983421	0.779	0.849	27	43345437	43.3454	2424
BovineHD2700004009	8.627e-05	1.58117e-06	0.0119	0.1149	0.551	3.68292e-09	0.00722938	0.00898961	0.804	0.947	27	13773540	13.7735	2394
BovineHD2700001451	8.626e-05	1.72042e-06	0.0129	0.111	0.848	1.91757e-09	0.00666939	0.00889323	0.75	0.854	27	4442417	4.44242	2385
BovineHD2700010202	8.625e-05	2.00228e-06	0.0121	0.0906	0.475	3.71051e-09	0.00714796	0.00975338	0.733	0.953	27	35730183	35.7302	2416
BovineHD2700010858	-8.614e-05	2.13605e-06	0.0133	0.0825	0.37	3.45801e-09	-0.00646012	0.00836868	0.772	0.945	27	37868685	37.8687	2418
BovineHD2700009959	8.609e-05	1.67244e-06	0.012	0.1096	0.362	3.42563e-09	0.00715445	0.00921056	0.777	0.936	27	35213215	35.2132	2416
BovineHD2700005753	8.607e-05	1.59282e-06	0.013	0.1128	0.632	3.44568e-09	0.00662083	0.00824418	0.803	0.933	27	20236363	20.2364	2401
BovineHD2700005932	-8.595e-05	2.26879e-06	0.0109	0.0688	0.972	4.08352e-10	-0.00786087	0.0127314	0.617	0.604	27	20854302	20.8543	2401
BovineHD2700009265	-8.595e-05	1.71706e-06	0.013	0.1216	0.32	3.21406e-09	-0.00661184	0.00848938	0.779	0.928	27	32813604	32.8136	2413
ARS-BFGL-NGS-13588	8.594e-05	1.82324e-06	0.0126	0.0894	0.757	2.71476e-09	0.00683837	0.00893707	0.765	0.918	27	14028863	14.0289	2395
BovineHD4100018165	8.586e-05	1.62153e-06	0.0118	0.0801	0.079	1.07709e-09	0.00727659	0.00999955	0.728	0.75	27	9363208	9.36321	2390
BovineHD2700004146	-8.581e-05	1.71481e-06	0.0129	0.1384	0.708	3.04199e-09	-0.00663515	0.00853314	0.778	0.923	27	14286379	14.2864	2395
BovineHD2700004803	-8.577e-05	1.86148e-06	0.0131	0.093	0.664	3.28318e-09	-0.00653033	0.00838075	0.779	0.937	27	16501743	16.5017	2397
BovineHD2700003242	8.576e-05	1.73154e-06	0.0123	0.1144	0.632	3.42199e-09	0.00695329	0.0093171	0.746	0.938	27	10919524	10.9195	2391
BovineHD2700010534	-8.558e-05	1.79965e-06	0.0125	0.1368	0.545	3.63277e-09	-0.00686457	0.00881113	0.779	0.948	27	36899610	36.8996	2417
BovineHD2700009737	8.557e-05	1.96576e-06	0.0132	0.1056	0.434	3.59712e-09	0.00648282	0.00888749	0.729	0.947	27	34605717	34.6057	2415
BovineHD2700002313	-8.552e-05	1.72639e-06	0.0127	0.1668	0.486	3.65414e-09	-0.00673417	0.00909416	0.74	0.946	27	7405948	7.40595	2388
BovineHD2700007469	-8.537e-05	2.16441e-06	0.0132	0.1341	0.622	3.42718e-09	-0.00646762	0.00789067	0.82	0.949	27	26656478	26.6565	2407
BovineHD2700010943	8.528e-05	1.85711e-06	0.0109	0.0878	0.036	5.05126e-10	0.00784753	0.012669	0.619	0.617	27	38073305	38.0733	2419
BovineHD2700005547	8.527e-05	1.87196e-06	0.0119	0.0967	0.943	7.82319e-10	0.00718552	0.0112635	0.638	0.711	27	19358804	19.3588	2400
BovineHD2700003018	8.525e-05	1.7812e-06	0.0115	0.0809	0.843	1.92368e-09	0.00743462	0.00993918	0.748	0.877	27	10114336	10.1143	2391
BovineHD2700002297	8.52e-05	1.89388e-06	0.0134	0.1354	0.52	3.62397e-09	0.00635824	0.00892477	0.712	0.948	27	7350116	7.35012	2388
BovineHD2700010650	8.519e-05	1.68811e-06	0.0124	0.1694	0.386	3.43899e-09	0.00687014	0.00910931	0.754	0.939	27	37174227	37.1742	2418
BovineHD2700007416	-8.518e-05	1.73064e-06	0.0116	0.0964	0.859	1.75814e-09	-0.00734307	0.00954793	0.769	0.86	27	26516592	26.5166	2407
BovineHD2700008731	8.515e-05	1.60142e-06	0.0121	0.1118	0.556	3.57975e-09	0.00705687	0.00934088	0.755	0.942	27	31246236	31.2462	2412
BovineHD2700000115	-8.514e-05	1.65555e-06	0.0127	0.0892	0.27	2.85682e-09	-0.00672128	0.00810482	0.829	0.918	27	310928	0.310928	2381
BovineHD2700005605	-8.514e-05	1.76479e-06	0.0126	0.1105	0.202	2.3405e-09	-0.00673928	0.0104796	0.643	0.901	27	19569612	19.5696	2400
BovineHD4100018350	-8.513e-05	1.87594e-06	0.0128	0.1493	0.465	3.60561e-09	-0.00663312	0.0091013	0.729	0.948	27	34711973	34.712	2415
BovineHD2700010744	-8.511e-05	1.85311e-06	0.0118	0.0985	0.425	3.54068e-09	-0.00721307	0.00906851	0.795	0.95	27	37370796	37.3708	2418
BovineHD2700011384	-8.504e-05	1.62702e-06	0.011	0.0796	0.913	1.1515e-09	-0.00773128	0.0106794	0.724	0.786	27	39320136	39.3201	2420
BovineHD2700001497	-8.496e-05	2.54771e-06	0.0125	0.09	0.294	2.99393e-09	-0.00681537	0.00866509	0.787	0.948	27	4643034	4.64303	2385
BovineHD2700004106	-8.495e-05	1.58367e-06	0.0114	0.0876	0.118	1.5029e-09	-0.00747344	0.00970426	0.77	0.824	27	14129284	14.1293	2395
BovineHD2700010367	8.49e-05	1.75815e-06	0.0126	0.4061	0.577	3.5186e-09	0.00675618	0.00922815	0.732	0.943	27	36280607	36.2806	2417
BovineHD2700008473	-8.487e-05	1.78221e-06	0.0126	0.0798	0.374	3.37196e-09	-0.00673568	0.00843848	0.798	0.94	27	30637718	30.6377	2411
BovineHD2700004950	-8.483e-05	2.06675e-06	0.0127	0.1011	0.421	3.50871e-09	-0.00666217	0.00849215	0.785	0.95	27	16898773	16.8988	2397
ARS-BFGL-NGS-102836	8.481e-05	1.75859e-06	0.0113	0.0876	0.957	5.94344e-10	0.00748361	0.0121245	0.617	0.641	27	26008363	26.0084	2407
BovineHD2700009679	8.479e-05	1.66322e-06	0.0128	0.1232	0.334	3.19651e-09	0.00664157	0.00843099	0.788	0.927	27	34339968	34.34	2415
BovineHD2700011925	-8.47e-05	1.56768e-06	0.0117	0.1143	0.776	2.49149e-09	-0.00721898	0.00904416	0.798	0.904	27	41125002	41.125	2422
BovineHD2700004095	-8.467e-05	1.75761e-06	0.0123	0.0861	0.277	2.8724e-09	-0.00690279	0.0084534	0.817	0.924	27	14088019	14.088	2395
BovineHD2700004155	-8.463e-05	1.78465e-06	0.0127	0.1131	0.708	2.95865e-09	-0.00668138	0.00931099	0.718	0.927	27	14306951	14.307	2395
BovineHD2700009315	8.463e-05	1.76359e-06	0.0118	0.1696	0.137	1.69846e-09	0.0071517	0.0102766	0.696	0.854	27	32986416	32.9864	2413
BTA-119763-no-rs	-8.447e-05	1.51407e-06	0.0121	0.136	0.906	1.2099e-09	-0.00696142	0.0100338	0.694	0.762	27	8453977	8.45398	2389
BovineHD2700005874	-8.43e-05	1.48976e-06	0.0101	0.072	0.97	4.17916e-10	-0.00834619	0.0123378	0.676	0.54	27	20687128	20.6871	2401
BovineHD2700009730	-8.43e-05	1.83882e-06	0.0126	0.1311	0.626	3.32604e-09	-0.00670801	0.00884247	0.759	0.941	27	34581290	34.5813	2415
BovineHD2700009268	-8.426e-05	1.72931e-06	0.0125	0.116	0.32	3.09054e-09	-0.00672275	0.00877136	0.766	0.931	27	32817944	32.8179	2413
BovineHD2700004148	8.423e-05	1.70421e-06	0.0125	0.1488	0.292	2.93037e-09	0.00675605	0.00889599	0.759	0.925	27	14289881	14.2899	2395
BovineHD2700013452	8.421e-05	2.33741e-06	0.0114	0.0763	0.997	4.5416e-11	0.00738701	0.0153675	0.481	0.142	27	1676087	1.67609	2382
BovineHD4100018290	8.42e-05	1.62923e-06	0.0112	0.0709	0.865	1.65845e-09	0.00753988	0.00976605	0.772	0.853	27	27449225	27.4492	2408
BovineHD2700000114	-8.415e-05	1.94991e-06	0.0125	0.0869	0.442	3.49278e-09	-0.00673239	0.00794461	0.847	0.955	27	309276	0.309276	2381
BovineHD2700012548	8.408e-05	1.76931e-06	0.0115	0.0674	0.877	1.52885e-09	0.00733289	0.00959967	0.764	0.842	27	43384781	43.3848	2424
BovineHD2700012592	-8.404e-05	1.74033e-06	0.0122	0.1492	0.814	2.13504e-09	-0.00687013	0.00942765	0.729	0.885	27	43465659	43.4657	2424
BovineHD2700001416	8.402e-05	1.5303e-06	0.0114	0.0782	0.315	3.0445e-09	0.00734892	0.00918053	0.8	0.927	27	4285101	4.2851	2385
BovineHD2700003368	8.397e-05	1.49539e-06	0.0116	0.104	0.831	1.98412e-09	0.00721821	0.00900411	0.802	0.871	27	11407357	11.4074	2392
ARS-BFGL-NGS-9447	-8.39e-05	1.56782e-06	0.0114	0.0955	0.102	1.2918e-09	-0.00733786	0.0100009	0.734	0.802	27	4456590	4.45659	2385
BovineHD2700011128	-8.388e-05	1.8462e-06	0.0103	0.0843	0.952	6.43409e-10	-0.00814351	0.0122915	0.663	0.693	27	38554072	38.5541	2419
BovineHD2700002594	-8.387e-05	1.8133e-06	0.0122	0.0777	0.056	7.47465e-10	-0.00689334	0.0107716	0.64	0.695	27	8234965	8.23497	2389
BovineHD2700012792	-8.386e-05	1.61573e-06	0.0117	0.0873	0.139	1.67965e-09	-0.00714751	0.00936487	0.763	0.846	27	44118242	44.1182	2425
BovineHD2700006629	-8.385e-05	1.64676e-06	0.0126	0.0832	0.748	2.64723e-09	-0.00665436	0.00864432	0.77	0.907	27	23605024	23.605	2404
BovineHD2700002891	8.383e-05	1.47366e-06	0.0119	0.0907	0.619	3.31532e-09	0.00702518	0.00853152	0.823	0.934	27	9498160	9.49816	2390
BovineHD2700010290	-8.382e-05	1.76563e-06	0.0129	0.2539	0.745	2.66861e-09	-0.00648084	0.00930009	0.697	0.912	27	36016075	36.0161	2417
BovineHD2700002296	-8.381e-05	2.04861e-06	0.0134	0.1223	0.48	3.5067e-09	-0.00627012	0.0086412	0.726	0.952	27	7347683	7.34768	2388
BovineHD2700006965	8.374e-05	1.55664e-06	0.0108	0.1153	0.522	3.49904e-09	0.00772972	0.0100621	0.768	0.946	27	24747632	24.7476	2405
BovineHD2700010458	-8.373e-05	1.61263e-06	0.0119	0.1599	0.216	2.37475e-09	-0.00701619	0.0094589	0.742	0.897	27	36565780	36.5658	2417
BovineHD2700009270	-8.372e-05	1.84609e-06	0.0125	0.1215	0.32	3.04919e-09	-0.00671545	0.00881423	0.762	0.936	27	32822191	32.8222	2413
BovineHD2700004085	-8.366e-05	1.94599e-06	0.0127	0.085	0.246	2.59273e-09	-0.00656991	0.00849671	0.773	0.923	27	14049209	14.0492	2395
BovineHD2700008515	8.36e-05	2.0577e-06	0.0116	0.0878	0.98	2.79902e-10	0.00722765	0.0126476	0.571	0.482	27	30729177	30.7292	2411
BovineHD4100018301	-8.358e-05	1.90204e-06	0.0134	0.0977	0.293	2.89329e-09	-0.00625313	0.00824216	0.759	0.93	27	28408094	28.4081	2409
BovineHD2700003594	8.349e-05	1.5476e-06	0.0115	0.084	0.167	1.93496e-09	0.00726032	0.00965685	0.752	0.867	27	12460273	12.4603	2393
BovineHD2700003536	-8.345e-05	1.87716e-06	0.0128	0.2564	0.594	3.35758e-09	-0.00651914	0.00820937	0.794	0.944	27	12252055	12.2521	2393
BovineHD2700003903	8.342e-05	1.66701e-06	0.0128	0.0794	0.733	2.72716e-09	0.00653432	0.00822356	0.795	0.913	27	13405926	13.4059	2394
BovineHD2700002312	8.319e-05	1.61822e-06	0.0131	0.1663	0.514	3.4573e-09	0.00635027	0.0088414	0.718	0.941	27	7403657	7.40366	2388
BovineHD2700006805	-8.319e-05	1.61126e-06	0.0114	0.0944	0.14	1.66407e-09	-0.00727633	0.0102647	0.709	0.847	27	24237711	24.2377	2405
BovineHD2700011920	8.317e-05	1.55439e-06	0.0119	0.0963	0.224	2.40208e-09	0.00700846	0.00885905	0.791	0.903	27	41113526	41.1135	2422
BovineHD2700005443	-8.311e-05	1.61293e-06	0.0122	0.1218	0.256	2.62834e-09	-0.00681242	0.00886917	0.768	0.911	27	18982294	18.9823	2399
BovineHD2700008714	-8.301e-05	1.62975e-06	0.0109	0.096	0.293	2.85668e-09	-0.00761592	0.00987938	0.771	0.93	27	31225371	31.2254	2412
BovineHD2700004956	8.294e-05	1.85882e-06	0.0122	0.0807	0.644	3.15238e-09	0.0067797	0.00829563	0.817	0.941	27	16908796	16.9088	2397
BovineHD2700006679	-8.293e-05	1.62985e-06	0.0121	0.1095	0.612	3.26684e-09	-0.00685397	0.00864596	0.793	0.94	27	23804062	23.8041	2404
BovineHD2700008611	-8.291e-05	1.9493e-06	0.0116	0.21	0.03	3.97749e-10	-0.00714762	0.011463	0.624	0.568	27	30952108	30.9521	2411
BovineHD2700004955	8.286e-05	1.71836e-06	0.012	0.0883	0.56	3.38295e-09	0.00690459	0.00861191	0.802	0.945	27	16906362	16.9064	2397
BovineHD2700009281	-8.285e-05	1.60852e-06	0.0115	0.0814	0.787	2.29994e-09	-0.00722561	0.00966218	0.748	0.898	27	32842186	32.8422	2413
BovineHD2700003517	-8.284e-05	1.64461e-06	0.0117	0.1008	0.722	2.75815e-09	-0.00710098	0.00903735	0.786	0.923	27	12152911	12.1529	2393
BovineHD2700003461	-8.281e-05	1.54882e-06	0.012	0.1282	0.655	3.10034e-09	-0.00692015	0.00863137	0.802	0.93	27	11812351	11.8124	2392
BovineHD2700000381	-8.265e-05	1.7276e-06	0.0128	0.0955	0.499	3.41539e-09	-0.00644014	0.00900733	0.715	0.948	27	1218264	1.21826	2382
Hapmap52065-rs29025876	8.254e-05	1.63398e-06	0.0114	0.103	0.703	2.84678e-09	0.00724052	0.00909592	0.796	0.928	27	13886781	13.8868	2394
BovineHD2700009044	8.254e-05	1.77894e-06	0.0128	0.0885	0.6	3.26939e-09	0.00644858	0.0085906	0.751	0.941	27	32122801	32.1228	2413
BovineHD2700009672	8.246e-05	1.54548e-06	0.0127	0.1291	0.386	3.22395e-09	0.00650982	0.0084646	0.769	0.931	27	34319132	34.3191	2415
BovineHD2700001190	8.238e-05	1.65262e-06	0.0111	0.0816	0.055	7.04288e-10	0.00739943	0.0106329	0.696	0.688	27	3507931	3.50793	2384
BovineHD2700004014	8.236e-05	1.50369e-06	0.0101	0.1053	0.66	3.04379e-09	0.00815401	0.010737	0.759	0.943	27	13798945	13.7989	2394
BovineHD2700008474	-8.23e-05	1.66376e-06	0.012	0.0809	0.374	3.17108e-09	-0.00683956	0.00877276	0.78	0.938	27	30639223	30.6392	2411
BovineHD2700009317	-8.23e-05	1.67548e-06	0.012	0.1575	0.863	1.60594e-09	-0.00685826	0.00947552	0.724	0.846	27	32987891	32.9879	2413
BovineHD2700005306	-8.224e-05	1.76216e-06	0.0124	0.1297	0.633	3.14244e-09	-0.00661413	0.0080865	0.818	0.939	27	18579752	18.5798	2399
BovineHD2700008785	-8.222e-05	1.62073e-06	0.0124	0.1002	0.262	2.61299e-09	-0.00663092	0.00899837	0.737	0.911	27	31447588	31.4476	2412
BovineHD2700013096	8.217e-05	1.65905e-06	0.0127	0.1177	0.304	2.85808e-09	0.00648684	0.00822704	0.788	0.924	27	45007239	45.0072	2426
BovineHD2700004650	8.216e-05	1.73032e-06	0.0121	0.085	0.609	3.21407e-09	0.00677119	0.00834292	0.812	0.943	27	16025347	16.0253	2397
BovineHD2700003182	-8.211e-05	1.73916e-06	0.0126	0.0893	0.825	1.94576e-09	-0.00649947	0.00860483	0.755	0.874	27	10702362	10.7024	2391
BovineHD2700001442	8.204e-05	1.74813e-06	0.0119	0.0901	0.848	1.73419e-09	0.00689435	0.00887073	0.777	0.866	27	4400677	4.40068	2385
BovineHD2700006509	8.199e-05	1.67741e-06	0.0122	0.0829	0.649	3.06422e-09	0.00670237	0.00831883	0.806	0.935	27	23164008	23.164	2404
BovineHD2700005953	8.194e-05	2.02977e-06	0.0126	0.0941	0.495	3.35667e-09	0.00650306	0.00822664	0.79	0.952	27	20899559	20.8996	2401
BovineHD2700004603	-8.193e-05	1.97504e-06	0.0127	0.1016	0.713	2.74938e-09	-0.00643412	0.00819788	0.785	0.931	27	15822357	15.8224	2396
BovineHD2700001488	-8.191e-05	1.79095e-06	0.0121	0.0985	0.197	2.11985e-09	-0.00678775	0.00886808	0.765	0.896	27	4607976	4.60798	2385
BovineHD2700009880	-8.185e-05	1.9625e-06	0.0122	0.079	0.833	1.86489e-09	-0.00672741	0.0101261	0.664	0.887	27	35032230	35.0322	2416
BovineHD2700009731	-8.18e-05	1.90873e-06	0.0124	0.1292	0.626	3.13215e-09	-0.00659705	0.00920016	0.717	0.944	27	34581901	34.5819	2415
BovineHD2700013457	8.177e-05	2.05365e-06	0.011	0.0894	0.02	2.60657e-10	0.00743326	0.0126619	0.587	0.488	27	2190912	2.19091	2383
BovineHD2700006172	-8.175e-05	1.81266e-06	0.0127	0.1386	0.457	3.31713e-09	-0.00645394	0.00817037	0.79	0.949	27	21897827	21.8978	2402
BovineHD2700004930	-8.174e-05	1.73584e-06	0.012	0.1158	0.187	2.03327e-09	-0.00681155	0.00908933	0.749	0.894	27	16847973	16.848	2397
BovineHD2700011636	-8.158e-05	1.7289e-06	0.0121	0.0901	0.803	2.10685e-09	-0.00676112	0.00952137	0.71	0.895	27	40117097	40.1171	2421
BovineHD2700010268	-8.155e-05	1.79769e-06	0.0113	0.1054	0.799	2.13991e-09	-0.00723844	0.0112514	0.643	0.905	27	35972259	35.9723	2416
BovineHD4100018237	8.154e-05	1.83753e-06	0.0115	0.0839	0.976	3.13761e-10	0.00707029	0.0112194	0.63	0.497	27	19813434	19.8134	2400
BovineHD2700012171	8.149e-05	1.65201e-06	0.0108	0.0823	0.016	2.13466e-10	0.00756893	0.0123154	0.615	0.389	27	42024355	42.0244	2423
BovineHD2700011958	8.147e-05	1.61737e-06	0.0122	0.0864	0.554	3.28041e-09	0.00669608	0.00860945	0.778	0.942	27	41286187	41.2862	2422
BovineHD2700003489	-8.132e-05	1.78259e-06	0.0118	0.0962	0.727	2.62653e-09	-0.00691135	0.00893158	0.774	0.926	27	12021759	12.0218	2393
BovineHD2700012934	8.131e-05	3.15709e-06	0.0117	0.0858	0.998	2.77846e-11	0.00696936	0.0164181	0.424	0.125	27	44453474	44.4535	2425
BovineHD2700005233	-8.119e-05	1.51181e-06	0.0125	0.1056	0.661	2.95439e-09	-0.00651232	0.00838732	0.776	0.924	27	18128175	18.1282	2399
BovineHD2700011056	8.119e-05	2.05366e-06	0.0105	0.1183	0.001	1.72015e-11	0.00770784	0.015763	0.489	0.059	27	38325408	38.3254	2419
BovineHD2700003370	-8.115e-05	1.55953e-06	0.0117	0.0948	0.169	1.85212e-09	-0.00695532	0.00923839	0.753	0.876	27	11410362	11.4104	2392
BovineHD2700005425	8.114e-05	1.65313e-06	0.0116	0.1662	0.195	2.06905e-09	0.00701491	0.00911089	0.77	0.893	27	18915073	18.9151	2399
BovineHD2700008719	-8.114e-05	1.79708e-06	0.0111	0.1175	0.416	3.19905e-09	-0.00733175	0.0100317	0.731	0.951	27	31232668	31.2327	2412
BovineHD2700011595	8.114e-05	1.90552e-06	0.0113	0.1093	0.956	5.48074e-10	0.00720207	0.0107845	0.668	0.66	27	39991693	39.9917	2420
BovineHD2700004954	8.113e-05	1.77955e-06	0.012	0.101	0.579	3.20907e-09	0.00674201	0.0082647	0.816	0.946	27	16904766	16.9048	2397
BovineHD2700005754	8.109e-05	1.53693e-06	0.0114	0.115	0.632	3.05811e-09	0.00713356	0.00867951	0.822	0.939	27	20238164	20.2382	2401
Hapmap48031-BTA-63248	-8.107e-05	1.85635e-06	0.0117	0.1007	0.722	2.64051e-09	-0.0069097	0.00938733	0.736	0.93	27	11928787	11.9288	2392
BovineHD2700010643	-8.105e-05	1.80698e-06	0.0118	0.0907	0.614	3.11294e-09	-0.00686872	0.00926407	0.741	0.945	27	37167632	37.1676	2418
ARS-BFGL-NGS-30959	8.099e-05	1.66381e-06	0.0116	0.0708	0.905	1.12995e-09	0.00700169	0.00962774	0.727	0.793	27	32724283	32.7243	2413
BovineHD2700013526	-8.096e-05	1.88254e-06	0.0124	0.0893	0.01	1.34384e-10	-0.00652867	0.0125277	0.521	0.284	27	13210930	13.2109	2394
BovineHD2700009873	-8.09e-05	1.63682e-06	0.011	0.0995	0.832	1.82969e-09	-0.00733251	0.0102172	0.718	0.879	27	35021678	35.0217	2416
BovineHD2700010812	8.089e-05	1.84817e-06	0.0128	0.0826	0.523	3.26439e-09	0.00633577	0.00819401	0.773	0.947	27	37691297	37.6913	2418
BovineHD2700009287	-8.077e-05	1.65528e-06	0.0107	0.0779	0.83	1.83693e-09	-0.0075247	0.00986755	0.763	0.883	27	32870973	32.871	2413
BovineHD2700006131	8.074e-05	1.71713e-06	0.0119	0.0984	0.15	1.66293e-09	0.00680374	0.00900931	0.755	0.86	27	21713313	21.7133	2402
BovineHD2700000754	8.068e-05	1.57535e-06	0.012	0.0849	0.857	1.5941e-09	0.00672341	0.00895813	0.751	0.843	27	2239323	2.23932	2383
BovineHD2700005071	-8.064e-05	1.53926e-06	0.0122	0.0916	0.432	3.1918e-09	-0.00662832	0.00806446	0.822	0.941	27	17446986	17.447	2398
BovineHD2700011924	-8.061e-05	1.78776e-06	0.013	0.115	0.776	2.25675e-09	-0.00621686	0.00846654	0.734	0.907	27	41123601	41.1236	2422
BovineHD2700007005	-8.057e-05	1.81634e-06	0.0126	0.12	0.635	3.01012e-09	-0.00641139	0.00808431	0.793	0.942	27	24889588	24.8896	2405
BovineHD2700003217	-8.047e-05	1.85985e-06	0.0108	0.0929	0.677	2.83171e-09	-0.00745127	0.0107913	0.69	0.943	27	10809743	10.8097	2391
BovineHD2700005068	8.044e-05	1.99245e-06	0.0128	0.0961	0.568	3.17532e-09	0.00630049	0.00780038	0.808	0.952	27	17437859	17.4379	2398
BovineHD2700010648	-8.033e-05	1.6947e-06	0.0121	0.1222	0.614	3.05819e-09	-0.00665759	0.00900926	0.739	0.941	27	37171750	37.1718	2418
BovineHD2700008743	8.017e-05	1.65452e-06	0.0113	0.091	0.889	1.27328e-09	0.00709512	0.0106975	0.663	0.822	27	31300940	31.3009	2412
BovineHD2700011426	-8.013e-05	1.48444e-06	0.0103	0.0924	0.882	1.33611e-09	-0.00780508	0.0112094	0.696	0.831	27	39411316	39.4113	2420
BovineHD2700011601	-8.013e-05	1.81379e-06	0.0109	0.0803	0.101	1.16148e-09	-0.00737361	0.00990637	0.744	0.824	27	40006594	40.0066	2421
BovineHD2700011026	-7.994e-05	1.50888e-06	0.0102	0.1261	0.287	2.61726e-09	-0.00781171	0.0110564	0.707	0.928	27	38239993	38.24	2419
BovineHD2700002181	-7.984e-05	1.71624e-06	0.0124	0.1356	0.422	3.10856e-09	-0.00645595	0.00810528	0.797	0.943	27	6914719	6.91472	2387
BovineHD2700005610	7.982e-05	1.97949e-06	0.0124	0.1045	0.798	2.05665e-09	0.00643719	0.00929605	0.692	0.912	27	19596777	19.5968	2400
BovineHD2700007186	-7.981e-05	1.53353e-06	0.0113	0.0871	0.803	2.01431e-09	-0.00704249	0.00928943	0.758	0.886	27	25537729	25.5377	2406
BovineHD2700006613	-7.98e-05	1.63454e-06	0.0123	0.0853	0.614	3.01788e-09	-0.00647004	0.00831339	0.778	0.936	27	23556272	23.5563	2404
BovineHD2700005433	-7.977e-05	1.74322e-06	0.0116	0.1619	0.567	3.12425e-09	-0.00687696	0.00865097	0.795	0.948	27	18936499	18.9365	2399
ARS-BFGL-NGS-69182	7.974e-05	1.48584e-06	0.0107	0.1091	0.256	2.42239e-09	0.00742951	0.00982115	0.756	0.918	27	34522912	34.5229	2415
BovineHD2700001448	-7.971e-05	1.89865e-06	0.0126	0.113	0.152	1.6372e-09	-0.00634264	0.00829912	0.764	0.869	27	4430425	4.43042	2385
BovineHD4100018383	-7.954e-05	1.79322e-06	0.012	0.0962	0.425	3.09207e-09	-0.00662838	0.00854602	0.776	0.947	27	37368750	37.3687	2418
BovineHD2700004159	-7.953e-05	1.69903e-06	0.0127	0.1253	0.708	2.61262e-09	-0.00624585	0.00843346	0.741	0.923	27	14317024	14.317	2395
BovineHD2700007018	-7.95e-05	1.75713e-06	0.0117	0.1201	0.89	1.23907e-09	-0.00677556	0.00953492	0.711	0.821	27	24966338	24.9663	2405
BovineHD2700002322	7.936e-05	1.82864e-06	0.0136	0.1496	0.514	3.14624e-09	0.00584947	0.00795332	0.735	0.946	27	7425998	7.426	2388
BovineHD2700013106	-7.93e-05	1.39321e-06	0.0115	0.1876	0.698	2.64988e-09	-0.00687534	0.00874265	0.786	0.918	27	45022691	45.0227	2426
BovineHD2700004141	-7.929e-05	1.65428e-06	0.0124	0.1367	0.708	2.59756e-09	-0.00639404	0.00850328	0.752	0.923	27	14278794	14.2788	2395
BovineHD2700003923	7.928e-05	1.62263e-06	0.0108	0.0865	0.976	2.99872e-10	0.00734053	0.011261	0.652	0.485	27	13468840	13.4688	2394
BovineHD2700009298	-7.916e-05	1.60978e-06	0.0121	0.132	0.715	2.55127e-09	-0.00654227	0.00861346	0.76	0.919	27	32906698	32.9067	2413
BovineHD2700011179	7.916e-05	1.72684e-06	0.0122	0.086	0.513	3.13097e-09	0.00650639	0.00831105	0.783	0.946	27	38687713	38.6877	2419
Hapmap38945-BTA-21179	7.915e-05	1.78677e-06	0.0116	0.0839	0.042	5.0868e-10	0.00680407	0.010539	0.646	0.635	27	16666124	16.6661	2397
BovineHD2700009259	-7.915e-05	1.67498e-06	0.0124	0.1319	0.32	2.72517e-09	-0.00638334	0.00846321	0.754	0.93	27	32798634	32.7986	2413
BovineHD2700005322	7.909e-05	1.93191e-06	0.0118	0.0856	0.513	3.12582e-09	0.00668386	0.008775	0.762	0.953	27	18643048	18.643	2399
BovineHD2700006559	7.905e-05	1.72465e-06	0.0112	0.0742	0.837	1.70442e-09	0.00707952	0.00929449	0.762	0.879	27	23341414	23.3414	2404
BovineHD2700003185	-7.901e-05	1.56357e-06	0.0121	0.0902	0.825	1.8015e-09	-0.00652979	0.00857789	0.761	0.867	27	10708831	10.7088	2391
BovineHD2700001487	7.897e-05	1.69514e-06	0.0125	0.0977	0.803	1.97085e-09	0.0063174	0.00841028	0.751	0.887	27	4606560	4.60656	2385
BovineHD2700010906	-7.894e-05	1.96259e-06	0.0111	0.1381	0.992	9.54214e-11	-0.00709038	0.0140772	0.504	0.255	27	37993045	37.993	2418
BovineHD2700006220	-7.893e-05	1.86581e-06	0.0114	0.0819	0.824	1.80655e-09	-0.00692371	0.00905886	0.764	0.894	27	22105289	22.1053	2403
BovineHD2700010273	-7.884e-05	1.70451e-06	0.0114	0.1236	0.799	1.99983e-09	-0.00689549	0.0107909	0.639	0.899	27	35979311	35.9793	2416
BovineHD2700009773	-7.883e-05	1.7103e-06	0.0119	0.1481	0.465	3.0921e-09	-0.00664304	0.0094287	0.705	0.947	27	34713046	34.713	2415
BovineHD2700008382	-7.881e-05	1.55737e-06	0.011	0.1001	0.215	2.09351e-09	-0.00718616	0.00917476	0.783	0.901	27	30344783	30.3448	2411
BovineHD2700008384	7.881e-05	1.57772e-06	0.0128	0.0915	0.785	2.09354e-09	0.00615696	0.00816049	0.754	0.887	27	30348801	30.3488	2411
BovineHD2700009658	7.879e-05	1.78489e-06	0.0107	0.0937	0.481	3.09961e-09	0.0073636	0.00929517	0.792	0.954	27	34245401	34.2454	2415
BovineHD2700006960	7.872e-05	1.4309e-06	0.0122	0.0987	0.522	3.09201e-09	0.00645222	0.0082632	0.781	0.934	27	24741980	24.742	2405
BovineHD2700008525	7.867e-05	1.68415e-06	0.0107	0.1006	0.98	2.47874e-10	0.00732964	0.0115592	0.634	0.451	27	30742837	30.7428	2411
BovineHD2700009984	7.866e-05	1.59311e-06	0.0111	0.0889	0.602	2.96605e-09	0.00708692	0.0087943	0.806	0.942	27	35251670	35.2517	2416
BovineHD2700010660	-7.864e-05	1.54162e-06	0.0115	0.1565	0.454	3.0658e-09	-0.00685797	0.00921787	0.744	0.942	27	37199659	37.1997	2418
BovineHD2700009776	7.863e-05	1.54967e-06	0.0108	0.163	0.54	3.071e-09	0.00725788	0.00952832	0.762	0.947	27	34718026	34.718	2415
BovineHD2700004553	7.86e-05	1.70363e-06	0.0119	0.1498	0.673	2.72103e-09	0.00662357	0.0084721	0.782	0.935	27	15636865	15.6369	2396
BTA-62522-no-rs	-7.856e-05	1.663e-06	0.0117	0.0783	0.725	2.45911e-09	-0.00669568	0.00881244	0.76	0.921	27	23672435	23.6724	2404
BovineHD2700006790	-7.847e-05	1.55476e-06	0.0118	0.1577	0.14	1.47994e-09	-0.00663094	0.00928167	0.714	0.838	27	24177825	24.1778	2405
BovineHD2700009267	-7.847e-05	1.57849e-06	0.0116	0.1108	0.32	2.67756e-09	-0.00676465	0.00892079	0.758	0.93	27	32815409	32.8154	2413
ARS-BFGL-NGS-11582	7.842e-05	1.60557e-06	0.0108	0.0974	0.822	1.79742e-09	0.00726156	0.0100711	0.721	0.892	27	25501920	25.5019	2406
BovineHD2700008716	7.842e-05	1.37498e-06	0.0107	0.1028	0.393	2.93348e-09	0.00730574	0.00928489	0.787	0.938	27	31227667	31.2277	2412
BovineHD2700004699	-7.841e-05	1.69554e-06	0.0112	0.1318	0.971	3.42518e-10	-0.00697972	0.0110301	0.633	0.532	27	16203189	16.2032	2397
BovineHD2700009734	-7.83e-05	1.88395e-06	0.0119	0.1172	0.626	2.86985e-09	-0.00659837	0.00936959	0.704	0.946	27	34596696	34.5967	2415
BovineHD2700003222	-7.824e-05	1.62908e-06	0.0104	0.0848	0.364	2.83519e-09	-0.00754719	0.0104741	0.721	0.943	27	10815653	10.8157	2391
BovineHD2700006560	7.813e-05	1.54457e-06	0.0118	0.0741	0.837	1.66484e-09	0.00663956	0.00886792	0.749	0.861	27	23344802	23.3448	2404
BovineHD2700010945	7.813e-05	1.86328e-06	0.0109	0.1158	0.036	4.23979e-10	0.00718964	0.0124396	0.578	0.618	27	38074906	38.0749	2419
BovineHD2700011566	-7.813e-05	1.76262e-06	0.011	0.092	0.732	2.3945e-09	-0.00710242	0.00907044	0.783	0.929	27	39862074	39.8621	2420
BovineHD2700003855	7.804e-05	1.57932e-06	0.0112	0.0881	0.202	1.95985e-09	0.00696763	0.00894385	0.779	0.893	27	13180022	13.18	2394
BovineHD2700012614	7.8e-05	1.57354e-06	0.0112	0.1082	0.251	2.28766e-09	0.00694349	0.00891803	0.779	0.913	27	43591657	43.5917	2424
BovineHD2700010055	7.797e-05	1.553e-06	0.0113	0.0879	0.256	2.31708e-09	0.00687991	0.00921981	0.746	0.913	27	35411326	35.4113	2416
BovineHD2700006798	7.795e-05	1.75476e-06	0.011	0.0861	0.86	1.46052e-09	0.00706459	0.00995009	0.71	0.862	27	24214008	24.214	2405
BovineHD2700012036	7.795e-05	1.7643e-06	0.0106	0.1048	0.026	3.0567e-10	0.00733037	0.0124106	0.591	0.526	27	41461547	41.4615	2422
BovineHD2700003472	-7.788e-05	1.82541e-06	0.0119	0.1055	0.722	2.43617e-09	-0.00652639	0.00947808	0.689	0.928	27	11930389	11.9304	2392
BovineHD2700008519	-7.788e-05	1.70405e-06	0.0108	0.0997	0.02	2.4289e-10	-0.00721077	0.0118025	0.611	0.452	27	30737471	30.7375	2411
BovineHD2700007244	-7.785e-05	1.64678e-06	0.0113	0.0885	0.238	2.19916e-09	-0.00691014	0.00863725	0.8	0.912	27	25744409	25.7444	2406
BovineHD2700002938	7.775e-05	1.55452e-06	0.0117	0.1558	0.576	2.95257e-09	0.00666413	0.00880509	0.757	0.947	27	9761085	9.76108	2390
BovineHD2700010619	-7.772e-05	1.65478e-06	0.012	0.1021	0.405	2.91076e-09	-0.00647707	0.00870625	0.744	0.941	27	37122951	37.123	2418
BovineHD2700000725	7.771e-05	2.30136e-06	0.0108	0.0697	0.02	2.3543e-10	0.00721751	0.0129045	0.559	0.522	27	2139834	2.13983	2383
BovineHD2700008529	-7.77e-05	1.87323e-06	0.0109	0.089	0.025	2.98649e-10	-0.00712859	0.012325	0.578	0.529	27	30747711	30.7477	2411
BovineHD2700009535	-7.767e-05	1.9114e-06	0.0118	0.0947	0.317	2.61083e-09	-0.0066011	0.00895103	0.737	0.941	27	33751739	33.7517	2414
BovineHD2700011554	-7.761e-05	1.79742e-06	0.0119	0.0775	0.685	2.59803e-09	-0.00652163	0.0080034	0.815	0.935	27	39823651	39.8237	2420
ARS-BFGL-NGS-1108	7.76e-05	1.66709e-06	0.0118	0.3265	0.788	2.01141e-09	0.00655804	0.00925205	0.709	0.9	27	36264950	36.2649	2417
BovineHD2700004083	7.758e-05	1.46557e-06	0.0115	0.0887	0.757	2.21247e-09	0.00676578	0.00881131	0.768	0.908	27	14039257	14.0393	2395
BovineHD2700008383	-7.742e-05	1.54264e-06	0.0113	0.0945	0.215	2.02068e-09	-0.00683147	0.0091689	0.745	0.897	27	30346842	30.3468	2411
BovineHD2700001350	7.74e-05	1.61921e-06	0.0106	0.1385	0.954	5.2128e-10	0.00732464	0.0108625	0.674	0.651	27	3990899	3.9909	2384
BovineHD2700001353	-7.739e-05	1.7758e-06	0.0114	0.1545	0.046	5.21068e-10	-0.00680883	0.0100943	0.675	0.655	27	4010765	4.01077	2385
BTB-01244450	-7.737e-05	1.80981e-06	0.0109	0.1248	0.955	5.18545e-10	-0.00709796	0.0116204	0.611	0.669	27	13124258	13.1243	2394
BovineHD2700002829	7.733e-05	1.71135e-06	0.0115	0.0767	0.823	1.74002e-09	0.00670475	0.00909599	0.737	0.887	27	9169635	9.16963	2390
BovineHD2700010621	-7.73e-05	1.64817e-06	0.0115	0.1039	0.408	2.88683e-09	-0.00674095	0.00871381	0.774	0.944	27	37124497	37.1245	2418
BovineHD2700002174	7.712e-05	1.73842e-06	0.011	0.0897	0.693	2.52832e-09	0.00701051	0.00889532	0.788	0.936	27	6895167	6.89517	2387
BovineHD2700007061	-7.709e-05	1.8093e-06	0.0116	0.076	0.534	2.95727e-09	-0.00664533	0.00804701	0.826	0.95	27	25143357	25.1434	2406
BovineHD2700006574	-7.707e-05	1.57496e-06	0.0113	0.0906	0.752	2.21719e-09	-0.00684016	0.00877034	0.78	0.912	27	23409568	23.4096	2404
BovineHD2700011800	7.706e-05	1.78591e-06	0.0107	0.1124	0.981	2.16576e-10	0.00722404	0.0137654	0.525	0.442	27	40670322	40.6703	2421
BovineHD2700011923	7.699e-05	1.6411e-06	0.0111	0.1172	0.224	2.05822e-09	0.00691493	0.0090937	0.76	0.912	27	41121611	41.1216	2422
BovineHD2700005914	7.696e-05	1.70774e-06	0.0112	0.0871	0.07	7.75545e-10	0.00689211	0.00992592	0.694	0.742	27	20800148	20.8001	2401
BovineHD2700011423	-7.692e-05	1.56339e-06	0.0109	0.0764	0.762	2.14403e-09	-0.00705673	0.00890003	0.793	0.911	27	39408037	39.408	2420
BovineHD2700009318	7.681e-05	1.65701e-06	0.0104	0.1549	0.137	1.39923e-09	0.00736191	0.00986637	0.746	0.862	27	32989043	32.989	2413
BovineHD2700005917	-7.679e-05	1.58282e-06	0.0105	0.0908	0.972	3.26008e-10	-0.0073369	0.0114126	0.643	0.528	27	20804941	20.8049	2401
BovineHD2700008524	-7.678e-05	1.73553e-06	0.0111	0.1049	0.02	2.36069e-10	-0.00691668	0.0111382	0.621	0.45	27	30742101	30.7421	2411
BovineHD2700002890	7.676e-05	1.57986e-06	0.0118	0.0903	0.619	2.77967e-09	0.00648713	0.00824101	0.787	0.939	27	9496444	9.49644	2390
BovineHD2700004708	-7.662e-05	1.77648e-06	0.0123	0.0911	0.519	2.93102e-09	-0.0062125	0.00786595	0.79	0.948	27	16237074	16.2371	2397
BovineHD4100018184	-7.661e-05	1.54502e-06	0.0122	0.08	0.686	2.52618e-09	-0.00626224	0.00797335	0.785	0.93	27	12441419	12.4414	2393
BovineHD2700000358	-7.657e-05	1.55217e-06	0.0109	0.0913	0.045	5.07303e-10	-0.0070037	0.0103516	0.677	0.633	27	1135996	1.136	2382
BovineHD2700005237	7.654e-05	1.63997e-06	0.0115	0.1038	0.329	2.58633e-09	0.00667474	0.00874465	0.763	0.933	27	18149860	18.1499	2399
BovineHD2700009261	-7.644e-05	1.68156e-06	0.0117	0.122	0.326	2.56702e-09	-0.00651455	0.00852743	0.764	0.935	27	32801433	32.8014	2413
BTA-63068-no-rs	7.643e-05	2.10833e-06	0.011	0.0862	0.998	2.4552e-11	0.00694846	0.0161753	0.43	0.092	27	44450009	44.45	2425
BovineHD2700001265	-7.629e-05	1.6028e-06	0.0121	0.0851	0.657	2.6235e-09	-0.00632276	0.00797158	0.793	0.931	27	3708472	3.70847	2384
BovineHD2700011579	7.623e-05	1.48327e-06	0.0117	0.1536	0.428	2.84581e-09	0.00649659	0.00835536	0.778	0.938	27	39917852	39.9179	2420
Hapmap60634-rs29019583	-7.62e-05	1.76973e-06	0.0113	0.0714	0.341	2.61103e-09	-0.00672369	0.00781706	0.86	0.94	27	12354872	12.3549	2393
BovineHD2700007415	-7.619e-05	1.50648e-06	0.0112	0.0997	0.827	1.66338e-09	-0.00682285	0.00915235	0.745	0.873	27	26515902	26.5159	2407
BovineHD2700012296	7.615e-05	1.70303e-06	0.0107	0.0839	0.025	2.82447e-10	0.00713915	0.0111998	0.637	0.507	27	42529791	42.5298	2423
BovineHD2700010150	7.609e-05	1.61497e-06	0.0101	0.0804	0.72	2.33574e-09	0.00753379	0.0106801	0.705	0.933	27	35605966	35.606	2416
BovineHD2700010043	7.608e-05	1.67407e-06	0.0118	0.0883	0.729	2.28462e-09	0.00646607	0.00825961	0.783	0.92	27	35373467	35.3735	2416
BovineHD2700003479	7.587e-05	1.55393e-06	0.0117	0.0973	0.812	1.75616e-09	0.00648472	0.0090901	0.713	0.885	27	11998693	11.9987	2392
BovineHD2700009742	-7.584e-05	1.93709e-06	0.0116	0.1312	0.497	2.87599e-09	-0.00653819	0.00904998	0.722	0.953	27	34633995	34.634	2415
BovineHD2700009430	-7.57e-05	1.46585e-06	0.0116	0.0704	0.615	2.71397e-09	-0.00654474	0.00895187	0.731	0.934	27	33477686	33.4777	2414
BovineHD2700005965	-7.56e-05	1.60666e-06	0.0116	0.0951	0.506	2.85722e-09	-0.00653598	0.00847879	0.771	0.945	27	20954224	20.9542	2401
BovineHD2700010485	7.553e-05	1.7297e-06	0.0103	0.0858	0.964	3.96128e-10	0.00730968	0.0130693	0.559	0.608	27	36748682	36.7487	2417
BovineHD2700009724	-7.54e-05	1.56091e-06	0.0106	0.1301	0.626	2.66144e-09	-0.00713609	0.0090619	0.787	0.942	27	34568733	34.5687	2415
BovineHD2700005441	-7.537e-05	1.44764e-06	0.0113	0.1172	0.421	2.76875e-09	-0.00666989	0.00821053	0.812	0.938	27	18979888	18.9799	2399
BovineHD2700004850	-7.536e-05	1.79666e-06	0.0112	0.0843	0.956	4.77024e-10	-0.00672849	0.0106186	0.634	0.653	27	16663789	16.6638	2397
BovineHD2700003328	7.535e-05	1.77882e-06	0.0121	0.1032	0.488	2.83735e-09	0.00622748	0.0082461	0.755	0.948	27	11198622	11.1986	2392
BovineHD2700009779	7.533e-05	1.61329e-06	0.012	0.1505	0.535	2.82319e-09	0.00625995	0.00909979	0.688	0.944	27	34724337	34.7243	2415
ARS-BFGL-NGS-112590	-7.531e-05	1.55208e-06	0.0123	0.1618	0.314	2.44475e-09	-0.00613908	0.00772721	0.794	0.926	27	1099585	1.09959	2382
BTA-90002-no-rs	-7.527e-05	1.71077e-06	0.0114	0.0819	0.935	6.87225e-10	-0.00658302	0.00965481	0.682	0.724	27	8149266	8.14927	2389
BovineHD2700013095	7.523e-05	1.57e-06	0.0115	0.1089	0.304	2.39584e-09	0.00656071	0.00854819	0.767	0.927	27	45005837	45.0058	2426
BovineHD2700012003	7.514e-05	1.60692e-06	0.0116	0.0789	0.723	2.2638e-09	0.00647788	0.00871104	0.744	0.927	27	41366388	41.3664	2422
BovineHD2700008522	7.512e-05	1.94123e-06	0.0114	0.1027	0.98	2.25985e-10	0.00657003	0.0115516	0.569	0.47	27	30739909	30.7399	2411
BovineHD2700011666	-7.502e-05	1.56748e-06	0.0109	0.0698	0.803	1.78133e-09	-0.00690324	0.00925266	0.746	0.896	27	40175780	40.1758	2421
BovineHD2700005321	7.494e-05	1.49433e-06	0.0116	0.0854	0.513	2.80642e-09	0.00647918	0.00832499	0.778	0.942	27	18642331	18.6423	2399
BovineHD2700006963	7.469e-05	1.56309e-06	0.0115	0.1089	0.522	2.78382e-09	0.00649492	0.00841908	0.771	0.943	27	24745963	24.746	2405
BovineHD2700002564	-7.468e-05	1.65447e-06	0.011	0.0806	0.935	6.76371e-10	-0.00676832	0.0100284	0.675	0.725	27	8150583	8.15058	2389
BovineHD2700007672	-7.467e-05	1.40526e-06	0.0104	0.0783	0.232	1.98933e-09	-0.00715648	0.00932085	0.768	0.904	27	27353182	27.3532	2408
BovineHD4100018244	-7.466e-05	1.58782e-06	0.0112	0.0982	0.046	4.9393e-10	-0.00666607	0.00992918	0.671	0.632	27	20928241	20.9282	2401
BovineHD2700001344	-7.458e-05	1.72001e-06	0.0114	0.0882	0.401	2.67271e-09	-0.00654215	0.00827688	0.79	0.948	27	3963249	3.96325	2384
BovineHD2700004972	7.457e-05	1.75082e-06	0.0118	0.1014	0.503	2.78022e-09	0.00631944	0.00803205	0.787	0.951	27	16954476	16.9545	2397
BovineHD2700009384	-7.455e-05	1.70559e-06	0.011	0.0907	0.959	4.39443e-10	-0.00679756	0.0107711	0.631	0.627	27	33318970	33.319	2414
BovineHD2700011375	7.45e-05	1.6825e-06	0.0112	0.078	0.807	1.7265e-09	0.00667196	0.00894909	0.746	0.895	27	39275951	39.276	2420
BovineHD2700005920	-7.442e-05	1.54182e-06	0.0115	0.0782	0.434	2.72042e-09	-0.00645281	0.0080175	0.805	0.943	27	20813098	20.8131	2401
BovineHD2700007148	7.442e-05	1.67383e-06	0.0103	0.0659	0.036	3.88168e-10	0.00720193	0.0112869	0.638	0.604	27	25452613	25.4526	2406
BovineHD2700008523	7.442e-05	1.89488e-06	0.011	0.0997	0.98	2.21825e-10	0.00674528	0.0116333	0.58	0.473	27	30741193	30.7412	2411
BovineHD2700011148	-7.442e-05	1.60443e-06	0.0103	0.0973	0.869	1.26112e-09	-0.00724838	0.0102668	0.706	0.851	27	38604772	38.6048	2419
BovineHD2700004046	7.438e-05	1.56982e-06	0.012	0.0785	0.144	1.36549e-09	0.00621558	0.00838935	0.741	0.846	27	13901153	13.9012	2394
BovineHD2700012037	7.418e-05	1.51803e-06	0.0103	0.1105	0.026	2.76532e-10	0.00720202	0.0111146	0.648	0.496	27	41468852	41.4689	2422
BovineHD2700010905	7.417e-05	1.43183e-06	0.0104	0.1415	0.848	1.41845e-09	0.00715484	0.00974041	0.735	0.86	27	37992088	37.9921	2418
BovineHD2700003246	7.411e-05	1.80605e-06	0.0121	0.1176	0.632	2.5555e-09	0.00614134	0.00887897	0.692	0.941	27	10933422	10.9334	2391
BovineHD2700008520	-7.41e-05	2.17952e-06	0.011	0.1042	0.02	2.1989e-10	-0.00673614	0.0115147	0.585	0.508	27	30738453	30.7385	2411
BovineHD2700008728	-7.408e-05	1.5303e-06	0.0112	0.1214	0.444	2.70924e-09	-0.00661423	0.00917108	0.721	0.943	27	31243201	31.2432	2412
BovineHD2700009904	7.401e-05	1.73899e-06	0.0116	0.2374	0.519	2.73488e-09	0.00638044	0.0120814	0.528	0.95	27	35076574	35.0766	2416
BovineHD2700010745	7.401e-05	1.52103e-06	0.0104	0.0961	0.576	2.6759e-09	0.0071164	0.00929349	0.766	0.946	27	37372012	37.372	2418
BovineHD2700001484	-7.394e-05	1.52553e-06	0.0111	0.0964	0.197	1.72783e-09	-0.00666136	0.00879859	0.757	0.888	27	4592178	4.59218	2385
BovineHD4100018189	-7.372e-05	1.8555e-06	0.0103	0.0596	0.016	1.65942e-10	-0.00718024	0.0116339	0.617	0.416	27	12834497	12.8345	2393
BovineHD2700010269	-7.371e-05	1.63466e-06	0.0102	0.1101	0.799	1.74815e-09	-0.00720303	0.0111888	0.644	0.905	27	35974342	35.9743	2416
BovineHD2700000359	7.37e-05	1.43455e-06	0.0109	0.0888	0.875	1.19157e-09	0.00676133	0.00887416	0.762	0.822	27	1140439	1.14044	2382
BovineHD2700003060	-7.368e-05	1.7826e-06	0.0108	0.0856	0.004	3.94081e-11	-0.00682226	0.014517	0.47	0.13	27	10260198	10.2602	2391
BovineHD2700003605	7.359e-05	1.51717e-06	0.0108	0.0657	0.316	2.34027e-09	0.00679277	0.00864074	0.786	0.93	27	12478108	12.4781	2393
BovineHD2700011855	-7.353e-05	1.56505e-06	0.0098	0.0805	0.06	6.09271e-10	-0.00747806	0.0107857	0.693	0.716	27	40828496	40.8285	2421
BovineHD2700010044	-7.349e-05	1.69777e-06	0.0116	0.089	0.284	2.19656e-09	-0.00635319	0.00819412	0.775	0.927	27	35375445	35.3754	2416
BovineHD2700012595	-7.349e-05	1.49365e-06	0.0113	0.248	0.288	2.21605e-09	-0.00648404	0.00822973	0.788	0.925	27	43474086	43.4741	2424
BovineHD2700012076	7.347e-05	1.64217e-06	0.0114	0.0681	0.523	2.69282e-09	0.0064445	0.00801909	0.804	0.948	27	41622643	41.6226	2422
BovineHD2700007660	7.342e-05	1.75108e-06	0.0113	0.0837	0.881	1.13013e-09	0.0064977	0.00919184	0.707	0.836	27	27297440	27.2974	2408
BovineHD2700008385	-7.342e-05	1.97431e-06	0.0108	0.0924	0.215	1.81691e-09	-0.00681897	0.00936989	0.728	0.921	27	30350350	30.3503	2411
BovineHD2700009872	-7.337e-05	1.69823e-06	0.0108	0.1042	0.833	1.49795e-09	-0.00677291	0.0101337	0.668	0.884	27	35020477	35.0205	2416
Hapmap44556-BTA-66734	7.322e-05	1.51988e-06	0.0112	0.0717	0.315	2.3141e-09	0.00655744	0.00843899	0.777	0.929	27	22839206	22.8392	2403
BovineHD2700009543	-7.32e-05	1.56963e-06	0.0113	0.0886	0.28	2.16061e-09	-0.00647811	0.00885372	0.732	0.926	27	33794924	33.7949	2414
BovineHD2700005062	-7.317e-05	1.45516e-06	0.0106	0.0752	0.922	7.6929e-10	-0.0069247	0.010374	0.668	0.747	27	17375913	17.3759	2398
BovineHD2700010501	7.314e-05	2.50982e-06	0.0106	0.0879	0.003	2.91896e-11	0.00687813	0.0153826	0.447	0.14	27	36802220	36.8022	2417
BovineHD2700003586	-7.313e-05	1.59719e-06	0.0108	0.0778	0.84	1.43601e-09	-0.00675043	0.00875875	0.771	0.871	27	12438110	12.4381	2393
BovineHD2700013185	7.31e-05	1.44384e-06	0.0118	0.0797	0.425	2.61201e-09	0.00621272	0.00750437	0.828	0.936	27	45259918	45.2599	2426
BovineHD2700003478	7.308e-05	1.63174e-06	0.0119	0.1032	0.278	2.14448e-09	0.00614131	0.0087593	0.701	0.921	27	11980198	11.9802	2392
BovineHD2700008418	7.3e-05	1.59808e-06	0.011	0.0876	0.56	2.62633e-09	0.00665663	0.00868693	0.766	0.948	27	30484681	30.4847	2411
BovineHD2700011886	7.298e-05	1.677e-06	0.0108	0.0833	0.103	9.82763e-10	0.00673635	0.00918859	0.733	0.814	27	40926577	40.9266	2421
BovineHD2700007689	-7.297e-05	1.64585e-06	0.0107	0.0941	0.901	9.51452e-10	-0.00681996	0.00943723	0.723	0.807	27	27392216	27.3922	2408
BovineHD2700004772	7.296e-05	1.62287e-06	0.0116	0.1312	0.52	2.65744e-09	0.00630815	0.00797806	0.791	0.949	27	16450889	16.4509	2397
BovineHD2700004361	-7.294e-05	1.7593e-06	0.011	0.0773	0.831	1.49725e-09	-0.00661112	0.00852433	0.776	0.886	27	15074014	15.074	2396
BovineHD2700012009	7.294e-05	1.69978e-06	0.011	0.0836	0.723	2.13248e-09	0.00661045	0.00869933	0.76	0.934	27	41378185	41.3782	2422
BovineHD2700005440	-7.292e-05	1.64863e-06	0.0114	0.1107	0.421	2.59153e-09	-0.00637761	0.00806199	0.791	0.945	27	18978886	18.9789	2399
BovineHD2700009498	7.291e-05	1.56491e-06	0.0116	0.0717	0.268	2.08489e-09	0.0062855	0.00819138	0.767	0.915	27	33651060	33.6511	2414
BovineHD4100018281	-7.279e-05	1.74826e-06	0.0109	0.0846	0.98	2.04532e-10	-0.00669839	0.0119492	0.561	0.45	27	26717036	26.717	2407
BovineHD2700004974	-7.274e-05	1.54247e-06	0.0112	0.0999	0.715	2.15732e-09	-0.00651387	0.00869706	0.749	0.922	27	16959982	16.96	2397
BovineHD2700011775	7.272e-05	1.60058e-06	0.0113	0.106	0.502	2.6444e-09	0.00645488	0.00826896	0.781	0.951	27	40601611	40.6016	2421
BovineHD2700012594	7.263e-05	1.7292e-06	0.0114	0.2477	0.186	1.59561e-09	0.00635249	0.00872546	0.728	0.891	27	43470245	43.4702	2424
Hapmap49688-BTA-63066	7.255e-05	2.08382e-06	0.01	0.0778	0.998	2.42145e-11	0.00723087	0.0153068	0.472	0.109	27	44425701	44.4257	2425
BovineHD2700002301	7.254e-05	2.06762e-06	0.0134	0.1631	0.514	2.62871e-09	0.00541331	0.00967458	0.56	0.952	27	7363812	7.36381	2388
BovineHD2700004223	7.254e-05	1.579e-06	0.0102	0.1114	0.072	7.06245e-10	0.00711139	0.0101991	0.697	0.757	27	14542746	14.5427	2395
BovineHD2700002400	7.251e-05	1.47213e-06	0.0111	0.0718	0.149	1.33637e-09	0.00651306	0.00854092	0.763	0.856	27	7653750	7.65375	2388
BovineHD2700004197	7.249e-05	1.78946e-06	0.0112	0.0808	0.089	8.52151e-10	0.00649148	0.00934173	0.695	0.796	27	14452389	14.4524	2395
BovineHD2700012797	7.247e-05	1.49949e-06	0.0109	0.0957	0.861	1.25422e-09	0.00666926	0.00860118	0.775	0.846	27	44130007	44.13	2425
BovineHD2700002842	-7.245e-05	2.21706e-06	0.0112	0.2899	0.995	5.48987e-11	-0.00648827	0.0132442	0.49	0.206	27	9286212	9.28621	2390
BovineHD2700007243	-7.241e-05	1.42078e-06	0.0107	0.0904	0.552	2.59347e-09	-0.00676711	0.00817856	0.827	0.942	27	25740839	25.7408	2406
BovineHD4100018410	-7.232e-05	1.47791e-06	0.0107	0.0754	0.773	1.83792e-09	-0.00675877	0.009178	0.736	0.909	27	42333552	42.3336	2423
BovineHD2700008857	7.226e-05	1.568e-06	0.0116	0.0748	0.502	2.6108e-09	0.00622943	0.00780253	0.798	0.944	27	31659640	31.6596	2412
BovineHD2700003057	7.217e-05	2.02229e-06	0.0112	0.0896	0.996	3.78139e-11	0.00644419	0.0136198	0.473	0.141	27	10254473	10.2545	2391
BovineHD2700002644	-7.205e-05	1.50559e-06	0.0109	0.1269	0.906	8.80706e-10	-0.00663068	0.00965204	0.687	0.78	27	8440131	8.44013	2389
BovineHD2700000916	-7.203e-05	1.4757e-06	0.0114	0.0725	0.354	2.37238e-09	-0.00629992	0.00803108	0.784	0.933	27	2787814	2.78781	2383
BovineHD2700003455	-7.199e-05	1.46405e-06	0.0118	0.1336	0.655	2.34295e-09	-0.00610096	0.00821451	0.743	0.927	27	11797787	11.7978	2392
BovineHD2700003327	7.193e-05	1.34859e-06	0.0107	0.1099	0.488	2.58533e-09	0.00670139	0.00842823	0.795	0.94	27	11193063	11.1931	2392
BovineHD2700004579	-7.192e-05	1.93815e-06	0.0109	0.0772	0.752	1.92745e-09	-0.00659775	0.00898984	0.734	0.932	27	15713594	15.7136	2396
BovineHD2700001483	-7.186e-05	1.48518e-06	0.0113	0.0968	0.197	1.63219e-09	-0.00637842	0.00854691	0.746	0.884	27	4590997	4.591	2385
BovineHD2700009254	-7.184e-05	1.64568e-06	0.0113	0.1213	0.32	2.24486e-09	-0.00635738	0.00890978	0.714	0.935	27	32793392	32.7934	2413
BovineHD2700005335	7.183e-05	1.91005e-06	0.0121	0.1045	0.474	2.57268e-09	0.00593602	0.00780566	0.76	0.952	27	18668589	18.6686	2399
BovineHD2700012092	-7.181e-05	1.48879e-06	0.0105	0.0725	0.252	1.94471e-09	-0.00681779	0.0091977	0.741	0.92	27	41697417	41.6974	2422
BovineHD2700006135	7.172e-05	1.47957e-06	0.011	0.1056	0.139	1.22979e-09	0.00653952	0.00914691	0.715	0.841	27	21717311	21.7173	2402
BovineHD2700008527	7.172e-05	1.85825e-06	0.0111	0.0978	0.98	2.06014e-10	0.00648087	0.011696	0.554	0.467	27	30745226	30.7452	2411
BovineHD2700003250	7.167e-05	1.75729e-06	0.012	0.1059	0.632	2.39021e-09	0.00595597	0.00889648	0.669	0.94	27	10940770	10.9408	2391
ARS-BFGL-NGS-19062	-7.155e-05	1.43014e-06	0.0109	0.0736	0.164	1.40127e-09	-0.00656425	0.00848837	0.773	0.862	27	23359799	23.3598	2404
BovineHD2700004739	-7.149e-05	1.55551e-06	0.0109	0.1153	0.761	1.86073e-09	-0.00653862	0.00849956	0.769	0.911	27	16347252	16.3473	2397
BovineHD2700003059	-7.142e-05	1.94972e-06	0.0115	0.0874	0.004	3.70269e-11	-0.00622847	0.0131067	0.475	0.134	27	10257965	10.258	2391
BovineHD2700008725	7.14e-05	1.4767e-06	0.0104	0.1194	0.556	2.51674e-09	0.00688731	0.0090982	0.757	0.945	27	31240694	31.2407	2412
BovineHD2700008739	-7.14e-05	1.69554e-06	0.0115	0.0897	0.152	1.31501e-09	-0.0062088	0.00973989	0.637	0.865	27	31277964	31.278	2412
BovineHD2700009726	-7.137e-05	1.55784e-06	0.0114	0.1387	0.626	2.38411e-09	-0.0062605	0.00822915	0.761	0.937	27	34575124	34.5751	2415
BovineHD2700012736	-7.13e-05	1.89045e-06	0.0114	0.0704	0.989	1.15542e-10	-0.00625413	0.0121156	0.516	0.328	27	43953436	43.9534	2424
BovineHD2700010270	7.122e-05	1.57413e-06	0.0109	0.1099	0.202	1.63247e-09	0.00651441	0.00989569	0.658	0.896	27	35976369	35.9764	2416
BovineHD2700004976	7.116e-05	1.37916e-06	0.0113	0.0987	0.503	2.53192e-09	0.00629748	0.00797478	0.79	0.941	27	16961702	16.9617	2397
BovineHD2700004975	-7.115e-05	1.51711e-06	0.0115	0.1006	0.497	2.53109e-09	-0.00620494	0.00803597	0.772	0.945	27	16960801	16.9608	2397
BovineHD2700012035	7.112e-05	1.45411e-06	0.0102	0.1187	0.025	2.46916e-10	0.00699493	0.0121587	0.575	0.482	27	41458802	41.4588	2422
BovineHD2700002926	-7.105e-05	1.49994e-06	0.0108	0.0866	0.683	2.18392e-09	-0.00655807	0.00833029	0.787	0.93	27	9667709	9.66771	2390
BovineHD2700010264	7.097e-05	1.56301e-06	0.0103	0.1279	0.946	5.16584e-10	0.00688998	0.0122584	0.562	0.69	27	35961880	35.9619	2416
BovineHD2700003005	7.089e-05	1.39169e-06	0.0107	0.0861	0.31	2.15029e-09	0.00662513	0.00840719	0.788	0.929	27	10014186	10.0142	2391
BovineHD2700002934	7.087e-05	1.59239e-06	0.0115	0.1203	0.576	2.45331e-09	0.00614491	0.00834758	0.736	0.949	27	9751576	9.75158	2390
BovineHD2700007003	-7.087e-05	1.78505e-06	0.0117	0.1067	0.619	2.36988e-09	-0.00605746	0.00780575	0.776	0.947	27	24885393	24.8854	2405
BovineHD2700008101	-7.086e-05	1.71311e-06	0.0108	0.0764	0.024	2.35869e-10	-0.00656065	0.0112241	0.585	0.5	27	29358411	29.3584	2410
BovineHD2700003245	7.081e-05	1.32704e-06	0.0109	0.1149	0.632	2.33308e-09	0.006516	0.0087932	0.741	0.929	27	10932219	10.9322	2391
BovineHD2700000357	-7.079e-05	1.54656e-06	0.0123	0.0933	0.395	2.39601e-09	-0.00577089	0.00716879	0.805	0.935	27	1133246	1.13325	2382
BovineHD2700001064	7.077e-05	1.77097e-06	0.0108	0.0778	0.624	2.35072e-09	0.00655238	0.00836018	0.784	0.949	27	3195345	3.19535	2384
BovineHD2700008052	-7.076e-05	1.42094e-06	0.0112	0.11	0.707	2.07507e-09	-0.00631817	0.00793655	0.796	0.92	27	29195492	29.1955	2410
BovineHD2700005073	7.075e-05	1.62942e-06	0.0114	0.0821	0.568	2.45667e-09	0.00618811	0.00798045	0.775	0.947	27	17448759	17.4488	2398
BovineHD2700007012	-7.075e-05	1.78898e-06	0.0115	0.1521	0.514	2.50093e-09	-0.00615231	0.00760847	0.809	0.953	27	24931516	24.9315	2405
BovineHD2700008376	7.075e-05	1.44151e-06	0.0111	0.0997	0.785	1.68784e-09	0.00639299	0.00845508	0.756	0.893	27	30332654	30.3327	2411
BovineHD2700011404	7.071e-05	1.66991e-06	0.0111	0.0771	0.552	2.47286e-09	0.00635122	0.00837342	0.758	0.948	27	39357738	39.3577	2420
BovineHD2700010267	-7.07e-05	1.55919e-06	0.011	0.1014	0.798	1.60864e-09	-0.00642749	0.0102791	0.625	0.894	27	35969165	35.9692	2416
BovineHD2700011760	-7.07e-05	1.45541e-06	0.0107	0.0784	0.59	2.41819e-09	-0.00660763	0.00831337	0.795	0.942	27	40541374	40.5414	2421
BovineHD2700005045	7.069e-05	1.61486e-06	0.01	0.1165	0.985	1.50221e-10	0.00706921	0.0117522	0.602	0.387	27	17311094	17.3111	2398
BovineHD2700003076	-7.068e-05	2.07051e-06	0.0111	0.077	0.006	6.06003e-11	-0.00634878	0.0132514	0.479	0.223	27	10317476	10.3175	2391
BovineHD2700006323	7.065e-05	1.437e-06	0.0103	0.0872	0.763	1.80322e-09	0.00688159	0.00900623	0.764	0.91	27	22405144	22.4051	2403
BovineHD2700006964	-7.06e-05	1.33962e-06	0.0107	0.1163	0.478	2.48693e-09	-0.0065978	0.00815613	0.809	0.938	27	24746844	24.7468	2405
BovineHD2700005327	-7.056e-05	1.4077e-06	0.011	0.0979	0.488	2.48747e-09	-0.00643362	0.00817694	0.787	0.941	27	18653938	18.6539	2399
BovineHD2700011178	7.056e-05	1.56002e-06	0.0115	0.084	0.513	2.48768e-09	0.00615366	0.00794882	0.774	0.944	27	38686667	38.6867	2419
Hapmap32660-BTA-28361	7.047e-05	1.75252e-06	0.0105	0.0692	0.015	1.49275e-10	0.00673274	0.0114402	0.589	0.397	27	8827679	8.82768	2389
ARS-BFGL-NGS-59091	-7.045e-05	1.50948e-06	0.0106	0.0688	0.035	3.39035e-10	-0.00664579	0.0104902	0.634	0.57	27	3445006	3.44501	2384
BovineHD2700011754	-7.044e-05	1.39783e-06	0.0099	0.1182	0.458	2.46333e-09	-0.00711544	0.00948374	0.75	0.948	27	40518068	40.5181	2421
ARS-BFGL-NGS-83296	7.043e-05	1.42342e-06	0.0109	0.156	0.419	2.41474e-09	0.0064614	0.00830165	0.778	0.94	27	36935085	36.9351	2417
BovineHD2700011064	7.043e-05	1.70828e-06	0.0112	0.1013	0.207	1.62798e-09	0.00626968	0.00866891	0.723	0.904	27	38339318	38.3393	2419
ARS-BFGL-NGS-44464	-7.037e-05	1.45619e-06	0.0105	0.0787	0.173	1.41949e-09	-0.00668087	0.00915196	0.73	0.88	27	40378667	40.3787	2421
BovineHD2700006240	7.032e-05	1.57005e-06	0.011	0.0964	0.081	7.39455e-10	0.00641243	0.00926828	0.692	0.761	27	22177823	22.1778	2403
BovineHD2700008732	7.031e-05	1.63989e-06	0.0113	0.1071	0.608	2.35581e-09	0.00620375	0.00805064	0.771	0.943	27	31247897	31.2479	2412
BovineHD2700003777	7.028e-05	1.6023e-06	0.0099	0.0816	0.977	2.21218e-10	0.00707543	0.0113237	0.625	0.486	27	12886488	12.8865	2393
BovineHD2700005414	-7.014e-05	1.4996e-06	0.0107	0.0719	0.62	2.31671e-09	-0.00655477	0.0086018	0.762	0.94	27	18881579	18.8816	2399
BovineHD2700000383	-7.012e-05	1.40106e-06	0.0114	0.0961	0.697	2.07839e-09	-0.00615091	0.00754922	0.815	0.919	27	1226506	1.22651	2382
BovineHD2700013142	-7.005e-05	1.56957e-06	0.0115	0.118	0.782	1.67268e-09	-0.00609156	0.0080124	0.76	0.898	27	45138559	45.1386	2426
BovineHD2700010195	7e-05	1.46493e-06	0.0108	0.0725	0.475	2.44428e-09	0.00646191	0.00838686	0.77	0.943	27	35713591	35.7136	2416
BovineHD2700001522	6.994e-05	1.37545e-06	0.0112	0.1002	0.335	2.1786e-09	0.00624464	0.00809649	0.771	0.928	27	4734198	4.7342	2385
BovineHD2700008729	-6.986e-05	1.72602e-06	0.0109	0.121	0.444	2.40939e-09	-0.00640914	0.00939422	0.682	0.951	27	31243947	31.2439	2412
BovineHD2700005067	6.985e-05	1.52801e-06	0.0119	0.0949	0.568	2.39437e-09	0.00588619	0.00774562	0.76	0.942	27	17436876	17.4369	2398
BovineHD2700003707	-6.972e-05	1.49558e-06	0.0109	0.1004	0.31	2.07902e-09	-0.00639593	0.0083998	0.761	0.934	27	12702380	12.7024	2393
BovineHD2700000382	-6.97e-05	1.39072e-06	0.0105	0.0946	0.499	2.42888e-09	-0.00663785	0.00848656	0.782	0.947	27	1220036	1.22004	2382
BovineHD2700011183	6.97e-05	1.4678e-06	0.0107	0.0924	0.259	1.86545e-09	0.00651374	0.00888402	0.733	0.916	27	38695848	38.6958	2419
BovineHD2700012164	6.967e-05	1.71033e-06	0.0108	0.0898	0.094	8.26267e-10	0.0064707	0.0095839	0.675	0.804	27	41996635	41.9966	2422
BovineHD2700011062	6.959e-05	1.6368e-06	0.0109	0.1081	0.207	1.58927e-09	0.00636482	0.00860702	0.739	0.902	27	38336425	38.3364	2419
BovineHD2700012290	6.959e-05	1.81092e-06	0.0109	0.0925	0.028	2.62814e-10	0.0064041	0.0110294	0.581	0.546	27	42493606	42.4936	2423
BovineHD2700011741	6.958e-05	1.6968e-06	0.0107	0.1112	0.11	9.45595e-10	0.00652328	0.00927838	0.703	0.828	27	40474395	40.4744	2421
BovineHD2700007222	6.957e-05	1.42921e-06	0.0108	0.0809	0.877	1.04373e-09	0.00646206	0.00859974	0.751	0.82	27	25646666	25.6467	2406
BovineHD2700010651	-6.957e-05	1.62603e-06	0.0105	0.1715	0.614	2.29367e-09	-0.00662593	0.00843997	0.785	0.946	27	37178573	37.1786	2418
BovineHD2700000589	6.953e-05	1.83391e-06	0.0118	0.0918	0.997	3.11082e-11	0.00590908	0.0125113	0.472	0.113	27	1667921	1.66792	2382
BovineHD2700011385	-6.95e-05	1.4685e-06	0.011	0.0756	0.747	1.82739e-09	-0.00633784	0.00870417	0.728	0.911	27	39323204	39.3232	2420
BovineHD2700000507	6.947e-05	1.9606e-06	0.0115	0.0823	0.997	3.10503e-11	0.00605803	0.0134847	0.449	0.122	27	1511076	1.51108	2382
BovineHD2700008696	-6.942e-05	1.39496e-06	0.0105	0.0735	0.149	1.22244e-09	-0.00663276	0.00901657	0.736	0.85	27	31194502	31.1945	2412
BovineHD2700012047	6.941e-05	1.5562e-06	0.011	0.1108	0.535	2.39686e-09	0.00632875	0.0080943	0.782	0.946	27	41510580	41.5106	2422
ARS-BFGL-NGS-4687	-6.939e-05	1.56368e-06	0.0099	0.1379	0.802	1.52881e-09	-0.00700882	0.00996278	0.704	0.902	27	37479272	37.4793	2418
BovineHD2700005962	6.937e-05	1.50148e-06	0.0112	0.0933	0.494	2.40581e-09	0.00621234	0.00772726	0.804	0.943	27	20930634	20.9306	2401
BovineHD2700005760	-6.932e-05	1.52089e-06	0.0107	0.0997	0.399	2.30443e-09	-0.00649864	0.00848763	0.766	0.945	27	20250390	20.2504	2401
BovineHD2700008206	-6.93e-05	1.6187e-06	0.0106	0.0866	0.883	9.94332e-10	-0.00651687	0.00950997	0.685	0.835	27	29795574	29.7956	2410
BovineHD2700003593	-6.928e-05	1.50571e-06	0.0113	0.0811	0.834	1.3322e-09	-0.00611308	0.00837275	0.73	0.866	27	12459622	12.4596	2393
BovineHD2700006967	-6.928e-05	1.92689e-06	0.0114	0.1111	0.478	2.39514e-09	-0.00609513	0.00837943	0.727	0.954	27	24755269	24.7553	2405
BovineHD2700000380	-6.919e-05	1.30288e-06	0.0106	0.0952	0.499	2.39346e-09	-0.00650666	0.00794745	0.819	0.943	27	1212755	1.21276	2382
BovineHD2700004004	-6.918e-05	1.49869e-06	0.0107	0.1075	0.082	7.19898e-10	-0.00648609	0.00912453	0.711	0.758	27	13751361	13.7514	2394
BovineHD2700009489	6.914e-05	1.62291e-06	0.0109	0.0813	0.147	1.20073e-09	0.00632411	0.00922325	0.686	0.863	27	33615781	33.6158	2414
BovineHD2700008737	6.912e-05	1.53919e-06	0.011	0.0879	0.848	1.234e-09	0.006284	0.00970115	0.648	0.86	27	31268168	31.2682	2412
BovineHD2700010645	-6.912e-05	1.55666e-06	0.0113	0.1017	0.614	2.26375e-09	-0.00613467	0.00930945	0.659	0.94	27	37169348	37.1693	2418
BovineHD2700012409	6.912e-05	1.57707e-06	0.0104	0.0761	0.022	2.06542e-10	0.00666778	0.0114795	0.581	0.464	27	42955153	42.9552	2423
BovineHD2700005759	-6.908e-05	1.35782e-06	0.0105	0.1056	0.399	2.28877e-09	-0.00655859	0.00847483	0.774	0.94	27	20249444	20.2494	2401
BovineHD2700004628	-6.903e-05	1.46379e-06	0.0104	0.0928	0.974	2.44896e-10	-0.0066591	0.0116073	0.574	0.493	27	15930557	15.9306	2396
BovineHD2700012749	6.903e-05	1.48115e-06	0.0113	0.1029	0.492	2.38178e-09	0.00610869	0.00786977	0.776	0.942	27	44018728	44.0187	2425
BovineHD2700010947	6.901e-05	1.54206e-06	0.01	0.1192	0.036	3.30774e-10	0.00692383	0.0112989	0.613	0.594	27	38076592	38.0766	2419
BovineHD2700011912	-6.898e-05	1.48617e-06	0.0113	0.0851	0.615	2.25265e-09	-0.00608614	0.00778962	0.781	0.937	27	41089011	41.089	2422
BovineHD2700008508	-6.896e-05	1.72259e-06	0.0107	0.0824	0.068	6.02772e-10	-0.00646508	0.010598	0.61	0.75	27	30718012	30.718	2411
BovineHD2700011061	6.896e-05	1.47556e-06	0.01	0.1081	0.207	1.56075e-09	0.00689616	0.00898322	0.768	0.901	27	38334720	38.3347	2419
BovineHD2700011564	-6.89e-05	1.55777e-06	0.0105	0.0888	0.732	1.8626e-09	-0.00656207	0.00863813	0.76	0.924	27	39860346	39.8603	2420
BovineHD2700010609	6.885e-05	1.51857e-06	0.0104	0.0906	0.645	2.16958e-09	0.00659895	0.00954943	0.691	0.938	27	37088474	37.0885	2418
BovineHD2700012955	-6.879e-05	1.47087e-06	0.0114	0.085	0.536	2.35386e-09	-0.00601647	0.00751522	0.801	0.941	27	44507101	44.5071	2425
BovineHD2700012990	-6.869e-05	1.45433e-06	0.0099	0.0627	0.303	1.99228e-09	-0.00691546	0.0089378	0.774	0.93	27	44616286	44.6163	2425
BovineHD2700010086	6.867e-05	1.3826e-06	0.0103	0.0877	0.222	1.6274e-09	0.00668824	0.00890185	0.751	0.898	27	35465963	35.466	2416
BovineHD2700004938	6.866e-05	2.08845e-06	0.0112	0.1133	0.615	2.23241e-09	0.00613069	0.00789053	0.777	0.954	27	16874932	16.8749	2397
BovineHD4100018364	6.86e-05	1.43776e-06	0.0103	0.099	0.184	1.41112e-09	0.00666039	0.00924011	0.721	0.884	27	35583618	35.5836	2416
BovineHD2700010613	-6.86e-05	1.48333e-06	0.0111	0.1081	0.445	2.32428e-09	-0.00616136	0.00845424	0.729	0.941	27	37104549	37.1045	2418
BovineHD2700009462	6.848e-05	1.43707e-06	0.0107	0.0935	0.641	2.15818e-09	0.00641964	0.00860921	0.746	0.935	27	33556280	33.5563	2414
BovineHD2700005320	6.847e-05	1.45029e-06	0.011	0.089	0.513	2.34255e-09	0.00620566	0.00809515	0.767	0.943	27	18640797	18.6408	2399
BovineHD2700009969	6.847e-05	1.61549e-06	0.0107	0.1357	0.286	1.91354e-09	0.00639946	0.00826932	0.774	0.928	27	35227033	35.227	2416
BovineHD2700010986	6.841e-05	1.48267e-06	0.0098	0.0829	0.16	1.25793e-09	0.00700452	0.00948761	0.738	0.875	27	38168167	38.1682	2419
BovineHD4100018122	6.837e-05	1.55025e-06	0.0104	0.0969	0.955	4.04323e-10	0.00657429	0.0105273	0.624	0.644	27	1122102	1.1221	2382
BovineHD2700009483	-6.835e-05	1.46278e-06	0.0102	0.0805	0.732	1.833e-09	-0.00672305	0.00861288	0.781	0.92	27	33600606	33.6006	2414
BovineHD2700008377	6.832e-05	1.52265e-06	0.0111	0.1009	0.785	1.5739e-09	0.00615491	0.00896835	0.686	0.897	27	30334179	30.3342	2411
BovineHD2700000604	-6.828e-05	1.39004e-06	0.0107	0.0832	0.09	7.62463e-10	-0.00640087	0.00884705	0.724	0.763	27	1736786	1.73679	2382
BovineHD2700004368	-6.828e-05	1.54905e-06	0.0109	0.0821	0.65	2.12163e-09	-0.00624528	0.00820563	0.761	0.943	27	15117857	15.1179	2396
BovineHD2700010306	-6.818e-05	1.65746e-06	0.0105	0.2609	0.379	2.1871e-09	-0.00649301	0.0103546	0.627	0.946	27	36075350	36.0754	2417
BovineHD2700012430	6.818e-05	1.34259e-06	0.0107	0.0724	0.41	2.24906e-09	0.0063915	0.00778567	0.821	0.937	27	43017576	43.0176	2424
ARS-BFGL-NGS-72140	6.808e-05	1.51673e-06	0.0112	0.1281	0.212	1.54836e-09	0.00609674	0.00891877	0.684	0.896	27	32008090	32.0081	2413
BovineHD2700005611	6.805e-05	1.33185e-06	0.0105	0.0976	0.855	1.14495e-09	0.0064805	0.00948696	0.683	0.848	27	19606494	19.6065	2400
BovineHD2700012204	-6.805e-05	1.38985e-06	0.0098	0.1745	0.967	2.97577e-10	-0.00696799	0.0110385	0.631	0.556	27	42120297	42.1203	2423
BovineHD2700006348	6.802e-05	1.55679e-06	0.0108	0.0747	0.785	1.55955e-09	0.00627922	0.00862561	0.728	0.902	27	22473717	22.4737	2403
BovineHD2700001261	-6.799e-05	1.99687e-06	0.0104	0.0862	0.767	1.65245e-09	-0.00651674	0.00838969	0.777	0.932	27	3697791	3.69779	2384
BovineHD2700013547	6.798e-05	1.56771e-06	0.0113	0.12	0.198	1.46825e-09	0.00601567	0.00806203	0.746	0.893	27	17580219	17.5802	2398
BovineHD2700008724	-6.796e-05	1.6178e-06	0.0112	0.1173	0.444	2.28042e-09	-0.0060682	0.00877249	0.692	0.946	27	31238817	31.2388	2412
BovineHD2700005107	-6.792e-05	1.72297e-06	0.0116	0.0801	0.439	2.27213e-09	-0.0058387	0.00732654	0.797	0.947	27	17622145	17.6221	2398
BovineHD2700007259	-6.784e-05	1.55832e-06	0.0117	0.0736	0.543	2.28465e-09	-0.00578218	0.0073201	0.79	0.943	27	25802231	25.8022	2406
BovineHD2700008517	6.781e-05	1.33639e-06	0.0098	0.0917	0.975	2.2747e-10	0.00689623	0.0108878	0.633	0.471	27	30734785	30.7348	2411
ARS-BFGL-NGS-31866	-6.776e-05	1.68059e-06	0.0102	0.0655	0.929	6.02006e-10	-0.00664303	0.00948315	0.701	0.757	27	837411	0.837411	2381
BovineHD2700000853	6.773e-05	1.42899e-06	0.0104	0.072	0.559	2.2623e-09	0.00653368	0.00839324	0.778	0.948	27	2611824	2.61182	2383
ARS-BFGL-NGS-54155	-6.77e-05	1.54161e-06	0.0111	0.1081	0.307	1.94881e-09	-0.00608118	0.0083096	0.732	0.927	27	6901933	6.90193	2387
BovineHD2700006795	-6.769e-05	1.47855e-06	0.0109	0.1166	0.14	1.10162e-09	-0.00622901	0.00870313	0.716	0.843	27	24204388	24.2044	2405
BovineHD2700012406	-6.767e-05	1.59644e-06	0.0105	0.0696	0.916	7.07705e-10	-0.00642477	0.00930199	0.691	0.777	27	42936729	42.9367	2423
BovineHD2700006966	-6.765e-05	1.63744e-06	0.0114	0.112	0.478	2.28386e-09	-0.00593441	0.00795026	0.746	0.946	27	24749447	24.7494	2405
BovineHD2700012647	-6.761e-05	1.59856e-06	0.0115	0.0843	0.442	2.25529e-09	-0.00586243	0.00798187	0.734	0.944	27	43720777	43.7208	2424
BovineHD2700010910	6.757e-05	1.41077e-06	0.0104	0.0787	0.91	7.45173e-10	0.00649662	0.00996838	0.652	0.767	27	38012657	38.0127	2419
ARS-BFGL-NGS-23490	-6.755e-05	1.70873e-06	0.0103	0.0997	0.988	1.09472e-10	-0.00657966	0.0136977	0.48	0.34	27	37745948	37.7459	2418
Hapmap49686-BTA-62976	6.749e-05	1.38562e-06	0.0104	0.0829	0.242	1.67132e-09	0.00646828	0.00862631	0.75	0.905	27	38522773	38.5228	2419
BovineHD2700001133	-6.741e-05	1.36355e-06	0.0109	0.0851	0.499	2.27237e-09	-0.00616599	0.00784908	0.786	0.946	27	3354474	3.35447	2384
BovineHD2700008694	-6.74e-05	1.60602e-06	0.011	0.0805	0.171	1.28649e-09	-0.0061462	0.00868106	0.708	0.878	27	31191135	31.1911	2412
BovineHD2700000580	6.732e-05	1.45631e-06	0.0109	0.0982	0.805	1.42307e-09	0.00619521	0.00818738	0.757	0.886	27	1650015	1.65002	2382
ARS-BFGL-NGS-33046	-6.728e-05	1.57584e-06	0.0108	0.1005	0.657	2.04077e-09	-0.00624904	0.00823199	0.759	0.937	27	18164172	18.1642	2399
BovineHD2700000378	-6.725e-05	1.51568e-06	0.011	0.0943	0.5	2.26097e-09	-0.0061318	0.00789583	0.777	0.949	27	1208624	1.20862	2382
BovineHD2700006185	-6.725e-05	1.57846e-06	0.0103	0.096	0.424	2.20943e-09	-0.00650845	0.00838441	0.776	0.948	27	21937132	21.9371	2402
BovineHD2700011156	-6.723e-05	1.40631e-06	0.0112	0.1613	0.661	2.02608e-09	-0.00602098	0.00784474	0.768	0.928	27	38641227	38.6412	2419
BovineHD4100018168	6.712e-05	1.51784e-06	0.0101	0.1332	0.062	5.21172e-10	0.00664588	0.00985162	0.675	0.714	27	9797323	9.79732	2390
BovineHD2700003686	-6.706e-05	1.34217e-06	0.0101	0.0701	0.737	1.74227e-09	-0.00666154	0.00854386	0.78	0.913	27	12652546	12.6525	2393
BovineHD2700012433	-6.705e-05	1.46537e-06	0.0106	0.0723	0.575	2.19753e-09	-0.00630588	0.00798506	0.79	0.942	27	43033629	43.0336	2424
BovineHD2700006939	-6.703e-05	1.42005e-06	0.0109	0.0771	0.909	7.46277e-10	-0.00614984	0.00943963	0.651	0.767	27	24668899	24.6689	2405
BovineHD2700008553	-6.703e-05	1.30261e-06	0.009	0.1021	0.02	1.74758e-10	-0.00747512	0.0133783	0.559	0.425	27	30789996	30.79	2411
BovineHD2700002325	6.699e-05	2.02196e-06	0.0105	0.1445	0.998	1.80336e-11	0.00635947	0.01523	0.418	0.089	27	7428723	7.42872	2388
BovineHD4100018161	-6.698e-05	1.48641e-06	0.0106	0.3553	0.916	6.93763e-10	-0.00629927	0.00909901	0.692	0.768	27	8074482	8.07448	2389
BovineHD2700011145	6.697e-05	1.52107e-06	0.0107	0.093	0.43	2.19893e-09	0.0062788	0.00858002	0.732	0.947	27	38596543	38.5965	2419
BovineHD2700002138	6.694e-05	1.30902e-06	0.0101	0.0785	0.717	1.81828e-09	0.00664953	0.00863492	0.77	0.919	27	6793383	6.79338	2387
BovineHD2700001513	6.693e-05	1.40163e-06	0.0107	0.079	0.335	1.99515e-09	0.00627494	0.00798849	0.785	0.932	27	4699075	4.69907	2385
BovineHD2700003283	-6.693e-05	1.53297e-06	0.0108	0.0812	0.269	1.7615e-09	-0.0061976	0.00862091	0.719	0.924	27	11055339	11.0553	2392
BovineHD2700010942	-6.693e-05	1.92926e-06	0.0101	0.0875	0.964	3.1124e-10	-0.00660445	0.0108404	0.609	0.642	27	38072243	38.0722	2419
BovineHD2700003499	6.684e-05	1.44487e-06	0.011	0.0925	0.445	2.20693e-09	0.00609485	0.0083386	0.731	0.941	27	12051212	12.0512	2393
BovineHD2700005549	6.679e-05	1.46801e-06	0.0102	0.101	0.2	1.42864e-09	0.00656991	0.00941558	0.698	0.896	27	19373511	19.3735	2400
BovineHD2700004038	-6.677e-05	1.45526e-06	0.0108	0.1057	0.854	1.11479e-09	-0.00620163	0.00827968	0.749	0.853	27	13881546	13.8815	2394
ARS-BFGL-NGS-25841	-6.674e-05	1.67594e-06	0.0106	0.0794	0.973	2.35771e-10	-0.00631614	0.011252	0.561	0.531	27	1440241	1.44024	2382
BovineHD2700004379	6.669e-05	1.42924e-06	0.0099	0.0711	0.209	1.47226e-09	0.00675918	0.00924633	0.731	0.905	27	15154501	15.1545	2396
BovineHD2700003868	6.668e-05	1.59707e-06	0.0104	0.1035	0.972	2.43579e-10	0.00639072	0.0111828	0.571	0.53	27	13255973	13.256	2394
BovineHD2700010909	6.667e-05	1.59539e-06	0.0106	0.1148	0.91	7.25509e-10	0.00626968	0.0102903	0.609	0.784	27	38009477	38.0095	2419
BovineHD2700001131	-6.666e-05	1.52043e-06	0.0111	0.087	0.499	2.22165e-09	-0.00602334	0.00763635	0.789	0.95	27	3348182	3.34818	2384
BovineHD2700005752	-6.665e-05	1.31388e-06	0.01	0.1116	0.4	2.13162e-09	-0.00666531	0.00860537	0.775	0.941	27	20235078	20.2351	2401
BovineHD2700004029	-6.661e-05	1.25183e-06	0.0102	0.0755	0.858	1.08279e-09	-0.00653079	0.00929312	0.703	0.833	27	13837431	13.8374	2394
BovineHD2700012658	-6.655e-05	1.40383e-06	0.0099	0.1025	0.544	2.19708e-09	-0.00674495	0.00843735	0.799	0.946	27	43739235	43.7392	2424
BovineHD2700000397	-6.649e-05	1.53562e-06	0.0099	0.1017	0.924	6.20993e-10	-0.00673839	0.00959936	0.702	0.766	27	1254364	1.25436	2382
BovineHD2700006133	-6.646e-05	1.37108e-06	0.0103	0.1032	0.861	1.05607e-09	-0.00647323	0.00897059	0.722	0.839	27	21715614	21.7156	2402
ARS-BFGL-NGS-118029	-6.643e-05	1.51819e-06	0.0094	0.1005	0.977	1.9934e-10	-0.0070675	0.0116412	0.607	0.492	27	42142351	42.1424	2423
BovineHD2700009477	6.642e-05	1.33654e-06	0.0096	0.0926	0.86	1.06376e-09	0.00691847	0.0104947	0.659	0.852	27	33585681	33.5857	2414
BovineHD2700010263	6.641e-05	1.70429e-06	0.011	0.1377	0.201	1.41904e-09	0.00605589	0.00995643	0.608	0.902	27	35960840	35.9608	2416
BovineHD2700011639	6.64e-05	1.50214e-06	0.0098	0.0852	0.197	1.39557e-09	0.00677567	0.00926043	0.732	0.901	27	40124474	40.1245	2421
BovineHD2700006949	6.637e-05	1.83915e-06	0.0107	0.0806	0.978	1.92774e-10	0.00618394	0.011777	0.525	0.5	27	24709555	24.7096	2405
BovineHD2700002178	6.636e-05	1.60918e-06	0.0104	0.1069	0.693	1.87249e-09	0.00636083	0.00840822	0.757	0.934	27	6903681	6.90368	2387
BovineHD2700013510	-6.633e-05	1.5483e-06	0.0113	0.0825	0.668	1.95071e-09	-0.00588728	0.00783483	0.751	0.932	27	8545873	8.54587	2389
BovineHD2700010821	-6.629e-05	1.56428e-06	0.0105	0.0827	0.053	4.44751e-10	-0.00629361	0.0105249	0.598	0.682	27	37728254	37.7283	2418
BovineHD2700012219	6.625e-05	1.45734e-06	0.0104	0.1774	0.958	3.56015e-10	0.00635019	0.0102547	0.619	0.607	27	42197082	42.1971	2423
BovineHD2700009686	-6.612e-05	1.56595e-06	0.01	0.1233	0.014	1.18629e-10	-0.006612	0.0123847	0.534	0.356	27	34392519	34.3925	2415
BovineHD2700006980	6.606e-05	1.30878e-06	0.0104	0.125	0.525	2.17672e-09	0.00637248	0.00782494	0.814	0.939	27	24788349	24.7883	2405
BovineHD2700008948	6.601e-05	1.75018e-06	0.0101	0.077	0.925	6.07917e-10	0.00655719	0.0112146	0.585	0.78	27	31921554	31.9216	2412
BovineHD2700010824	6.597e-05	1.40468e-06	0.0107	0.0874	0.112	8.666e-10	0.00616529	0.00950486	0.649	0.801	27	37733822	37.7338	2418
BovineHD2700011906	-6.596e-05	1.59098e-06	0.0102	0.0879	0.986	1.21808e-10	-0.0064874	0.0116318	0.558	0.355	27	41046127	41.0461	2422
BovineHD2700004784	6.593e-05	1.57844e-06	0.0098	0.0985	0.013	1.14838e-10	0.00672786	0.0121937	0.552	0.356	27	16470786	16.4708	2397
BovineHD2700003290	6.59e-05	1.44519e-06	0.0108	0.0906	0.547	2.15189e-09	0.00608262	0.00808035	0.753	0.943	27	11082253	11.0823	2392
BovineHD2700003726	6.589e-05	1.68789e-06	0.0113	0.1022	0.442	2.14091e-09	0.00581356	0.00767137	0.758	0.952	27	12733714	12.7337	2393
BovineHD2700007988	-6.586e-05	1.44909e-06	0.0101	0.1771	0.544	2.15189e-09	-0.0065428	0.00893428	0.732	0.948	27	28957447	28.9574	2409
BovineHD2700004738	6.584e-05	1.47245e-06	0.0109	0.1172	0.283	1.75758e-09	0.00604017	0.0081149	0.744	0.92	27	16346163	16.3462	2397
BovineHD2700011059	-6.566e-05	1.52811e-06	0.0099	0.1031	0.138	1.02401e-09	-0.00660966	0.00934287	0.707	0.861	27	38332597	38.3326	2419
BovineHD2700011330	6.559e-05	1.35428e-06	0.0109	0.0809	0.186	1.30017e-09	0.00601776	0.00835668	0.72	0.87	27	39089672	39.0897	2420
BovineHD2700003331	-6.558e-05	1.49262e-06	0.0106	0.097	0.512	2.14915e-09	-0.00620636	0.00788594	0.787	0.946	27	11201223	11.2012	2392
BovineHD2700006180	-6.558e-05	1.48764e-06	0.011	0.1126	0.203	1.3941e-09	-0.00594406	0.00787061	0.755	0.892	27	21929188	21.9292	2402
BovineHD2700007992	-6.552e-05	1.37447e-06	0.0108	0.1956	0.544	2.12931e-09	-0.00608525	0.00856882	0.71	0.942	27	28966245	28.9662	2409
BovineHD2700005297	-6.534e-05	1.45501e-06	0.0114	0.0774	0.532	2.12614e-09	-0.00573154	0.00736704	0.778	0.94	27	18556120	18.5561	2399
BovineHD2700003904	6.533e-05	1.5417e-06	0.011	0.08	0.733	1.67245e-09	0.00592131	0.00766092	0.773	0.918	27	13412013	13.412	2394
BovineHD2700010618	6.532e-05	1.38503e-06	0.01	0.1049	0.698	1.79949e-09	0.00651068	0.00860581	0.757	0.927	27	37121570	37.1216	2418
BovineHD2700004398	6.528e-05	1.44853e-06	0.0109	0.0705	0.132	9.7898e-10	0.0059894	0.00870743	0.688	0.833	27	15213672	15.2137	2396
BovineHD2700006717	6.526e-05	1.53901e-06	0.0109	0.1083	0.658	1.91731e-09	0.00596869	0.00794791	0.751	0.938	27	23905103	23.9051	2404
BovineHD2700008207	-6.526e-05	1.54135e-06	0.0105	0.0851	0.864	1.00295e-09	-0.00621555	0.00875075	0.71	0.852	27	29799612	29.7996	2410
BovineHD2700011844	-6.525e-05	1.91564e-06	0.0108	0.077	0.814	1.2867e-09	-0.00604157	0.00953899	0.633	0.909	27	40792984	40.793	2421
BovineHD2700009867	6.523e-05	1.57699e-06	0.0105	0.1639	0.169	1.19759e-09	0.00623186	0.00926045	0.673	0.881	27	35013178	35.0132	2416
BovineHD2700004039	6.518e-05	1.68653e-06	0.0108	0.1033	0.146	1.0624e-09	0.00601688	0.00849344	0.708	0.869	27	13884605	13.8846	2394
BovineHD2700004651	6.517e-05	1.45241e-06	0.0111	0.0842	0.612	2.01772e-09	0.00585379	0.00739067	0.792	0.937	27	16026166	16.0262	2397
BovineHD2700012012	6.514e-05	1.49945e-06	0.0115	0.086	0.723	1.70112e-09	0.00568103	0.00778539	0.73	0.923	27	41381618	41.3816	2422
BovineHD2700005986	6.512e-05	1.31802e-06	0.0105	0.0753	0.913	6.70773e-10	0.00620205	0.00900315	0.689	0.748	27	21003566	21.0036	2402
BovineHD2700008070	6.51e-05	1.42731e-06	0.0107	0.1006	0.707	1.75604e-09	0.00606528	0.00842183	0.72	0.922	27	29249065	29.2491	2410
BovineHD2700012033	-6.51e-05	1.48176e-06	0.0094	0.1085	0.975	2.06419e-10	-0.00695022	0.0117192	0.593	0.506	27	41456568	41.4566	2422
BovineHD2700000600	-6.502e-05	1.35064e-06	0.0102	0.0781	0.136	9.95132e-10	-0.00639516	0.00838057	0.763	0.841	27	1717577	1.71758	2382
BovineHD2700002935	6.497e-05	1.59313e-06	0.0106	0.1315	0.576	2.06194e-09	0.00612958	0.00886125	0.692	0.953	27	9756635	9.75663	2390
BovineHD2700012645	-6.497e-05	1.33901e-06	0.01	0.0989	0.551	2.08848e-09	-0.00651847	0.0084285	0.773	0.942	27	43718621	43.7186	2424
BovineHD2700001189	6.495e-05	1.51302e-06	0.0101	0.0814	0.055	4.38479e-10	0.006452	0.0101576	0.635	0.691	27	3507043	3.50704	2384
BovineHD2700013589	6.492e-05	2.21744e-06	0.0108	0.1028	0.007	6.21116e-11	0.00601103	0.0144728	0.415	0.279	27	26109131	26.1091	2407
BovineHD2700010035	6.488e-05	1.78514e-06	0.0107	0.0887	0.634	1.95341e-09	0.00604477	0.00800825	0.755	0.947	27	35344870	35.3449	2416
BovineHD2700001048	6.484e-05	1.61403e-06	0.0111	0.0759	0.027	2.247e-10	0.00582352	0.010601	0.549	0.508	27	3084184	3.08418	2384
BovineHD2700006485	-6.484e-05	1.39606e-06	0.01	0.0677	0.739	1.62137e-09	-0.00650574	0.00844758	0.77	0.92	27	23094033	23.094	2404
BovineHD2700003700	6.482e-05	1.68461e-06	0.0103	0.0783	0.446	2.07654e-09	0.00627333	0.00871144	0.72	0.956	27	12682868	12.6829	2393
BovineHD2700010649	6.481e-05	1.49376e-06	0.0105	0.1254	0.386	1.99017e-09	0.00619168	0.00831896	0.744	0.942	27	37173291	37.1733	2418
BovineHD2700011882	-6.477e-05	1.38198e-06	0.0104	0.0843	0.499	2.09762e-09	-0.006248	0.0081339	0.768	0.945	27	40921391	40.9214	2421
BovineHD2700000935	-6.476e-05	1.29553e-06	0.0099	0.0656	0.355	1.92051e-09	-0.00651929	0.00839248	0.777	0.939	27	2823270	2.82327	2383
BovineHD2700004633	-6.472e-05	1.4775e-06	0.0095	0.1068	0.897	7.71783e-10	-0.00681245	0.00948465	0.718	0.818	27	15945008	15.945	2396
BovineHD2700006892	-6.472e-05	1.49908e-06	0.0102	0.0815	0.475	2.08872e-09	-0.00634477	0.00833009	0.762	0.949	27	24544538	24.5445	2405
BovineHD2700006096	6.464e-05	1.48134e-06	0.0098	0.0623	0.112	8.3246e-10	0.00657401	0.00876965	0.75	0.826	27	21604545	21.6045	2402
BovineHD2700009308	-6.46e-05	1.53817e-06	0.0105	0.2011	0.707	1.73009e-09	-0.00613312	0.00819929	0.748	0.928	27	32952618	32.9526	2413
BovineHD2700001168	6.458e-05	1.55271e-06	0.0105	0.0899	0.531	2.0771e-09	0.00616976	0.00891646	0.692	0.954	27	3464265	3.46427	2384
BovineHD2700004534	-6.456e-05	1.49882e-06	0.0105	0.0779	0.895	7.81763e-10	-0.00614831	0.00917537	0.67	0.807	27	15584007	15.584	2396
BovineHD2700007488	6.445e-05	1.62718e-06	0.0107	0.0809	0.02	1.59855e-10	0.00602323	0.0113289	0.532	0.435	27	26719065	26.7191	2407
BovineHD2700003894	-6.443e-05	1.45298e-06	0.0106	0.0998	0.22	1.42575e-09	-0.00607844	0.00809759	0.751	0.899	27	13376444	13.3764	2394
BovineHD2700011002	-6.442e-05	1.49906e-06	0.0108	0.1065	0.789	1.37986e-09	-0.00598329	0.00805803	0.743	0.898	27	38194210	38.1942	2419
BovineHD2700002200	-6.439e-05	1.39382e-06	0.0101	0.0782	0.265	1.61619e-09	-0.00637562	0.00890642	0.716	0.919	27	6953340	6.95334	2387
BovineHD2700003833	-6.436e-05	1.48324e-06	0.0102	0.09	0.623	1.94546e-09	-0.00628947	0.00798823	0.787	0.947	27	13114719	13.1147	2394
BovineHD2700006243	6.434e-05	1.71115e-06	0.0108	0.0846	0.023	1.8573e-10	0.00593867	0.0114563	0.518	0.486	27	22192347	22.1923	2403
BovineHD2700004098	-6.433e-05	1.51474e-06	0.0103	0.0928	0.259	1.58741e-09	-0.00622565	0.00816521	0.762	0.92	27	14101783	14.1018	2395
BovineHD2700009839	-6.433e-05	1.5171e-06	0.0097	0.1087	0.278	1.66089e-09	-0.00663206	0.00884181	0.75	0.933	27	34914274	34.9143	2415
BovineHD2700005226	6.429e-05	1.43069e-06	0.0106	0.0992	0.373	1.93435e-09	0.00608447	0.00754848	0.806	0.936	27	18095385	18.0954	2399
BovineHD2700010355	6.427e-05	1.59406e-06	0.0107	0.3381	0.589	1.9997e-09	0.00600633	0.00908277	0.661	0.945	27	36259278	36.2593	2417
BovineHD2700009942	-6.425e-05	1.33068e-06	0.0097	0.067	0.126	9.07167e-10	-0.00660109	0.00950782	0.694	0.831	27	35157966	35.158	2416
BTB-01795364	-6.422e-05	1.54549e-06	0.0107	0.1137	0.975	2.02086e-10	-0.00600197	0.0110487	0.543	0.485	27	41465055	41.4651	2422
BovineHD2700005913	-6.419e-05	1.59424e-06	0.0099	0.088	0.971	2.28472e-10	-0.00648343	0.0120243	0.539	0.544	27	20798775	20.7988	2401
BovineHD4100018406	-6.414e-05	1.49792e-06	0.0106	0.0864	0.341	1.84836e-09	-0.00603234	0.00784303	0.769	0.938	27	41870520	41.8705	2422
BovineHD2700009713	6.413e-05	1.49495e-06	0.0096	0.0897	0.293	1.70218e-09	0.00667971	0.00905132	0.738	0.935	27	34532564	34.5326	2415
BovineHD2700012344	6.407e-05	1.42707e-06	0.0113	0.0737	0.651	1.86503e-09	0.00568658	0.00752359	0.756	0.934	27	42782243	42.7822	2423
BovineHD2700012270	6.396e-05	1.83957e-06	0.0103	0.0847	0.986	1.10642e-10	0.00622999	0.0118794	0.524	0.387	27	42398347	42.3983	2423
BovineHD2700013077	6.395e-05	1.32762e-06	0.0097	0.0783	0.934	5.07338e-10	0.00657004	0.00978452	0.671	0.709	27	44949986	44.95	2425
BovineHD2700009201	6.39e-05	1.54369e-06	0.0107	0.0867	0.422	1.99156e-09	0.00597171	0.00788424	0.757	0.945	27	32603260	32.6033	2413
BovineHD2700000753	-6.388e-05	1.41902e-06	0.0101	0.0837	0.071	5.38789e-10	-0.00630439	0.0099925	0.631	0.734	27	2236015	2.23602	2383
BovineHD2700003237	-6.386e-05	1.39917e-06	0.0096	0.0959	0.061	4.66093e-10	-0.00662893	0.0105308	0.629	0.708	27	10887162	10.8872	2391
BovineHD2700008690	6.383e-05	1.54561e-06	0.0103	0.0825	0.459	2.02379e-09	0.00617743	0.00772459	0.8	0.95	27	31171161	31.1712	2412
BovineHD2700003063	6.379e-05	1.82878e-06	0.0102	0.0835	0.996	2.95337e-11	0.00627393	0.0133223	0.471	0.14	27	10267152	10.2672	2391
BovineHD2700004713	6.379e-05	1.8475e-06	0.0107	0.0922	0.011	9.02854e-11	0.00594297	0.0126912	0.468	0.331	27	16252663	16.2527	2397
BovineHD2700007110	-6.379e-05	1.39447e-06	0.0103	0.0692	0.408	1.96524e-09	-0.00617291	0.00771003	0.801	0.943	27	25350338	25.3503	2406
BovineHD2700009868	6.378e-05	1.69357e-06	0.0109	0.1346	0.167	1.13191e-09	0.00586945	0.00910465	0.645	0.883	27	35015377	35.0154	2416
BovineHD2700011308	-6.37e-05	1.76743e-06	0.0112	0.1052	0.722	1.62874e-09	-0.00567025	0.00849918	0.667	0.929	27	39059412	39.0594	2420
BTA-98192-no-rs	-6.369e-05	1.44304e-06	0.0103	0.0916	0.215	1.36766e-09	-0.00618328	0.00846299	0.731	0.899	27	30325584	30.3256	2411
BovineHD2700010301	6.368e-05	1.78509e-06	0.0103	0.3127	0.621	1.9084e-09	0.00616299	0.0118623	0.52	0.951	27	36053091	36.0531	2417
ARS-BFGL-NGS-77002	-6.363e-05	1.41663e-06	0.0095	0.0686	0.05	3.8662e-10	-0.00667422	0.0105548	0.632	0.662	27	30883081	30.8831	2411
BovineHD2700009460	6.359e-05	1.62882e-06	0.0108	0.0925	0.641	1.86157e-09	0.00588841	0.00813941	0.723	0.942	27	33555030	33.555	2414
BovineHD2700008722	6.353e-05	1.43341e-06	0.0107	0.1207	0.584	1.96107e-09	0.00591872	0.00835579	0.708	0.941	27	31235248	31.2352	2412
BovineHD2700011124	6.348e-05	1.49017e-06	0.0101	0.0747	0.652	1.82857e-09	0.00630554	0.008548	0.738	0.938	27	38534442	38.5344	2419
BovineHD2700002662	-6.346e-05	1.39067e-06	0.01	0.087	0.114	8.15935e-10	-0.0063253	0.0093172	0.679	0.818	27	8494003	8.494	2389
BovineHD2700008742	6.342e-05	1.50696e-06	0.0103	0.0922	0.911	6.49692e-10	0.00617704	0.0105619	0.585	0.784	27	31296800	31.2968	2412
BovineHD2700008057	-6.341e-05	1.61322e-06	0.0111	0.1175	0.58	1.95877e-09	-0.00569548	0.0078359	0.727	0.945	27	29215002	29.215	2410
BovineHD2700008720	-6.341e-05	1.18578e-06	0.0099	0.1175	0.416	1.95401e-09	-0.00640536	0.00848614	0.755	0.934	27	31233518	31.2335	2412
BovineHD2700012807	6.339e-05	1.52209e-06	0.0101	0.087	0.124	8.74867e-10	0.00627653	0.00882828	0.711	0.841	27	44142448	44.1424	2425
BovineHD2700000059	-6.338e-05	1.31916e-06	0.0102	0.0842	0.662	1.79629e-09	-0.00623375	0.00806944	0.773	0.933	27	180525	0.180525	2381
BovineHD2700010024	6.337e-05	1.48212e-06	0.0105	0.1682	0.366	1.86457e-09	0.00601594	0.00828477	0.726	0.938	27	35301281	35.3013	2416
BovineHD2700002936	-6.336e-05	1.51782e-06	0.0106	0.1448	0.424	1.96105e-09	-0.00599644	0.0080776	0.742	0.951	27	9757539	9.75754	2390
BovineHD2700009476	-6.335e-05	1.54234e-06	0.0106	0.0899	0.141	9.70093e-10	-0.00597619	0.00925024	0.646	0.858	27	33584675	33.5847	2414
BovineHD2700011277	6.332e-05	1.33765e-06	0.0103	0.0777	0.395	1.91598e-09	0.00616795	0.00798721	0.772	0.938	27	38944707	38.9447	2419
BovineHD2700008045	6.329e-05	1.42117e-06	0.0103	0.0965	0.801	1.27802e-09	0.00612447	0.00849326	0.721	0.889	27	29163336	29.1633	2410
BovineHD2700011583	-6.328e-05	1.49059e-06	0.01	0.139	0.335	1.78426e-09	-0.0063074	0.00875353	0.721	0.938	27	39944022	39.944	2420
BovineHD2700001091	6.324e-05	1.43108e-06	0.0098	0.0798	0.058	4.35614e-10	0.0064309	0.0100196	0.642	0.695	27	3249568	3.24957	2384
BovineHD2700011159	6.318e-05	1.57094e-06	0.011	0.2007	0.339	1.78942e-09	0.00576134	0.00797987	0.722	0.936	27	38645887	38.6459	2419
BovineHD2700006916	-6.316e-05	1.36084e-06	0.0103	0.0729	0.444	1.97002e-09	-0.00613206	0.00762488	0.804	0.941	27	24606344	24.6063	2405
BovineHD2700003850	6.312e-05	1.3123e-06	0.0102	0.0818	0.227	1.39736e-09	0.00620851	0.00871517	0.712	0.897	27	13167926	13.1679	2394
BovineHD2700007008	-6.312e-05	1.73876e-06	0.0101	0.1369	0.985	1.14542e-10	-0.00622918	0.011312	0.551	0.388	27	24905558	24.9056	2405
BovineHD2700003626	-6.311e-05	2.00585e-06	0.0107	0.0735	0.004	2.96397e-11	-0.00591644	0.0125961	0.47	0.151	27	12521245	12.5212	2393
BovineHD2700012286	6.311e-05	1.3876e-06	0.0096	0.088	0.722	1.59883e-09	0.00655169	0.00864679	0.758	0.923	27	42471347	42.4713	2423
BovineHD2700001419	6.31e-05	1.45991e-06	0.0099	0.0822	0.76	1.4515e-09	0.00637344	0.00845592	0.754	0.916	27	4291401	4.2914	2385
BTB-01795638	-6.31e-05	1.31321e-06	0.0097	0.0766	0.537	1.97958e-09	-0.00650508	0.00826241	0.787	0.943	27	29419113	29.4191	2410
BovineHD2700006528	-6.309e-05	1.37607e-06	0.0104	0.0659	0.664	1.77574e-09	-0.00604677	0.00790823	0.765	0.93	27	23215739	23.2157	2404
BovineHD2700007314	6.304e-05	1.90088e-06	0.0101	0.0834	0.007	5.78441e-11	0.00626216	0.0130601	0.479	0.26	27	26035624	26.0356	2407
BovineHD2700010930	-6.304e-05	1.27536e-06	0.0098	0.0856	0.186	1.20159e-09	-0.00645458	0.00892265	0.723	0.875	27	38050142	38.0501	2419
BovineHD2700010597	-6.302e-05	1.45058e-06	0.0105	0.0782	0.578	1.9375e-09	-0.00600222	0.00826066	0.727	0.942	27	37049903	37.0499	2418
BovineHD2700010565	-6.293e-05	1.5425e-06	0.0098	0.1157	0.091	6.53274e-10	-0.0063999	0.0105929	0.604	0.8	27	36984057	36.9841	2417
BovineHD2700009736	6.276e-05	1.32323e-06	0.0113	0.1101	0.508	1.9692e-09	0.00553802	0.00813874	0.68	0.935	27	34604616	34.6046	2415
BovineHD2700003329	-6.275e-05	1.4258e-06	0.0107	0.1005	0.512	1.96784e-09	-0.00588311	0.00816449	0.721	0.944	27	11199526	11.1995	2392
BovineHD2700006127	6.275e-05	1.30595e-06	0.0098	0.0886	0.103	7.25643e-10	0.00638089	0.00908911	0.702	0.788	27	21705866	21.7059	2402
BovineHD2700008721	6.271e-05	1.41683e-06	0.0102	0.1187	0.584	1.91115e-09	0.00612838	0.0083585	0.733	0.942	27	31234571	31.2346	2412
BovineHD2700012571	6.267e-05	1.81036e-06	0.01	0.0913	0.026	1.97154e-10	0.00628816	0.0123406	0.51	0.543	27	43422987	43.423	2424
ARS-BFGL-NGS-116840	6.265e-05	1.64606e-06	0.0105	0.0982	0.535	1.95289e-09	0.00594765	0.00786849	0.756	0.951	27	41511443	41.5114	2422
BovineHD2700003687	6.263e-05	1.47047e-06	0.0102	0.0713	0.263	1.51996e-09	0.00614024	0.00847116	0.725	0.919	27	12654281	12.6543	2393
BovineHD4100018385	-6.262e-05	1.50864e-06	0.0098	0.1697	0.09	6.40357e-10	-0.00638964	0.0106474	0.6	0.788	27	37972801	37.9728	2418
BovineHD2700009336	-6.257e-05	1.40447e-06	0.0106	0.1849	0.838	1.06466e-09	-0.00588422	0.00880169	0.669	0.861	27	33079558	33.0796	2414
BovineHD2700003073	6.256e-05	1.43571e-06	0.0096	0.0824	0.231	1.39094e-09	0.006517	0.00856527	0.761	0.914	27	10304257	10.3043	2391
BovineHD2700003216	-6.249e-05	1.43866e-06	0.0107	0.0944	0.677	1.70745e-09	-0.00584008	0.00865217	0.675	0.929	27	10808661	10.8087	2391
BovineHD2700005302	-6.246e-05	1.55635e-06	0.0107	0.1308	0.452	1.93222e-09	-0.00581887	0.00751533	0.774	0.946	27	18565348	18.5653	2399
BovineHD2700005420	6.245e-05	1.4831e-06	0.0106	0.0925	0.379	1.83668e-09	0.00587296	0.00783266	0.75	0.94	27	18906048	18.906	2399
BovineHD2700008065	6.243e-05	1.57884e-06	0.0099	0.1141	0.096	6.7896e-10	0.00628463	0.00912396	0.689	0.808	27	29234172	29.2342	2410
BovineHD2700007410	-6.242e-05	1.37435e-06	0.0095	0.1039	0.872	8.67595e-10	-0.00657028	0.00918282	0.715	0.842	27	26488629	26.4886	2407
BovineHD2700000885	6.237e-05	1.54332e-06	0.0102	0.0652	0.917	5.92722e-10	0.00609516	0.0103011	0.592	0.778	27	2705875	2.70587	2383
BovineHD2700005228	6.236e-05	1.25463e-06	0.0096	0.1001	0.373	1.81973e-09	0.00647316	0.00810448	0.799	0.934	27	18103217	18.1032	2399
BovineHD2700003459	-6.235e-05	1.48621e-06	0.011	0.1333	0.467	1.93529e-09	-0.00565079	0.00755805	0.748	0.943	27	11806321	11.8063	2392
BovineHD2700006139	6.235e-05	1.39327e-06	0.0106	0.0949	0.103	7.16178e-10	0.00590037	0.00869418	0.679	0.787	27	21722516	21.7225	2402
BovineHD2700010272	6.233e-05	1.64872e-06	0.0108	0.1204	0.201	1.25e-09	0.00577127	0.00998238	0.578	0.901	27	35978334	35.9783	2416
BovineHD2700002725	6.231e-05	1.44524e-06	0.0101	0.0871	0.43	1.90302e-09	0.00618948	0.00826208	0.749	0.952	27	8793133	8.79313	2389
BovineHD2700008677	6.23e-05	1.63718e-06	0.0103	0.0745	0.982	1.3814e-10	0.00606856	0.0117673	0.516	0.424	27	31131408	31.1314	2412
BovineHD2700011027	6.229e-05	1.70942e-06	0.0101	0.1331	0.713	1.58919e-09	0.00618779	0.00913289	0.678	0.937	27	38241054	38.2411	2419
BovineHD2700012784	-6.229e-05	1.50535e-06	0.0104	0.099	0.4	1.86209e-09	-0.00598924	0.00758977	0.789	0.943	27	44104066	44.1041	2425
BovineHD2700013076	-6.225e-05	1.53142e-06	0.0105	0.0783	0.066	4.81003e-10	-0.00592885	0.00975676	0.608	0.723	27	44949049	44.949	2425
BovineHD2700010988	-6.217e-05	1.19332e-06	0.0094	0.081	0.609	1.8401e-09	-0.00661405	0.00831287	0.796	0.935	27	38172282	38.1723	2419
BovineHD2700006959	-6.214e-05	1.49402e-06	0.0105	0.0949	0.478	1.92709e-09	-0.00593736	0.00831348	0.714	0.946	27	24741114	24.7411	2405
BovineHD2700013074	6.21e-05	1.56436e-06	0.0103	0.078	0.934	4.78587e-10	0.00604836	0.00912968	0.662	0.732	27	44945116	44.9451	2425
BovineHD2700008372	6.209e-05	1.34633e-06	0.01	0.0852	0.785	1.3e-09	0.00620907	0.00835167	0.743	0.896	27	30324741	30.3247	2411
BovineHD2700011570	-6.204e-05	1.19947e-06	0.0096	0.1085	0.354	1.75961e-09	-0.00646267	0.00851156	0.759	0.929	27	39881394	39.8814	2420
BovineHD2700000339	6.203e-05	1.4023e-06	0.0107	0.1601	0.604	1.84069e-09	0.00579739	0.00724487	0.8	0.938	27	1088373	1.08837	2382
BovineHD2700008734	6.193e-05	1.40942e-06	0.0105	0.1022	0.603	1.83725e-09	0.00587986	0.00852097	0.69	0.939	27	31254090	31.2541	2412
BTB-01581416	-6.185e-05	1.66264e-06	0.0104	0.0858	0.038	2.78983e-10	-0.00594691	0.00978858	0.608	0.618	27	10236658	10.2367	2391
BovineHD2700011429	6.185e-05	1.48313e-06	0.0103	0.106	0.117	7.93027e-10	0.00602401	0.00903868	0.666	0.83	27	39417878	39.4179	2420
BovineHD2700009733	6.179e-05	1.34936e-06	0.0101	0.1263	0.395	1.82568e-09	0.00609789	0.00817164	0.746	0.938	27	34588702	34.5887	2415
BovineHD2700008485	6.178e-05	1.45245e-06	0.0103	0.0685	0.689	1.63482e-09	0.00601708	0.00809222	0.744	0.932	27	30659603	30.6596	2411
BovineHD2700004235	-6.173e-05	1.28257e-06	0.0099	0.1057	0.419	1.85528e-09	-0.00625673	0.00802656	0.78	0.939	27	14571814	14.5718	2395
BovineHD2700002402	6.168e-05	1.43512e-06	0.0096	0.0724	0.873	8.42152e-10	0.00642466	0.00932326	0.689	0.843	27	7662542	7.66254	2388
BovineHD2700012232	-6.168e-05	1.3449e-06	0.0106	0.2574	0.459	1.88913e-09	-0.00583707	0.00768718	0.759	0.943	27	42241046	42.241	2423
BovineHD2700013626	-6.167e-05	1.57766e-06	0.0096	0.1979	0.895	7.16312e-10	-0.00644616	0.00973494	0.662	0.83	27	33049535	33.0495	2414
BTB-01616515	6.165e-05	1.65095e-06	0.01	0.1024	0.98	1.47629e-10	0.0061447	0.0114151	0.538	0.455	27	30771367	30.7714	2411
BovineHD2700002559	-6.163e-05	1.39344e-06	0.0096	0.0773	0.298	1.58806e-09	-0.00644243	0.00864383	0.745	0.93	27	8138948	8.13895	2389
BovineHD2700000764	-6.159e-05	1.32812e-06	0.0103	0.09	0.762	1.37606e-09	-0.00597962	0.00790334	0.757	0.903	27	2285882	2.28588	2383
BovineHD2700001253	-6.156e-05	1.39522e-06	0.01	0.0839	0.673	1.66898e-09	-0.0061358	0.00811283	0.756	0.931	27	3665690	3.66569	2384
BovineHD2700001191	6.153e-05	1.50899e-06	0.0101	0.0818	0.055	3.93369e-10	0.00609173	0.00920577	0.662	0.689	27	3509421	3.50942	2384
BovineHD2700008049	6.153e-05	1.36986e-06	0.0104	0.1025	0.796	1.23114e-09	0.00593559	0.00783828	0.757	0.888	27	29180902	29.1809	2410
BovineHD2700001252	-6.152e-05	1.58541e-06	0.0109	0.0799	0.673	1.66679e-09	-0.00562696	0.00806271	0.698	0.934	27	3665068	3.66507	2384
BovineHD2700008204	6.152e-05	1.32737e-06	0.0099	0.0917	0.453	1.87606e-09	0.0062355	0.00770652	0.809	0.943	27	29792229	29.7922	2410
BovineHD2700011313	6.147e-05	1.37393e-06	0.0105	0.1072	0.276	1.51136e-09	0.00583615	0.00810946	0.72	0.915	27	39065809	39.0658	2420
BovineHD2700008374	6.135e-05	1.38941e-06	0.0106	0.0974	0.786	1.26679e-09	0.00578728	0.00831542	0.696	0.893	27	30327591	30.3276	2411
BovineHD2700003181	-6.134e-05	1.3141e-06	0.0107	0.1008	0.825	1.08611e-09	-0.0057151	0.00796246	0.718	0.861	27	10700633	10.7006	2391
BovineHD2700003173	6.133e-05	1.34714e-06	0.0103	0.1386	0.679	1.63897e-09	0.00597393	0.008468	0.705	0.927	27	10661845	10.6618	2391
BovineHD2700010274	-6.131e-05	1.61103e-06	0.011	0.1259	0.799	1.20939e-09	-0.00559051	0.00896005	0.624	0.897	27	35982017	35.982	2416
BovineHD2700009837	-6.129e-05	1.43154e-06	0.0105	0.1063	0.698	1.58309e-09	-0.00585554	0.00789418	0.742	0.928	27	34894414	34.8944	2415
BovineHD2700007691	6.125e-05	1.28704e-06	0.0094	0.089	0.099	6.703e-10	0.00653873	0.00912206	0.717	0.789	27	27393932	27.3939	2408
BovineHD2700007193	6.124e-05	1.83871e-06	0.0107	0.0645	0.007	5.50526e-11	0.00574171	0.0127226	0.451	0.245	27	25565989	25.566	2406
BovineHD2700012170	6.123e-05	1.72041e-06	0.0103	0.0845	0.01	7.65253e-11	0.00594425	0.0124457	0.478	0.301	27	42023599	42.0236	2423
BovineHD2700006121	-6.12e-05	1.28477e-06	0.0099	0.0713	0.897	6.90171e-10	-0.00618149	0.00931297	0.664	0.784	27	21695249	21.6952	2402
BovineHD2700010201	-6.119e-05	1.25706e-06	0.0096	0.0865	0.525	1.86762e-09	-0.00637419	0.00849007	0.751	0.942	27	35726946	35.7269	2416
BovineHD2700007571	-6.116e-05	1.45576e-06	0.0094	0.0807	0.725	1.49167e-09	-0.00652919	0.00868262	0.752	0.928	27	26945686	26.9457	2407
ARS-BFGL-NGS-73189	-6.114e-05	1.55479e-06	0.0099	0.1229	0.763	1.35369e-09	-0.00615497	0.00857923	0.717	0.917	27	32811897	32.8119	2413
BovineHD2700010622	6.113e-05	1.35177e-06	0.0093	0.1059	0.698	1.57591e-09	0.00654958	0.00882924	0.742	0.93	27	37127232	37.1272	2418
BovineHD2700013072	-6.111e-05	1.43652e-06	0.0092	0.0772	0.066	4.63561e-10	-0.00664212	0.010553	0.629	0.736	27	44937943	44.9379	2425
BovineHD2700006447	-6.11e-05	1.68652e-06	0.0105	0.0694	0.225	1.30144e-09	-0.00580109	0.00753129	0.77	0.914	27	22920213	22.9202	2403
BovineHD2700000824	-6.109e-05	1.3123e-06	0.0097	0.0745	0.193	1.1636e-09	-0.00629772	0.00848834	0.742	0.89	27	2518711	2.51871	2383
BovineHD2700011440	6.109e-05	1.61115e-06	0.0105	0.0984	0.032	2.29159e-10	0.00583647	0.0105469	0.553	0.559	27	39462361	39.4624	2420
BovineHD2700006069	-6.107e-05	1.24465e-06	0.0103	0.0582	0.369	1.73715e-09	-0.00592866	0.00758016	0.782	0.932	27	21427674	21.4277	2402
BovineHD2700012910	6.105e-05	1.38135e-06	0.0091	0.0685	0.924	5.21281e-10	0.00670886	0.00934724	0.718	0.754	27	44386569	44.3866	2425
BovineHD2700004139	-6.097e-05	1.61922e-06	0.0114	0.165	0.704	1.54874e-09	-0.00533293	0.00790173	0.675	0.928	27	14275871	14.2759	2395
BovineHD2700003243	6.095e-05	1.47706e-06	0.0101	0.1122	0.631	1.73046e-09	0.00603446	0.00825231	0.731	0.94	27	10928352	10.9284	2391
BovineHD2700011799	-6.095e-05	1.66813e-06	0.0096	0.1196	0.019	1.35495e-10	-0.00634881	0.0129836	0.489	0.451	27	40667576	40.6676	2421
BovineHD2700002693	6.092e-05	1.48545e-06	0.0095	0.0923	0.013	9.8045e-11	0.00641282	0.0125222	0.512	0.346	27	8662205	8.66221	2389
BTB-00959031	-6.092e-05	1.47163e-06	0.0102	0.0813	0.957	3.05519e-10	-0.00595339	0.00991711	0.6	0.629	27	18002487	18.0025	2399
BovineHD2700006981	6.09e-05	1.42935e-06	0.0101	0.1213	0.411	1.796e-09	0.00600966	0.00793405	0.757	0.942	27	24794001	24.794	2405
BovineHD2700005945	-6.085e-05	1.47208e-06	0.0101	0.0902	0.336	1.65172e-09	-0.006025	0.00826691	0.729	0.935	27	20876244	20.8762	2401
BovineHD4100018259	-6.084e-05	1.72115e-06	0.0098	0.078	0.024	1.74886e-10	-0.00620835	0.011915	0.521	0.523	27	23189296	23.1893	2404
BovineHD2700000839	6.08e-05	1.40696e-06	0.0095	0.0658	0.947	3.70609e-10	0.00637725	0.00989658	0.644	0.676	27	2551201	2.5512	2383
BovineHD2700003732	6.079e-05	1.6673e-06	0.0103	0.0949	0.984	1.19331e-10	0.00588283	0.0116585	0.505	0.402	27	12748861	12.7489	2393
BovineHD2700004733	-6.079e-05	1.21099e-06	0.0101	0.1102	0.517	1.84535e-09	-0.00601831	0.00760616	0.791	0.937	27	16333257	16.3333	2397
BovineHD2700005300	6.079e-05	1.41578e-06	0.0103	0.0944	0.547	1.83172e-09	0.00590213	0.00733387	0.805	0.944	27	18562843	18.5628	2399
BovineHD2700011350	-6.074e-05	1.83711e-06	0.0111	0.0796	0.013	9.55888e-11	-0.00548869	0.0111286	0.493	0.354	27	39221607	39.2216	2420
BovineHD2700010412	-6.071e-05	1.46824e-06	0.0101	0.0814	0.656	1.66336e-09	-0.00601108	0.00915843	0.656	0.937	27	36376793	36.3768	2417
BovineHD2700011408	6.071e-05	1.40006e-06	0.0104	0.0813	0.552	1.82302e-09	0.00583775	0.00772616	0.756	0.942	27	39363072	39.3631	2420
BovineHD2700005393	6.069e-05	1.32012e-06	0.0096	0.0927	0.946	3.76769e-10	0.00629979	0.00960543	0.656	0.664	27	18805473	18.8055	2399
BTB-00952213	-6.068e-05	2.04395e-06	0.012	0.1286	0.998	1.64897e-11	-0.00507096	0.0130667	0.388	0.087	27	15966164	15.9662	2396
BovineHD2700009461	-6.067e-05	1.51784e-06	0.0099	0.0933	0.345	1.66364e-09	-0.00614938	0.00815596	0.754	0.941	27	33555655	33.5557	2414
BovineHD2700007341	-6.064e-05	1.40956e-06	0.0092	0.1078	0.101	6.69802e-10	-0.0065911	0.00956596	0.689	0.812	27	26212170	26.2122	2407
BovineHD2700007566	-6.063e-05	1.45873e-06	0.0103	0.0825	0.703	1.53563e-09	-0.00588632	0.00803083	0.733	0.927	27	26926499	26.9265	2407
BovineHD2700008232	6.058e-05	1.46206e-06	0.01	0.0884	0.4	1.76073e-09	0.00603759	0.00830009	0.727	0.944	27	29861449	29.8614	2410
BovineHD2700011138	-6.057e-05	1.4211e-06	0.0103	0.1204	0.57	1.79875e-09	-0.00589994	0.00840531	0.702	0.946	27	38588399	38.5884	2419
BovineHD4100018252	6.052e-05	1.41667e-06	0.0105	0.0762	0.536	1.82226e-09	0.00574587	0.00736998	0.78	0.943	27	22145827	22.1458	2403
BovineHD2700001351	-6.051e-05	1.27134e-06	0.0102	0.1505	0.046	3.18537e-10	-0.00593249	0.00921865	0.644	0.603	27	4007077	4.00708	2385
BovineHD2700007818	6.048e-05	1.48649e-06	0.0106	0.0746	0.613	1.73549e-09	0.00572365	0.0076779	0.745	0.939	27	27964134	27.9641	2408
BovineHD2700011918	6.048e-05	1.43383e-06	0.0107	0.0842	0.225	1.27448e-09	0.00563507	0.00794629	0.709	0.905	27	41111876	41.1119	2422
BovineHD2700003289	-6.044e-05	1.40781e-06	0.0105	0.0904	0.453	1.8107e-09	-0.00575666	0.00791518	0.727	0.943	27	11078868	11.0789	2392
BovineHD2700005242	-6.035e-05	1.4861e-06	0.01	0.0949	0.935	4.42565e-10	-0.00603534	0.00949627	0.636	0.721	27	18180812	18.1808	2399
BovineHD2700008375	6.032e-05	1.33247e-06	0.0098	0.0979	0.786	1.22481e-09	0.00617614	0.00829839	0.744	0.897	27	30328446	30.3284	2411
BovineHD2700000786	-6.029e-05	1.44669e-06	0.0103	0.0687	0.293	1.50571e-09	-0.00583404	0.00787958	0.74	0.928	27	2377851	2.37785	2383
BovineHD2700006515	6.028e-05	1.26745e-06	0.0101	0.079	0.619	1.71302e-09	0.00596814	0.0080582	0.741	0.933	27	23186574	23.1866	2404
ARS-BFGL-NGS-110610	6.027e-05	1.41487e-06	0.0095	0.1152	0.84	9.74994e-10	0.00634394	0.00841981	0.753	0.876	27	18608873	18.6089	2399
BovineHD2700008995	-6.025e-05	1.33818e-06	0.0107	0.084	0.788	1.21409e-09	-0.0056138	0.00868232	0.647	0.888	27	32005793	32.0058	2413
BovineHD2700004879	6.021e-05	1.26739e-06	0.01	0.0868	0.692	1.54559e-09	0.00604083	0.00779528	0.775	0.922	27	16748460	16.7485	2397
BovineHD2700010692	6.018e-05	1.49207e-06	0.0105	0.0952	0.067	4.52338e-10	0.00574992	0.00964419	0.596	0.72	27	37290749	37.2907	2418
BovineHD2700003503	-6.013e-05	1.19946e-06	0.0104	0.0971	0.581	1.75967e-09	-0.00578153	0.00797185	0.725	0.931	27	12060955	12.061	2393
BovineHD2700012146	-6.006e-05	1.49126e-06	0.0099	0.0811	0.249	1.3476e-09	-0.00604658	0.00839632	0.72	0.921	27	41919491	41.9195	2422
BovineHD2700003880	6.005e-05	1.33355e-06	0.0105	0.1039	0.703	1.50576e-09	0.00573761	0.00757025	0.758	0.924	27	13318337	13.3183	2394
BovineHD2700007690	6.003e-05	1.72983e-06	0.0103	0.0905	0.097	6.29678e-10	0.00584742	0.00832024	0.703	0.817	27	27393236	27.3932	2408
BovineHD2700007316	6.001e-05	1.6104e-06	0.01	0.0822	0.007	5.25348e-11	0.0060014	0.0128709	0.466	0.231	27	26045714	26.0457	2407
BovineHD2700004969	-5.997e-05	1.4301e-06	0.0107	0.0989	0.445	1.77631e-09	-0.00560419	0.00729632	0.768	0.943	27	16944879	16.9449	2397
BovineHD2700005301	5.997e-05	1.36298e-06	0.0106	0.1026	0.548	1.78156e-09	0.00567563	0.00735335	0.772	0.94	27	18564187	18.5642	2399
BovineHD2700012117	-5.995e-05	1.50338e-06	0.0095	0.071	0.958	2.90413e-10	-0.00633312	0.0106001	0.597	0.638	27	41790637	41.7906	2422
BovineHD2700013094	5.985e-05	1.29696e-06	0.0097	0.1032	0.302	1.50975e-09	0.00617028	0.00825826	0.747	0.925	27	45004904	45.0049	2426
BovineHD2700012376	5.984e-05	1.31047e-06	0.0102	0.0783	0.312	1.53846e-09	0.00584793	0.00747842	0.782	0.924	27	42872224	42.8722	2423
BovineHD2700012183	5.973e-05	1.76226e-06	0.0104	0.0837	0.01	7.32668e-11	0.00576192	0.0117161	0.492	0.306	27	42073272	42.0733	2423
BovineHD2700006530	-5.972e-05	1.29609e-06	0.0102	0.0661	0.258	1.36623e-09	-0.00587444	0.00748988	0.784	0.907	27	23223371	23.2234	2404
BovineHD4100018284	5.967e-05	1.31103e-06	0.0099	0.0706	0.861	8.50684e-10	0.00602718	0.00895235	0.673	0.839	27	27061279	27.0613	2408
BovineHD2700006058	5.963e-05	1.84399e-06	0.0108	0.0654	0.002	1.09155e-11	0.00553881	0.0133939	0.414	0.061	27	21375791	21.3758	2402
BovineHD2700010987	5.958e-05	1.44923e-06	0.0106	0.0836	0.817	1.06281e-09	0.00563895	0.0084466	0.668	0.881	27	38171415	38.1714	2419
BovineHD2700006739	5.953e-05	1.371e-06	0.0098	0.0722	0.572	1.73531e-09	0.00605418	0.00773093	0.783	0.943	27	23975132	23.9751	2404
BovineHD2700000612	5.948e-05	1.30869e-06	0.0099	0.0802	0.724	1.41311e-09	0.00598773	0.00761297	0.787	0.919	27	1760278	1.76028	2382
ARS-BFGL-NGS-67948	5.948e-05	1.34947e-06	0.0102	0.0739	0.345	1.5991e-09	0.00581258	0.00858132	0.677	0.931	27	37217916	37.2179	2418
BovineHD2700010072	-5.94e-05	1.29827e-06	0.0094	0.0727	0.686	1.52109e-09	-0.00631885	0.00816001	0.774	0.928	27	35449116	35.4491	2416
BovineHD2700005032	5.939e-05	1.24344e-06	0.0093	0.0917	0.883	7.29623e-10	0.00640902	0.00878441	0.73	0.819	27	17149971	17.15	2398
BovineHD2700009286	-5.937e-05	1.44723e-06	0.0086	0.0773	0.892	6.79488e-10	-0.00687629	0.0116193	0.592	0.833	27	32866918	32.8669	2413
BovineHD2700012938	-5.935e-05	1.42233e-06	0.0098	0.0859	0.941	3.93352e-10	-0.00607672	0.00967684	0.628	0.695	27	44461197	44.4612	2425
BovineHD2700007255	5.934e-05	1.34983e-06	0.0099	0.0756	0.734	1.37403e-09	0.00597413	0.00768802	0.777	0.914	27	25783232	25.7832	2406
BovineHD2700009688	-5.931e-05	1.60172e-06	0.0099	0.1064	0.008	5.61063e-11	-0.00599121	0.0128254	0.467	0.245	27	34402578	34.4026	2415
Hapmap31456-BTA-149089	5.928e-05	1.47004e-06	0.0094	0.0927	0.061	3.99623e-10	0.00630611	0.00911753	0.692	0.715	27	1738959	1.73896	2382
BovineHD2700003234	5.926e-05	1.48517e-06	0.0096	0.0945	0.425	1.71675e-09	0.00619485	0.0097683	0.634	0.948	27	10868397	10.8684	2391
BovineHD2700011065	5.924e-05	1.36263e-06	0.0103	0.0981	0.207	1.15184e-09	0.00575158	0.00822211	0.7	0.891	27	38340084	38.3401	2419
BovineHD2700010659	-5.921e-05	1.37021e-06	0.0104	0.164	0.319	1.5236e-09	-0.00571123	0.00780142	0.732	0.928	27	37198702	37.1987	2418
BovineHD2700012857	5.918e-05	1.40091e-06	0.01	0.0711	0.613	1.66158e-09	0.00591834	0.00760386	0.778	0.941	27	44266223	44.2662	2425
BovineHD2700006316	5.915e-05	1.56236e-06	0.0104	0.0881	0.714	1.42895e-09	0.00570589	0.0084491	0.675	0.932	27	22381494	22.3815	2403
ARS-BFGL-NGS-35188	-5.915e-05	1.61316e-06	0.0114	0.423	0.425	1.70984e-09	-0.00520389	0.0101976	0.51	0.944	27	36285734	36.2857	2417
BovineHD2700002137	5.903e-05	1.2505e-06	0.0091	0.0777	0.717	1.41404e-09	0.00651072	0.00876225	0.743	0.923	27	6790440	6.79044	2387
BTB-01629952	5.901e-05	1.34006e-06	0.0102	0.0726	0.256	1.32785e-09	0.00578506	0.0075961	0.762	0.914	27	152433	0.152433	2381
BovineHD2700002933	5.895e-05	1.71173e-06	0.0113	0.1045	0.576	1.69722e-09	0.0052013	0.00786147	0.662	0.953	27	9750682	9.75068	2390
BovineHD2700004731	-5.894e-05	1.45389e-06	0.0102	0.0983	0.631	1.61754e-09	-0.00579739	0.00761485	0.761	0.939	27	16328213	16.3282	2397
BovineHD2700013591	5.892e-05	2.32089e-06	0.0106	0.1094	0.007	5.07348e-11	0.00557563	0.0127554	0.437	0.291	27	26200506	26.2005	2407
BovineHD2700010493	-5.892e-05	1.43979e-06	0.0105	0.087	0.615	1.64427e-09	-0.00561181	0.00760288	0.738	0.938	27	36767603	36.7676	2417
BovineHD2700012646	-5.89e-05	1.16383e-06	0.0097	0.0815	0.442	1.71114e-09	-0.00605088	0.00828014	0.731	0.936	27	43719493	43.7195	2424
BovineHD2700010358	-5.889e-05	1.43664e-06	0.0102	0.3348	0.411	1.67918e-09	-0.0057737	0.0106364	0.543	0.942	27	36263175	36.2632	2417
BovineHD2700001249	5.886e-05	1.16305e-06	0.01	0.0761	0.327	1.52572e-09	0.00588578	0.00789273	0.746	0.919	27	3661601	3.6616	2384
BovineHD2700000578	-5.885e-05	1.51233e-06	0.0091	0.0884	0.104	6.42899e-10	-0.00646661	0.00931883	0.694	0.825	27	1648057	1.64806	2382
BovineHD2700008434	-5.884e-05	1.37047e-06	0.0092	0.0961	0.104	6.46852e-10	-0.00641869	0.010085	0.636	0.815	27	30522030	30.522	2411
BovineHD2700011681	-5.884e-05	1.42637e-06	0.0096	0.091	0.908	5.7931e-10	-0.00612902	0.00945907	0.648	0.789	27	40225551	40.2256	2421
BovineHD2700002173	5.883e-05	1.33216e-06	0.01	0.0841	0.693	1.47134e-09	0.00586316	0.00775421	0.756	0.925	27	6894495	6.8945	2387
BovineHD2700005391	-5.882e-05	1.46297e-06	0.0103	0.0826	0.054	3.53979e-10	-0.00572884	0.00970458	0.59	0.672	27	18803336	18.8033	2399
BovineHD2700007273	-5.871e-05	1.42402e-06	0.0102	0.0705	0.314	1.48348e-09	-0.00573674	0.00773143	0.742	0.93	27	25855246	25.8552	2406
BovineHD2700000733	-5.869e-05	1.5283e-06	0.0094	0.0809	0.067	4.28056e-10	-0.00624352	0.0102977	0.606	0.75	27	2164363	2.16436	2383
BovineHD2700000887	-5.868e-05	1.40122e-06	0.0095	0.0668	0.97	2.03327e-10	-0.0061989	0.0104589	0.593	0.54	27	2713444	2.71344	2383
BovineHD2700003155	-5.866e-05	1.34681e-06	0.0101	0.0738	0.922	4.92462e-10	-0.00582718	0.00885412	0.658	0.738	27	10569990	10.57	2391
BovineHD2700009774	-5.865e-05	1.39368e-06	0.0103	0.1566	0.46	1.70893e-09	-0.0056945	0.00824381	0.691	0.944	27	34714000	34.714	2415
BovineHD2700002139	-5.863e-05	1.59508e-06	0.0107	0.0762	0.283	1.39513e-09	-0.00549698	0.00863878	0.636	0.928	27	6794764	6.79476	2387
ARS-BFGL-NGS-39526	5.862e-05	1.26519e-06	0.0098	0.0824	0.193	1.07069e-09	0.00598177	0.0088725	0.674	0.882	27	40102881	40.1029	2421
BovineHD2700000510	5.86e-05	1.33865e-06	0.0099	0.0757	0.906	5.84319e-10	0.00593913	0.00876857	0.677	0.784	27	1515806	1.51581	2382
BovineHD2700007460	5.858e-05	1.35324e-06	0.0098	0.0927	0.719	1.3879e-09	0.00599788	0.00800257	0.749	0.924	27	26629736	26.6297	2407
BovineHD2700008595	5.858e-05	1.45641e-06	0.0091	0.072	0.773	1.2059e-09	0.00641364	0.00845668	0.758	0.915	27	30897292	30.8973	2411
BovineHD2700005675	5.852e-05	1.34877e-06	0.01	0.0781	0.073	4.62011e-10	0.0058325	0.00964229	0.605	0.727	27	19963694	19.9637	2400
BovineHD2700010275	-5.846e-05	1.48712e-06	0.0105	0.1338	0.799	1.09957e-09	-0.00556755	0.00992318	0.561	0.894	27	35982756	35.9828	2416
Hapmap38845-BTA-63388	-5.832e-05	1.21836e-06	0.009	0.1002	0.393	1.62256e-09	-0.00645662	0.00835606	0.773	0.941	27	12739324	12.7393	2393
BovineHD2700008448	5.827e-05	1.48346e-06	0.0099	0.0634	0.864	7.97426e-10	0.00588567	0.0094949	0.62	0.853	27	30547051	30.5471	2411
BovineHD2700007816	5.826e-05	1.23183e-06	0.0096	0.0726	0.613	1.61032e-09	0.00604742	0.00784955	0.77	0.934	27	27961624	27.9616	2408
BovineHD2700000734	5.825e-05	1.28152e-06	0.0102	0.0833	0.933	4.21624e-10	0.00571043	0.00941304	0.607	0.699	27	2165220	2.16522	2383
BovineHD2700011885	5.825e-05	1.51963e-06	0.0106	0.084	0.501	1.69636e-09	0.00551234	0.00745117	0.74	0.949	27	40924166	40.9242	2421
BovineHD2700005471	-5.824e-05	1.60074e-06	0.011	0.154	0.974	1.74622e-10	-0.00529482	0.0112019	0.473	0.503	27	19059488	19.0595	2400
BovineHD2700000474	5.82e-05	1.45686e-06	0.0099	0.072	0.316	1.46419e-09	0.00589843	0.00744842	0.792	0.933	27	1396326	1.39633	2382
BovineHD2700012168	-5.82e-05	1.326e-06	0.0097	0.0935	0.528	1.68802e-09	-0.00599949	0.00794806	0.755	0.946	27	42010706	42.0107	2423
BovineHD2700007595	-5.818e-05	1.27534e-06	0.01	0.0737	0.184	1.01815e-09	-0.00583727	0.00794665	0.735	0.875	27	27065651	27.0657	2408
BovineHD2700003092	5.816e-05	1.26056e-06	0.009	0.0605	0.063	4.0059e-10	0.00643792	0.00961834	0.669	0.703	27	10401139	10.4011	2391
BovineHD2700009451	-5.816e-05	1.34852e-06	0.0101	0.088	0.358	1.55594e-09	-0.00577774	0.00814981	0.709	0.935	27	33539218	33.5392	2414
BovineHD2700007214	-5.815e-05	1.32871e-06	0.0105	0.0608	0.668	1.49931e-09	-0.0055205	0.00711492	0.776	0.926	27	25623487	25.6235	2406
BovineHD2700003347	5.814e-05	1.35481e-06	0.0101	0.0977	0.278	1.35677e-09	0.00577598	0.00796886	0.725	0.921	27	11262418	11.2624	2392
BovineHD2700010732	-5.812e-05	1.45477e-06	0.0106	0.0802	0.377	1.58622e-09	-0.0054658	0.00736611	0.742	0.94	27	37349160	37.3492	2418
BovineHD2700012007	-5.809e-05	1.28728e-06	0.0096	0.0867	0.277	1.35262e-09	-0.00605079	0.00825848	0.733	0.925	27	41373684	41.3737	2422
BovineHD2700005396	5.808e-05	1.70404e-06	0.0096	0.0901	0.946	3.45113e-10	0.00605027	0.00973409	0.622	0.718	27	18812548	18.8125	2399
BovineHD2700008546	5.808e-05	1.41569e-06	0.0094	0.0887	0.98	1.30902e-10	0.00617835	0.0114078	0.542	0.433	27	30769854	30.7699	2411
BovineHD2700002136	-5.806e-05	1.27472e-06	0.0091	0.079	0.283	1.36805e-09	-0.00640345	0.00838153	0.764	0.924	27	6788102	6.7881	2387
BovineHD2700005315	5.805e-05	1.37451e-06	0.01	0.0935	0.19	1.0384e-09	0.00578602	0.00799076	0.724	0.883	27	18619851	18.6199	2399
BovineHD2700004617	5.803e-05	1.25375e-06	0.0102	0.1125	0.346	1.52284e-09	0.00567032	0.00782546	0.725	0.927	27	15885895	15.8859	2396
BovineHD2700008193	5.801e-05	1.43881e-06	0.0098	0.0701	0.182	1.00307e-09	0.00589961	0.00808221	0.73	0.885	27	29752507	29.7525	2410
BovineHD2700002832	-5.799e-05	1.63894e-06	0.0096	0.1009	0.564	1.65364e-09	-0.00604086	0.00771616	0.783	0.954	27	9217781	9.21778	2390
BovineHD2700003512	5.798e-05	1.20809e-06	0.0094	0.0893	0.127	7.44295e-10	0.00619001	0.00951233	0.651	0.823	27	12131602	12.1316	2393
BovineHD2700005447	-5.796e-05	1.25463e-06	0.01	0.1116	0.154	8.77456e-10	-0.00577672	0.00803066	0.719	0.853	27	18988607	18.9886	2399
BovineHD2700005070	-5.794e-05	1.49113e-06	0.0099	0.0931	0.432	1.64758e-09	-0.0058527	0.00747601	0.783	0.95	27	17445046	17.445	2398
BovineHD2700006106	5.794e-05	1.38067e-06	0.0093	0.0821	0.111	6.63946e-10	0.00620791	0.0087393	0.71	0.818	27	21637129	21.6371	2402
BovineHD2700002341	5.792e-05	1.30123e-06	0.0087	0.0776	0.333	1.48957e-09	0.00665772	0.0102605	0.649	0.945	27	7483984	7.48398	2388
BovineHD2700005553	-5.792e-05	1.31953e-06	0.0099	0.086	0.8	1.0741e-09	-0.00583094	0.00793956	0.734	0.888	27	19391360	19.3914	2400
[truncated: 10,393 more rows]
