# Supplementary material for: Expression Variants of the Lipogenic AGPAT6 Gene Affect Diverse Milk Composition Phenotypes in Bos taurus
Source: PLoS One. 2014 Jan 21;9(1):e85757. doi: 10.1371/journal.pone.0085757 (PMC3897493; doi:10.1371/journal.pone.0085757)
Supplement: Table S2 — Top 50 milk fat percentage QTL identified by window analysis in MA animals, where the variances of consecutive 1 Mbp windows of SNPs throughout the genome are estimated by Bayes B. This file is a modified output from the GenSel analysis package, see Fernando & Garrick [38] for a detailed description of output fields. (XLSX) [file pone.0085757.s002.xlsx]

## Sheet: Sheet1
Window	start	end	#SNPs	%Var	Cum%Var	p>0	p>Average	map_pos0	map_posn	chr_Mb	var(ghat)	corr	regr
1505	BovineHD1400000076	BovineHD1400000270	86	20.1	20.1	1	1	14_1118964	14_1999406	14_1	0.078	0.5261	1.09
2417	BovineHD2700010284	BovineHD2700010572	268	1.51	21.6	1	1	27_36000462	27_36998991	27_36	0.084	0.5367	1.07
632	BovineHD0500026409	BovineHD0500026682	261	1.38	22.98	1	1	5_93005014	5_93995487	5_93	0.09	0.5622	1.09
1322	BovineHD1100030012	BovineHD1100030239	205	0.56	23.54	1	1	11_103003606	11_103998745	11_103	0.093	0.5649	1.08
1995	BovineHD2000008989	BovineHD2000009211	196	0.31	23.85	1	1	20_31001467	20_31999970	20_31	0.094	0.5687	1.08
614	BovineHD0500021307	BovineHD0500021674	340	0.22	24.07	1	1	5_75009823	5_75997055	5_75	0.095	0.5727	1.08
699	BovineHD0600010547	BovineHD0600010772	246	0.21	24.28	1	1	6_38000269	6_38992821	6_38	0.096	0.5753	1.08
1950	BovineHD1900014251	BovineHD1900019029	219	0.2	24.49	1	1	19_51017435	19_51996481	19_51	0.097	0.58	1.08
1964	BovineHD2000000005	BovineHD2000000318	287	0.18	24.67	1	1	20_43247	20_996139	20_0	0.098	0.5833	1.08
2351	BovineHD2600005668	BovineHD2600005855	158	0.18	24.85	1	0.991653	26_22001261	26_22980086	26_22	0.099	0.5878	1.09
1742	BovineHD1600019010	BovineHD1600019239	193	0.17	25.02	1	1	16_67001440	16_67999192	16_67	0.099	0.5889	1.09
2350	BovineHD2600005434	BovineHD2600005666	211	0.14	25.16	1	0.993322	26_21002029	26_21996318	26_21	0.1	0.5907	1.09
1997	BTB-01175381	BovineHD2000009773	300	0.14	25.3	1	0.956594	20_33007835	20_33993009	20_33	0.1	0.5907	1.08
837	BovineHD0700016148	BovineHD0700016358	182	0.14	25.44	1	0.979967	7_56004693	7_56995536	7_56	0.1	0.5932	1.09
1996	BovineHD2000009212	BovineHD2000009455	209	0.13	25.58	0.979967	0.797997	20_32003475	20_32995428	20_32	0.1	0.5953	1.09
1941	BovineHD1900011955	BovineHD1900012241	293	0.11	25.69	1	0.924875	19_42004863	19_42996553	19_42	0.1	0.5984	1.1
330	BovineHD0300010595	BovineHD0300010866	228	0.11	25.8	1	0.96995	3_34003636	3_34991110	3_34	0.1	0.6	1.1
1160	BovineHD1000013792	ARS-BFGL-NGS-10383	268	0.11	25.91	1	0.974958	10_46002685	10_46999079	10_46	0.1	0.6012	1.1
1506	BovineHD1400000271	BovineHD1400000495	178	0.1	26.02	0.998331	0.893155	14_2002126	14_2989639	14_2	0.103	0.6013	1.09
983	BovineHD0800026415	BovineHD0800026728	268	0.1	26.12	1	0.954925	8_89003427	8_89988007	8_89	0.103	0.6035	1.09
1116	BovineHD1000000597	BovineHD1000000944	331	0.1	26.22	1	0.964942	10_2000037	10_2999685	10_2	0.103	0.6036	1.09
1908	BovineHD1900002529	BovineHD1900002789	241	0.1	26.31	1	0.978297	19_9002412	19_9987414	19_9	0.103	0.6049	1.1
1434	BovineHD1300004268	BovineHD1300004517	144	0.09	26.4	1	0.956594	13_15013592	13_15994813	13_15	0.103	0.606	1.1
1643	BovineHD1500015577	BovineHD1500015876	273	0.08	26.49	0.956594	0.54591	15_54005235	15_54998147	15_54	0.103	0.607	1.1
1948	BovineHD1900013665	BovineHD1900013947	274	0.08	26.57	0.988314	0.772955	19_49006739	19_49998496	19_49	0.103	0.6079	1.1
430	BovineHD0400003602	BovineHD0400003868	215	0.08	26.65	1	0.883139	4_12000036	4_12998226	4_12	0.104	0.6096	1.1
749	BovineHD0600024074	BovineHD0600024382	286	0.08	26.73	1	0.853088	6_88001382	6_88999881	6_88	0.104	0.6095	1.1
1323	BovineHD1100030240	BovineHD1100030521	268	0.08	26.81	1	0.933222	11_104000370	11_104988652	11_104	0.104	0.6094	1.1
1396	BovineHD1200018890	BovineHD1200019207	314	0.08	26.88	1	0.716194	12_69000065	12_69992616	12_69	0.104	0.6117	1.1
1034	BovineHD0900006955	BovineHD0900007260	279	0.08	26.96	1	0.914858	9_26001357	9_26997605	9_26	0.105	0.6136	1.1
633	BovineHD0500026683	BovineHD0500026986	276	0.08	27.03	0.994992	0.701169	5_94002928	5_94999671	5_94	0.105	0.6136	1.1
1642	BovineHD1500015326	BovineHD1500015576	227	0.08	27.11	0.929883	0.502504	15_53008248	15_53996433	15_53	0.105	0.6138	1.1
1554	BovineHD1400014200	BovineHD1400014481	258	0.07	27.18	1	0.834725	14_50032684	14_50999619	14_50	0.106	0.6154	1.1
2161	BovineHD2200015049	BovineHD2200015317	254	0.07	27.26	1	0.863105	22_53007600	22_53996904	22_53	0.106	0.6168	1.1
627	BovineHD0500024968	BovineHD0500025234	234	0.07	27.32	0.998331	0.75793	5_88008033	5_88998242	5_88	0.107	0.6173	1.1
1397	ARS-BFGL-NGS-19356	BovineHD1200019446	170	0.06	27.39	0.9399	0.597663	12_70000094	12_70827038	12_70	0.107	0.6186	1.1
1843	BovineHD1800003563	BovineHD1800003907	330	0.06	27.45	1	0.794658	18_10000410	18_10995124	18_10	0.107	0.6198	1.1
1325	BovineHD1100030754	BovineHD1100031109	331	0.06	27.51	1	0.789649	11_106012748	11_106995276	11_106	0.107	0.6209	1.1
563	BovineHD0500006989	BovineHD0500007326	310	0.06	27.57	0.991653	0.621035	5_24002314	5_24989521	5_24	0.108	0.6214	1.1
1475	BovineHD1300015960	BovineHD1300016355	379	0.06	27.63	0.994992	0.661102	13_56004357	13_56999215	13_56	0.108	0.6228	1.1
1924	BovineHD1900007296	BovineHD4100014088	364	0.06	27.69	0.993322	0.662771	19_25004434	19_25998035	19_25	0.108	0.6225	1.1
311	BovineHD0300004857	BovineHD0300005247	376	0.06	27.75	0.994992	0.687813	3_15008714	3_15998706	3_15	0.108	0.623	1.1
303	Hapmap50758-BTA-69128	BovineHD0300002618	372	0.06	27.8	1	0.699499	3_7001251	3_7996464	3_7	0.108	0.6243	1.1
571	BovineHD0500009312	BovineHD0500009570	197	0.05	27.86	0.993322	0.619366	5_32004965	5_32998172	5_32	0.108	0.6241	1.1
1814	BovineHD1700016142	BovineHD1700016416	229	0.05	27.91	0.994992	0.687813	17_57004955	17_57992793	17_57	0.108	0.6248	1.1
1654	BovineHD1500018573	BovineHD1500018921	327	0.05	27.97	0.988314	0.569282	15_65005051	15_65996926	15_65	0.108	0.6263	1.11
1512	ARS-BFGL-NGS-16109	BovineHD4100010953	323	0.05	28.02	0.998331	0.592654	14_8001066	14_8998919	14_8	0.109	0.6274	1.1
746	BovineHD0600023374	BovineHD0600023638	228	0.05	28.07	0.979967	0.550918	6_85002888	6_85986063	6_85	0.109	0.6288	1.1
2189	BovineHD2300004816	BovineHD2300005188	387	0.05	28.12	0.994992	0.570952	23_19001301	23_19988560	23_19	0.109	0.6292	1.11
794	ARS-BFGL-NGS-93802	BovineHD0700003676	282	0.05	28.18	0.998331	0.621035	7_13002006	7_13998378	7_13	0.109	0.6292	1.11
