# Supplementary material for: Expression Variants of the Lipogenic AGPAT6 Gene Affect Diverse Milk Composition Phenotypes in Bos taurus
Source: PLoS One. 2014 Jan 21;9(1):e85757. doi: 10.1371/journal.pone.0085757 (PMC3897493; doi:10.1371/journal.pone.0085757)
Supplement: Table S3 — Individual SNP effects from genome-wide association analysis in the FJX population. ‘Mkr_ID’ indicates the Illumina BovineHD SNP name, ‘Effect’ indicates the allele substitution effect estimated by Bayes B. This file is a modified output from the GenSel analysis package, see Fernando & Garrick [38] for a detailed description of other output fields. (XLSX) [file pone.0085757.s003.xlsx]

## Sheet: Sheet1
Mkr_ID	Effect	EffectVar	ModelFreq	WindowFreq	GeneFreq	GenVar	EffectDelta1	SDDelta1	t-like	shrink	Chr	bp	Mbp	Window
BovineHD2700010331	-0.02519	0.00106129	0.2281	0.6361	0.546	0.000314443	-0.110434	0.114082	0.968	0.953	27	36175805	36.1758	2417
BovineHD2700010332	0.01682	0.000679727	0.1601	0.5899	0.459	0.000140552	0.105051	0.110941	0.947	0.948	27	36179183	36.1792	2417
BovineHD2700010321	-0.01335	0.000517936	0.1356	0.3169	0.456	8.84791e-05	-0.0985009	0.106079	0.929	0.949	27	36131079	36.1311	2417
ARS-BFGL-NGS-57448	0.01101	0.000416485	0.118	0.6121	0.544	6.01776e-05	0.0933652	0.101531	0.92	0.945	27	36155097	36.1551	2417
BovineHD2700010330	-0.006634	0.000238045	0.0775	0.6357	0.525	2.19516e-05	-0.0856058	0.0969946	0.883	0.932	27	36174377	36.1744	2417
BovineHD2700010335	0.005836	0.000230438	0.0659	0.3357	0.459	1.69119e-05	0.0885126	0.101795	0.87	0.938	27	36188423	36.1884	2417
BTA-62789-no-rs	-0.00459	0.000187513	0.0544	0.6854	0.541	1.04646e-05	-0.0843776	0.0988909	0.853	0.937	27	36179183	36.1792	2417
BovineHD2700010357	0.0004054	1.03979e-05	0.0166	0.1264	0.463	8.17196e-08	0.024373	0.0453439	0.538	0.742	27	36260690	36.2607	2417
BovineHD2700011958	-0.0003731	8.48403e-06	0.0187	0.1227	0.625	6.52427e-08	-0.019988	0.0339557	0.589	0.651	27	41286187	41.2862	2422
BovineHD2700010134	0.0003271	6.53029e-06	0.0173	0.1137	0.568	5.25118e-08	0.0189057	0.03501	0.54	0.63	27	35560679	35.5607	2416
BovineHD2700010154	0.0002937	6.74782e-06	0.0164	0.1336	0.563	4.24304e-08	0.0179433	0.0340383	0.527	0.65	27	35611742	35.6117	2416
BovineHD2700010722	-0.0002825	7.33924e-06	0.0137	0.1222	0.621	3.75644e-08	-0.0205695	0.0406689	0.506	0.692	27	37333011	37.333	2418
BovineHD2700010153	0.0002794	7.24761e-06	0.0167	0.1325	0.563	3.84043e-08	0.01673	0.0317527	0.527	0.662	27	35610708	35.6107	2416
BovineHD2700007263	-0.0002612	4.53927e-06	0.0176	0.1154	0.493	3.41013e-08	-0.014868	0.0258603	0.575	0.555	27	25821833	25.8218	2406
BovineHD2700010155	-0.0002325	5.64194e-06	0.0157	0.1353	0.437	2.66007e-08	-0.014842	0.0278186	0.534	0.619	27	35612873	35.6129	2416
BovineHD2700007066	0.0002275	3.58392e-06	0.0166	0.109	0.245	1.91298e-08	0.0137313	0.0255906	0.537	0.4	27	25171321	25.1713	2406
BovineHD2700010156	-0.0002179	3.90143e-06	0.0163	0.1357	0.437	2.33562e-08	-0.0133945	0.0251589	0.532	0.52	27	35613833	35.6138	2416
BovineHD4100018383	-0.0002136	4.776e-06	0.0162	0.1271	0.481	2.27818e-08	-0.013213	0.0284587	0.464	0.577	27	37368750	37.3687	2418
BovineHD2700011955	0.0002126	5.00678e-06	0.0148	0.1227	0.358	2.07808e-08	0.0143668	0.0285807	0.503	0.579	27	41282033	41.282	2422
BovineHD2700010358	-0.0002002	5.26494e-06	0.0134	0.1266	0.428	1.96285e-08	-0.0149407	0.032433	0.461	0.646	27	36263175	36.2632	2417
BovineHD2700011956	-0.0001791	2.93186e-06	0.0151	0.1222	0.625	1.50251e-08	-0.011884	0.0237116	0.501	0.446	27	41283869	41.2839	2422
BovineHD2700010725	-0.0001786	3.42524e-06	0.0141	0.128	0.621	1.50143e-08	-0.0126961	0.0270399	0.47	0.507	27	37335722	37.3357	2418
BovineHD2700010726	-0.0001529	2.90621e-06	0.0136	0.1272	0.621	1.09983e-08	-0.0112117	0.025373	0.442	0.474	27	37339892	37.3399	2418
BovineHD2700011367	0.000151	2.72217e-06	0.0139	0.1143	0.634	1.05888e-08	0.0108386	0.0219773	0.493	0.461	27	39255790	39.2558	2420
BovineHD2700010152	0.0001495	2.40114e-06	0.0154	0.1327	0.563	1.0999e-08	0.00970907	0.0188561	0.515	0.414	27	35609829	35.6098	2416
BovineHD2700010363	-0.0001467	3.14195e-06	0.0137	0.1222	0.435	1.05811e-08	-0.0106824	0.0253142	0.422	0.518	27	36269903	36.2699	2417
BovineHD2700010732	-0.0001291	3.01879e-06	0.014	0.1266	0.456	8.27327e-09	-0.00924524	0.0217787	0.425	0.506	27	37349160	37.3492	2418
BovineHD2700010721	-0.000129	2.47945e-06	0.0117	0.1197	0.622	7.83304e-09	-0.0110608	0.024794	0.446	0.474	27	37330208	37.3302	2418
BovineHD2700010361	-0.000122	1.95688e-06	0.0134	0.1278	0.435	7.32304e-09	-0.00910799	0.0199648	0.456	0.407	27	36267283	36.2673	2417
BovineHD2700010549	-0.0001126	2.04025e-06	0.0133	0.1119	0.541	6.30112e-09	-0.00844862	0.0200625	0.421	0.419	27	36958016	36.958	2417
BovineHD2700010297	-0.0001085	1.8239e-06	0.0122	0.1135	0.624	5.52142e-09	-0.00886597	0.0211697	0.419	0.386	27	36038801	36.0388	2417
BovineHD2700010749	-0.000105	1.78509e-06	0.0124	0.1202	0.481	5.4996e-09	-0.00846393	0.0195062	0.434	0.399	27	37381252	37.3813	2418
BovineHD2700010741	-0.0001021	1.96367e-06	0.0119	0.1218	0.537	5.18021e-09	-0.00855336	0.0205823	0.416	0.437	27	37362664	37.3627	2418
BovineHD2700007271	0.0001017	1.26594e-06	0.0135	0.119	0.433	5.08053e-09	0.00751582	0.0136061	0.552	0.31	27	25850995	25.851	2406
BovineHD2700010720	0.0001001	1.95104e-06	0.0121	0.1173	0.334	4.4621e-09	0.00825379	0.0211707	0.39	0.362	27	37329622	37.3296	2418
BovineHD2700011866	9.812e-05	1.34952e-06	0.0143	0.1096	0.564	4.73464e-09	0.00686133	0.0155657	0.441	0.29	27	40863243	40.8632	2421
BovineHD2700010747	9.797e-05	1.95166e-06	0.0126	0.1277	0.518	4.79255e-09	0.00775482	0.0193636	0.4	0.417	27	37378415	37.3784	2418
BovineHD2700011160	9.724e-05	2.59334e-06	0.0122	0.1133	0.225	3.29781e-09	0.00799209	0.0211792	0.377	0.346	27	38647686	38.6477	2419
ARS-BFGL-NGS-13449	-9.576e-05	1.28957e-06	0.012	0.1101	0.281	3.70206e-09	-0.00795788	0.0165514	0.481	0.276	27	37283994	37.284	2418
BovineHD2700007264	-9.548e-05	1.23036e-06	0.0129	0.1185	0.586	4.4239e-09	-0.00740148	0.0138353	0.535	0.298	27	25825362	25.8254	2406
BovineHD2700010834	-9.539e-05	1.49433e-06	0.0128	0.1146	0.478	4.5414e-09	-0.00745268	0.0174278	0.428	0.358	27	37772577	37.7726	2418
BovineHD2700010312	-9.444e-05	1.87551e-06	0.0131	0.1154	0.622	4.19587e-09	-0.00719124	0.0187837	0.383	0.377	27	36093563	36.0936	2417
BovineHD2700010371	-9.386e-05	1.79421e-06	0.014	0.1186	0.436	4.3325e-09	-0.00672014	0.0172087	0.391	0.377	27	36289617	36.2896	2417
BovineHD2700007296	-9.314e-05	1.33022e-06	0.013	0.1186	0.485	4.33343e-09	-0.00716435	0.0144959	0.494	0.329	27	25946430	25.9464	2406
BovineHD2700010744	-9.163e-05	1.19873e-06	0.0124	0.1282	0.482	4.19255e-09	-0.00736981	0.015027	0.49	0.308	27	37370796	37.3708	2418
BovineHD2700009429	-9.12e-05	1.23958e-06	0.013	0.1073	0.385	3.94042e-09	-0.00699769	0.0156376	0.447	0.295	27	33473030	33.473	2414
BovineHD2700010709	-9.11e-05	1.44855e-06	0.0139	0.1211	0.305	3.51955e-09	-0.00656951	0.0141358	0.465	0.288	27	37316318	37.3163	2418
BovineHD2700010368	-9.074e-05	1.47713e-06	0.0124	0.1221	0.586	3.99407e-09	-0.0073181	0.0176358	0.415	0.344	27	36284278	36.2843	2417
BovineHD4100018279	-9.044e-05	3.06027e-06	0.0112	0.112	0.266	3.19281e-09	-0.00807528	0.0227745	0.355	0.48	27	26323369	26.3234	2407
BovineHD2700007281	-8.872e-05	1.18754e-06	0.0131	0.1139	0.567	3.86563e-09	-0.00675557	0.0128053	0.528	0.303	27	25893579	25.8936	2406
BovineHD2700011624	8.774e-05	1.4484e-06	0.0121	0.1209	0.291	3.17762e-09	0.00727139	0.0165384	0.44	0.284	27	40072145	40.0721	2421
BovineHD2700011625	8.751e-05	1.97138e-06	0.0126	0.1193	0.296	3.19202e-09	0.00692694	0.0164268	0.422	0.339	27	40074310	40.0743	2421
BovineHD2700010745	8.416e-05	1.50017e-06	0.0132	0.1264	0.518	3.53708e-09	0.00639224	0.0168237	0.38	0.345	27	37372012	37.372	2418
BovineHD2700011311	-8.378e-05	1.12893e-06	0.0128	0.1107	0.662	3.13915e-09	-0.00652837	0.0145445	0.449	0.259	27	39063673	39.0637	2420
BovineHD2700011867	-8.297e-05	1.88426e-06	0.0116	0.1095	0.439	3.39052e-09	-0.00717326	0.0179821	0.399	0.414	27	40865021	40.865	2421
BovineHD2700010307	8.283e-05	1.55833e-06	0.0125	0.1131	0.381	3.23665e-09	0.00664417	0.0165208	0.402	0.345	27	36085164	36.0852	2417
BovineHD2700007301	-8.123e-05	1.12915e-06	0.0122	0.1179	0.551	3.26403e-09	-0.0066397	0.0146247	0.454	0.285	27	25965802	25.9658	2406
BovineHD2700010730	8.117e-05	1.05861e-06	0.0138	0.125	0.379	3.10166e-09	0.00586787	0.0126799	0.463	0.247	27	37343674	37.3437	2418
BovineHD2700007269	8.09e-05	1.09699e-06	0.0121	0.1193	0.433	3.21372e-09	0.00666732	0.0141538	0.471	0.303	27	25845529	25.8455	2406
BovineHD2700010355	8.063e-05	1.61621e-06	0.0115	0.1239	0.572	3.18364e-09	0.00699097	0.0186787	0.374	0.395	27	36259278	36.2593	2417
BovineHD2700010195	7.99e-05	1.3748e-06	0.0135	0.1146	0.553	3.15567e-09	0.0059333	0.0130636	0.454	0.332	27	35713591	35.7136	2416
ARS-BFGL-NGS-112590	-7.95e-05	1.23112e-06	0.0124	0.1167	0.313	2.7175e-09	-0.00642821	0.014726	0.437	0.28	27	1099585	1.09959	2382
BovineHD2700011163	7.898e-05	1.34226e-06	0.0123	0.1143	0.225	2.17568e-09	0.00643856	0.0147138	0.438	0.221	27	38653946	38.6539	2419
BovineHD2700007293	7.792e-05	1.08131e-06	0.012	0.1186	0.392	2.89497e-09	0.0064931	0.0122829	0.529	0.283	27	25938365	25.9384	2406
BovineHD2700010367	7.756e-05	1.49411e-06	0.0111	0.124	0.565	2.95751e-09	0.00696661	0.018013	0.387	0.387	27	36280607	36.2806	2417
BovineHD2700011369	-7.611e-05	8.21746e-07	0.0131	0.1116	0.367	2.69145e-09	-0.00580965	0.0111877	0.519	0.218	27	39258898	39.2589	2420
BovineHD2700003786	-7.473e-05	9.81607e-07	0.0125	0.1219	0.35	2.54154e-09	-0.00597823	0.0118132	0.506	0.258	27	12916319	12.9163	2393
ARS-BFGL-NGS-37799	7.464e-05	1.03833e-06	0.0119	0.1205	0.695	2.36257e-09	0.00625448	0.0122086	0.512	0.253	27	37315792	37.3158	2418
BovineHD4100018401	7.456e-05	1.55545e-06	0.0122	0.1106	0.459	2.76115e-09	0.00611154	0.0140249	0.436	0.381	27	41029972	41.03	2422
BovineHD2700008025	-7.445e-05	8.44163e-07	0.0124	0.1065	0.484	2.76851e-09	-0.00602021	0.0115841	0.52	0.248	27	29065049	29.065	2410
BovineHD2700010139	7.406e-05	8.96042e-07	0.0123	0.1156	0.387	2.60348e-09	0.00600478	0.0112902	0.532	0.243	27	35574279	35.5743	2416
BovineHD2700011310	7.346e-05	1.12961e-06	0.013	0.1115	0.338	2.41349e-09	0.00565089	0.0131173	0.431	0.257	27	39062503	39.0625	2420
BovineHD2700010700	-7.263e-05	1.02138e-06	0.0127	0.1178	0.452	2.6131e-09	-0.00570355	0.0122569	0.465	0.266	27	37304483	37.3045	2418
BovineHD2700010189	-7.246e-05	1.09462e-06	0.0127	0.113	0.445	2.59343e-09	-0.00572032	0.0124757	0.459	0.294	27	35700025	35.7	2416
BovineHD2700011629	-7.243e-05	1.3999e-06	0.0125	0.1121	0.7	2.20131e-09	-0.00580953	0.0152102	0.382	0.274	27	40080665	40.0807	2421
BovineHD2700011423	-7.181e-05	9.92637e-07	0.0136	0.1072	0.722	2.06879e-09	-0.00529281	0.0111354	0.475	0.193	27	39408037	39.408	2420
BovineHD2700010201	-7.175e-05	9.28532e-07	0.0143	0.1168	0.447	2.54572e-09	-0.0050178	0.0108165	0.464	0.24	27	35726946	35.7269	2416
BovineHD2700010705	-7.098e-05	8.11316e-07	0.0131	0.122	0.305	2.13694e-09	-0.00543242	0.0106628	0.509	0.196	27	37308707	37.3087	2418
BovineHD2700007639	-6.959e-05	1.32287e-05	0.0118	0.1058	0.296	2.01865e-09	-0.00588098	0.0139526	0.421	0.801	27	27213746	27.2137	2408
BovineHD2700010704	-6.959e-05	1.04392e-06	0.0133	0.1211	0.452	2.39913e-09	-0.00524536	0.0107887	0.486	0.262	27	37307719	37.3077	2418
BovineHD2700010202	6.944e-05	8.29698e-07	0.0133	0.1184	0.553	2.38412e-09	0.00520799	0.0100258	0.519	0.232	27	35730183	35.7302	2416
BovineHD2700003785	-6.889e-05	8.02147e-07	0.0121	0.1213	0.35	2.15983e-09	-0.00569323	0.0113935	0.5	0.228	27	12915341	12.9153	2393
BovineHD2700010372	-6.841e-05	9.88892e-07	0.0122	0.1169	0.436	2.30193e-09	-0.00560772	0.0138371	0.405	0.276	27	36290311	36.2903	2417
BovineHD2700011792	6.805e-05	8.43892e-07	0.0128	0.1139	0.314	1.99392e-09	0.00531662	0.0111878	0.475	0.195	27	40641355	40.6414	2421
BovineHD2700010748	6.794e-05	8.92384e-07	0.0135	0.1264	0.519	2.30486e-09	0.00504534	0.0106289	0.475	0.234	27	37380194	37.3802	2418
BovineHD2700010377	-6.756e-05	1.15845e-06	0.0122	0.114	0.436	2.24481e-09	-0.00553773	0.0131009	0.423	0.309	27	36295983	36.296	2417
BovineHD2700003791	6.73e-05	9.2329e-07	0.0121	0.1212	0.65	2.06136e-09	0.00557729	0.0113132	0.493	0.253	27	12923568	12.9236	2393
BovineHD2700011623	-6.676e-05	8.94384e-07	0.0118	0.1208	0.709	1.83964e-09	-0.00564175	0.011934	0.473	0.203	27	40069806	40.0698	2421
BovineHD2700011621	6.625e-05	1.2044e-06	0.0118	0.1202	0.291	1.81162e-09	0.00559862	0.0131283	0.426	0.253	27	40064694	40.0647	2421
BovineHD2700010166	6.613e-05	1.08375e-06	0.0128	0.1132	0.394	2.08778e-09	0.00516617	0.01185	0.436	0.274	27	35640240	35.6402	2416
BovineHD2700007276	-6.592e-05	1.18046e-06	0.0117	0.1201	0.488	2.17139e-09	-0.00563406	0.0128915	0.437	0.324	27	25858995	25.859	2406
BovineHD2700012168	-6.57e-05	1.18945e-06	0.0113	0.1052	0.541	2.14416e-09	-0.00579741	0.0127609	0.454	0.316	27	42010706	42.0107	2423
BovineHD2700010206	-6.561e-05	8.45084e-07	0.0115	0.1149	0.447	2.12822e-09	-0.00572159	0.011359	0.504	0.264	27	35750223	35.7502	2416
BovineHD2700003789	6.543e-05	8.22792e-07	0.0121	0.124	0.65	1.94851e-09	0.00542247	0.0106658	0.508	0.233	27	12918393	12.9184	2393
BovineHD2700007354	6.509e-05	7.99302e-07	0.0116	0.1075	0.363	1.95881e-09	0.00561091	0.0112341	0.499	0.235	27	26233510	26.2335	2407
BovineHD2700010160	6.489e-05	9.1436e-07	0.0115	0.1182	0.395	2.01182e-09	0.00564284	0.011481	0.491	0.261	27	35623103	35.6231	2416
BovineHD2700011418	6.467e-05	1.1134e-06	0.0114	0.1076	0.575	2.04367e-09	0.00565617	0.0135056	0.419	0.282	27	39394197	39.3942	2420
BovineHD2700007273	6.418e-05	8.57234e-07	0.0124	0.1212	0.389	1.95758e-09	0.00517547	0.0115248	0.449	0.231	27	25855246	25.8552	2406
BovineHD2700010742	-6.411e-05	1.04105e-06	0.0114	0.1248	0.537	2.04362e-09	-0.00564016	0.0143384	0.393	0.302	27	37366955	37.367	2418
BovineHD2700010299	6.391e-05	1.40135e-06	0.0115	0.1148	0.381	1.92707e-09	0.00557385	0.015574	0.358	0.34	27	36047588	36.0476	2417
BovineHD2700003801	-6.368e-05	9.36793e-07	0.0124	0.1221	0.35	1.84579e-09	-0.00513573	0.0109346	0.47	0.251	27	12934467	12.9345	2393
ARS-BFGL-NGS-35188	-6.363e-05	9.96404e-07	0.0115	0.1189	0.436	1.99105e-09	-0.00551681	0.0126534	0.436	0.289	27	36285734	36.2857	2417
BovineHD2700007302	-6.337e-05	1.15243e-06	0.0117	0.1168	0.609	1.91257e-09	-0.00543187	0.013551	0.401	0.303	27	25969653	25.9697	2406
BovineHD2700011297	6.332e-05	8.31148e-07	0.0127	0.1106	0.392	1.91055e-09	0.00498568	0.0102169	0.488	0.214	27	39021161	39.0212	2420
BovineHD2700010727	6.307e-05	8.15734e-07	0.0128	0.1264	0.379	1.87271e-09	0.00491479	0.0104201	0.472	0.215	27	37341668	37.3417	2418
BovineHD2700007290	-6.304e-05	1.04567e-06	0.0109	0.1146	0.608	1.89507e-09	-0.00576597	0.012176	0.474	0.295	27	25933553	25.9336	2406
ARS-BFGL-NGS-15396	-6.302e-05	8.01484e-07	0.0125	0.1075	0.641	1.82854e-09	-0.00502806	0.0093539	0.538	0.218	27	25043252	25.0433	2406
BovineHD2700007625	-6.275e-05	8.12597e-07	0.0112	0.1104	0.376	1.84807e-09	-0.00560256	0.0122934	0.456	0.228	27	27178410	27.1784	2408
BovineHD2700007382	6.217e-05	9.49691e-07	0.0125	0.1135	0.581	1.88225e-09	0.00497393	0.0111745	0.445	0.266	27	26407829	26.4078	2407
BovineHD2700000151	6.179e-05	1.01732e-06	0.0117	0.1061	0.721	1.53647e-09	0.00528084	0.0122382	0.432	0.237	27	414801	0.414801	2381
BovineHD2700007350	6.167e-05	1.01324e-06	0.0122	0.1059	0.441	1.87484e-09	0.00506848	0.0110832	0.457	0.285	27	26227098	26.2271	2407
BovineHD2700007303	-6.154e-05	9.11869e-07	0.0129	0.112	0.609	1.80365e-09	-0.00475833	0.00984876	0.483	0.237	27	25976876	25.9769	2406
BovineHD2700010199	-6.147e-05	1.2853e-06	0.0118	0.1186	0.154	9.84623e-10	-0.00519467	0.0149324	0.348	0.182	27	35722663	35.7227	2416
BovineHD2700003787	6.133e-05	7.61153e-07	0.0123	0.1232	0.65	1.71202e-09	0.00497288	0.0104073	0.478	0.216	27	12916965	12.917	2393
ARS-BFGL-NGS-33254	6.116e-05	8.73031e-07	0.0122	0.1148	0.691	1.5986e-09	0.00499951	0.0106194	0.471	0.228	27	14053471	14.0535	2395
BovineHD2700010434	6.111e-05	9.76343e-07	0.0118	0.1074	0.3	1.56702e-09	0.00516393	0.0128507	0.402	0.223	27	36437230	36.4372	2417
BovineHD2700011620	6.092e-05	7.3872e-07	0.0123	0.1179	0.303	1.56761e-09	0.00496594	0.0100822	0.493	0.171	27	40062333	40.0623	2421
BovineHD2700010362	6.077e-05	8.14285e-07	0.0118	0.1232	0.565	1.81531e-09	0.00513511	0.0117753	0.436	0.245	27	36268280	36.2683	2417
BovineHD2700012657	6.076e-05	7.80991e-07	0.0113	0.1122	0.765	1.32679e-09	0.00539267	0.0118535	0.455	0.17	27	43737541	43.7375	2424
BovineHD2700010701	-6.065e-05	8.1172e-07	0.0114	0.1157	0.308	1.56822e-09	-0.00532045	0.0110413	0.482	0.218	27	37305286	37.3053	2418
BovineHD2700010313	-6.041e-05	1.03014e-06	0.0129	0.113	0.619	1.72176e-09	-0.0046711	0.0124531	0.375	0.253	27	36094392	36.0944	2417
BovineHD2700011627	-6.033e-05	1.05813e-06	0.0113	0.1159	0.7	1.5295e-09	-0.00535473	0.014216	0.377	0.242	27	40076183	40.0762	2421
BovineHD2700011803	6.028e-05	7.49207e-07	0.0118	0.1094	0.323	1.59027e-09	0.00512273	0.0104965	0.488	0.19	27	40676364	40.6764	2421
BovineHD2700011157	6.027e-05	1.5442e-06	0.0116	0.1122	0.293	1.50574e-09	0.00519578	0.0166089	0.313	0.291	27	38643975	38.644	2419
BovineHD2700003798	6.016e-05	8.81362e-07	0.0126	0.1239	0.65	1.64743e-09	0.0047876	0.0105184	0.455	0.238	27	12931731	12.9317	2393
BovineHD2700012644	-5.994e-05	8.7861e-07	0.0122	0.1113	0.371	1.67621e-09	-0.00492675	0.0112041	0.44	0.235	27	43715616	43.7156	2424
BovineHD2700010177	-5.981e-05	1.58782e-06	0.0112	0.1074	0.177	1.04327e-09	-0.00534039	0.0182312	0.293	0.239	27	35670476	35.6705	2416
BovineHD2700007295	-5.978e-05	9.13679e-07	0.0114	0.1179	0.608	1.70278e-09	-0.00524354	0.0122138	0.429	0.261	27	25942619	25.9426	2406
BovineHD2700009826	-5.978e-05	8.86113e-07	0.0123	0.0981	0.613	1.69658e-09	-0.0048605	0.0105067	0.463	0.245	27	34826178	34.8262	2415
BovineHD2700010205	5.968e-05	6.55775e-07	0.0124	0.1176	0.553	1.76107e-09	0.00480004	0.00887999	0.541	0.204	27	35749319	35.7493	2416
BovineHD2700010354	-5.947e-05	1.21529e-06	0.0116	0.1246	0.428	1.73195e-09	-0.00512674	0.0129904	0.395	0.328	27	36258043	36.258	2417
BovineHD2700010360	-5.946e-05	1.05528e-06	0.0108	0.1292	0.428	1.73157e-09	-0.00550589	0.0123838	0.445	0.313	27	36265705	36.2657	2417
BovineHD2700010693	-5.934e-05	8.9476e-07	0.0111	0.1113	0.538	1.75031e-09	-0.00532971	0.010498	0.508	0.272	27	37294254	37.2943	2418
BovineHD2700007294	-5.918e-05	6.06555e-07	0.011	0.1174	0.608	1.67013e-09	-0.00539649	0.0104242	0.518	0.196	27	25939162	25.9392	2406
BovineHD2700010137	-5.907e-05	7.38697e-07	0.0113	0.1161	0.612	1.65717e-09	-0.00521172	0.0112625	0.463	0.223	27	35567657	35.5677	2416
BovineHD2700003802	5.872e-05	7.46318e-07	0.0126	0.1225	0.639	1.59188e-09	0.004673	0.00986604	0.474	0.21	27	12936928	12.9369	2393
BovineHD2700010167	-5.84e-05	7.08236e-07	0.012	0.1144	0.606	1.62827e-09	-0.00485304	0.00918755	0.528	0.208	27	35642869	35.6429	2416
BovineHD2700010219	-5.83e-05	9.44345e-07	0.0117	0.1159	0.44	1.67517e-09	-0.00496878	0.0119526	0.416	0.279	27	35782919	35.7829	2416
BovineHD2700011908	-5.823e-05	9.63749e-07	0.0114	0.107	0.471	1.68944e-09	-0.00512245	0.0133687	0.383	0.285	27	41062021	41.062	2422
BovineHD2700010141	5.815e-05	7.74427e-07	0.0117	0.1132	0.388	1.60612e-09	0.00498421	0.00974128	0.512	0.226	27	35578538	35.5785	2416
BovineHD2700011169	-5.792e-05	7.92632e-07	0.012	0.108	0.775	1.17026e-09	-0.00481365	0.0107208	0.449	0.15	27	38666022	38.666	2419
BovineHD2700007388	-5.77e-05	9.68332e-07	0.0115	0.1088	0.419	1.62111e-09	-0.00503201	0.0114787	0.438	0.287	27	26424448	26.4244	2407
BovineHD2700010695	5.763e-05	7.24575e-07	0.0119	0.1123	0.465	1.65244e-09	0.00485653	0.010588	0.459	0.22	27	37295962	37.296	2418
BovineHD2700010315	5.761e-05	8.61996e-07	0.0113	0.2259	0.354	1.51756e-09	0.00511352	0.0122494	0.417	0.234	27	36104012	36.104	2417
BovineHD2700007024	-5.76e-05	7.7697e-07	0.0125	0.111	0.304	1.40354e-09	-0.00460817	0.00982687	0.469	0.189	27	24997829	24.9978	2405
BovineHD2700008462	5.759e-05	8.43575e-07	0.0112	0.1075	0.774	1.16197e-09	0.00512682	0.0129873	0.395	0.199	27	30613969	30.614	2411
BovineHD2700010356	5.755e-05	9.13577e-07	0.0125	0.124	0.572	1.62198e-09	0.00459185	0.0112989	0.406	0.254	27	36260026	36.26	2417
BovineHD2700010209	-5.692e-05	1.14021e-06	0.0106	0.1143	0.284	1.31771e-09	-0.00535255	0.0145567	0.368	0.282	27	35762351	35.7624	2416
BovineHD2700004116	-5.667e-05	6.56004e-07	0.0112	0.1087	0.526	1.60148e-09	-0.00505995	0.00970216	0.522	0.223	27	14163458	14.1635	2395
BovineHD2700007003	-5.666e-05	7.52421e-07	0.0116	0.1042	0.695	1.36172e-09	-0.0048848	0.0107239	0.456	0.201	27	24885393	24.8854	2405
BovineHD2700007027	5.66e-05	6.61587e-07	0.0123	0.1109	0.696	1.35526e-09	0.00461435	0.00972114	0.475	0.169	27	25004611	25.0046	2406
BovineHD2700003784	-5.646e-05	6.83141e-07	0.0131	0.1215	0.35	1.45079e-09	-0.00432087	0.00906353	0.477	0.189	27	12914412	12.9144	2393
BovineHD2700011528	5.636e-05	8.83093e-07	0.0119	0.1052	0.431	1.55781e-09	0.00472255	0.0118774	0.398	0.243	27	39713024	39.713	2420
BovineHD2700007289	5.62e-05	7.68584e-07	0.0118	0.1141	0.392	1.50518e-09	0.00476279	0.0105927	0.45	0.222	27	25932582	25.9326	2406
BovineHD2700012665	-5.609e-05	1.21861e-06	0.0127	0.1119	0.368	1.46419e-09	-0.0044281	0.0118374	0.374	0.248	27	43757589	43.7576	2424
BovineHD2700011298	-5.606e-05	6.36475e-07	0.012	0.1105	0.608	1.49766e-09	-0.0046847	0.0097578	0.48	0.182	27	39022803	39.0228	2420
BovineHD2700010862	5.587e-05	8.95739e-07	0.0106	0.1093	0.26	1.20164e-09	0.00527058	0.0142667	0.369	0.214	27	37878043	37.878	2418
BovineHD2700007277	5.578e-05	9.61253e-07	0.0121	0.1163	0.669	1.37679e-09	0.00462237	0.00985211	0.469	0.233	27	25861713	25.8617	2406
BovineHD2700010652	5.563e-05	8.14706e-07	0.0116	0.1033	0.644	1.41857e-09	0.00480926	0.0111413	0.432	0.236	27	37180977	37.181	2418
BovineHD2700003793	-5.538e-05	7.29758e-07	0.0118	0.12	0.35	1.39605e-09	-0.00468032	0.0101103	0.463	0.215	27	12925777	12.9258	2393
BovineHD2700010694	5.536e-05	6.85071e-07	0.0118	0.1117	0.462	1.52371e-09	0.00469181	0.00965491	0.486	0.213	27	37295130	37.2951	2418
BovineHD2700010314	5.53e-05	8.3707e-07	0.0116	0.2261	0.381	1.44278e-09	0.00478119	0.0120382	0.397	0.235	27	36097619	36.0976	2417
BovineHD2700000314	-5.498e-05	9.4858e-07	0.0114	0.1068	0.31	1.29345e-09	-0.00480876	0.010162	0.473	0.245	27	1009835	1.00984	2382
BovineHD2700010210	5.47e-05	7.29168e-07	0.0114	0.1158	0.557	1.47666e-09	0.00481237	0.010295	0.467	0.238	27	35763273	35.7633	2416
BovineHD2700010789	5.469e-05	8.62147e-07	0.0108	0.1098	0.492	1.49529e-09	0.00507993	0.0112955	0.45	0.261	27	37511952	37.512	2418
BovineHD2700002787	-5.433e-05	7.88127e-07	0.0125	0.1134	0.707	1.22355e-09	-0.00434643	0.00917891	0.474	0.193	27	9025760	9.02576	2390
BovineHD2700010180	5.429e-05	6.96719e-07	0.0122	0.1073	0.527	1.46924e-09	0.00444994	0.00955667	0.466	0.219	27	35683855	35.6839	2416
BovineHD2700011622	5.429e-05	7.05898e-07	0.0123	0.12	0.291	1.21664e-09	0.00442598	0.0096665	0.458	0.164	27	40066772	40.0668	2421
BovineHD2700003796	-5.425e-05	6.11621e-07	0.0116	0.1228	0.35	1.33927e-09	-0.00467637	0.009239	0.506	0.191	27	12929341	12.9293	2393
BovineHD2700006437	-5.42e-05	7.33866e-07	0.0111	0.1109	0.568	1.44148e-09	-0.00488288	0.00991083	0.493	0.248	27	22878789	22.8788	2403
BovineHD2700003803	-5.419e-05	7.10195e-07	0.0124	0.1216	0.35	1.33629e-09	-0.00438159	0.00915919	0.478	0.204	27	12938439	12.9384	2393
BovineHD2700003792	-5.416e-05	7.204e-07	0.0115	0.1199	0.35	1.3348e-09	-0.00470917	0.0102174	0.461	0.218	27	12924635	12.9246	2393
BovineHD2700008461	5.407e-05	9.26032e-07	0.0112	0.109	0.769	1.0375e-09	0.00484183	0.0123061	0.393	0.217	27	30612698	30.6127	2411
BovineHD2700011658	-5.405e-05	1.41181e-06	0.01	0.1096	0.802	9.26456e-10	-0.0053871	0.0186202	0.289	0.242	27	40152617	40.1526	2421
BovineHD2700010811	5.393e-05	8.04454e-07	0.0116	0.1083	0.508	1.45372e-09	0.00466239	0.0116548	0.4	0.233	27	37690423	37.6904	2418
BovineHD2700010365	5.386e-05	9.9924e-07	0.0114	0.1224	0.565	1.42635e-09	0.0047111	0.0112311	0.419	0.292	27	36274982	36.275	2417
BovineHD4100018397	-5.373e-05	8.02588e-07	0.0117	0.1228	0.705	1.20188e-09	-0.00459273	0.0110129	0.417	0.189	27	40073413	40.0734	2421
BovineHD2700006442	-5.368e-05	7.8914e-07	0.0127	0.1103	0.528	1.43603e-09	-0.00423764	0.00940813	0.45	0.239	27	22904763	22.9048	2403
BovineHD2700007682	5.365e-05	7.02048e-07	0.0109	0.1053	0.672	1.26812e-09	0.00493682	0.0104656	0.472	0.209	27	27380090	27.3801	2408
BovineHD2700007034	5.357e-05	7.31062e-07	0.0119	0.1114	0.676	1.25729e-09	0.00450135	0.0106604	0.422	0.192	27	25024955	25.025	2406
BovineHD2700000349	-5.353e-05	7.23763e-07	0.0126	0.1143	0.307	1.21819e-09	-0.00425932	0.00958798	0.444	0.184	27	1103946	1.10395	2382
BovineHD2700011904	-5.349e-05	8.19214e-07	0.0118	0.1107	0.522	1.42795e-09	-0.00454602	0.00923137	0.492	0.252	27	41040522	41.0405	2422
BovineHD2700000366	5.33e-05	9.92751e-07	0.0105	0.1044	0.78	9.75227e-10	0.00507586	0.0139317	0.364	0.228	27	1165230	1.16523	2382
BovineHD2700003782	-5.325e-05	6.91474e-07	0.0113	0.1186	0.35	1.29035e-09	-0.00469819	0.00948508	0.495	0.214	27	12909345	12.9093	2393
BovineHD2700000347	5.32e-05	8.94709e-07	0.011	0.1153	0.687	1.2171e-09	0.00483646	0.0121232	0.399	0.243	27	1102649	1.10265	2382
BovineHD2700007288	5.319e-05	6.97995e-07	0.0114	0.1128	0.391	1.34747e-09	0.00467966	0.00983153	0.476	0.212	27	25929643	25.9296	2406
ARS-BFGL-NGS-108281	-5.319e-05	6.52703e-07	0.0115	0.1096	0.612	1.34391e-09	-0.00462534	0.00940299	0.492	0.201	27	35592055	35.5921	2416
BovineHD2700012977	5.278e-05	7.23784e-07	0.0114	0.1143	0.634	1.2932e-09	0.00464304	0.0114317	0.406	0.213	27	44583319	44.5833	2425
ARS-BFGL-NGS-1448	-5.272e-05	7.49627e-07	0.0112	0.1206	0.537	1.38218e-09	-0.00472153	0.00980057	0.482	0.241	27	37357125	37.3571	2418
BovineHD2700000343	-5.254e-05	6.34316e-07	0.0114	0.1148	0.313	1.18697e-09	-0.00462216	0.00966883	0.478	0.182	27	1098429	1.09843	2382
ARS-BFGL-NGS-102169	5.233e-05	5.78727e-07	0.0109	0.123	0.65	1.24625e-09	0.00481549	0.0088891	0.542	0.192	27	12930436	12.9304	2393
BovineHD2700011873	-5.231e-05	7.24836e-07	0.0117	0.1055	0.702	1.14537e-09	-0.00448397	0.00986678	0.454	0.193	27	40903397	40.9034	2421
BovineHD2700004086	-5.222e-05	7.97821e-07	0.0122	0.1157	0.309	1.16529e-09	-0.00428016	0.0102136	0.419	0.214	27	14051534	14.0515	2395
BovineHD2700011829	-5.211e-05	7.28736e-07	0.0115	0.1083	0.575	1.32768e-09	-0.00453153	0.0100902	0.449	0.207	27	40745785	40.7458	2421
BovineHD2700006746	-5.208e-05	8.40642e-07	0.0116	0.1116	0.338	1.21436e-09	-0.00447699	0.0105499	0.424	0.242	27	23994168	23.9942	2404
BovineHD2700009406	-5.191e-05	6.6736e-07	0.0115	0.1053	0.351	1.22745e-09	-0.00451376	0.0108378	0.416	0.197	27	33385413	33.3854	2414
BovineHD2700010359	5.179e-05	7.92866e-07	0.0126	0.1289	0.572	1.31345e-09	0.00411025	0.0103393	0.398	0.228	27	36263939	36.2639	2417
BovineHD2700010550	5.153e-05	9.46654e-07	0.0123	0.1104	0.459	1.31869e-09	0.00417836	0.0102974	0.406	0.266	27	36958512	36.9585	2417
BovineHD2700010303	-5.15e-05	7.82171e-07	0.0115	0.1162	0.686	1.14189e-09	-0.00446529	0.0106774	0.418	0.206	27	36063791	36.0638	2417
BovineHD2700007675	5.13e-05	6.60727e-07	0.0114	0.1073	0.345	1.18884e-09	0.00451345	0.00984417	0.458	0.193	27	27368430	27.3684	2408
BovineHD2700010140	-5.121e-05	8.14356e-07	0.0108	0.1112	0.612	1.24579e-09	-0.00474192	0.0105464	0.45	0.249	27	35577565	35.5776	2416
BovineHD2700009848	-5.107e-05	9.52887e-07	0.0119	0.1092	0.835	7.19599e-10	-0.00430369	0.0123961	0.347	0.164	27	34944232	34.9442	2415
BovineHD2700010212	-5.106e-05	7.0248e-07	0.0114	0.1166	0.444	1.28756e-09	-0.00447911	0.0112916	0.397	0.23	27	35769421	35.7694	2416
BovineHD2700003795	5.103e-05	6.7592e-07	0.0111	0.1215	0.65	1.18518e-09	0.00459729	0.00972253	0.473	0.213	27	12928569	12.9286	2393
BovineHD2700003794	5.098e-05	6.67631e-07	0.0121	0.1196	0.65	1.18269e-09	0.00421294	0.0088961	0.474	0.198	27	12926852	12.9269	2393
BovineHD2700010214	-5.092e-05	6.83006e-07	0.0117	0.117	0.444	1.28054e-09	-0.00436478	0.00923835	0.472	0.221	27	35772454	35.7725	2416
BovineHD2700012654	-5.076e-05	6.61778e-07	0.0122	0.1132	0.226	9.02599e-10	-0.00417192	0.0090721	0.46	0.139	27	43733075	43.7331	2424
BovineHD2700010743	-5.07e-05	7.51254e-07	0.0113	0.1285	0.582	1.25113e-09	-0.00450016	0.0122534	0.367	0.225	27	37369776	37.3698	2418
BovineHD2700007291	5.058e-05	6.98017e-07	0.0118	0.1162	0.392	1.21895e-09	0.00429822	0.0088038	0.488	0.207	27	25935867	25.9359	2406
BovineHD2700010124	-5.05e-05	6.72708e-07	0.0115	0.107	0.601	1.22293e-09	-0.00437881	0.00903288	0.485	0.209	27	35536508	35.5365	2416
BovineHD2700007025	5.048e-05	7.62031e-07	0.0106	0.1116	0.696	1.07772e-09	0.00474688	0.00935284	0.508	0.211	27	24998713	24.9987	2405
BovineHD4100018319	-5.041e-05	7.45699e-07	0.0114	0.1068	0.321	1.10827e-09	-0.00440874	0.0100019	0.441	0.208	27	31849912	31.8499	2412
BovineHD2700007623	5.026e-05	8.85864e-07	0.0115	0.1068	0.624	1.18558e-09	0.00437033	0.0106663	0.41	0.239	27	27171651	27.1717	2408
BovineHD2700010112	5.025e-05	6.97016e-07	0.0118	0.1089	0.533	1.25707e-09	0.00427065	0.00942075	0.453	0.22	27	35511167	35.5112	2416
BovineHD2700010150	-5.023e-05	7.36724e-07	0.0117	0.1342	0.616	1.19345e-09	-0.00428073	0.0108879	0.393	0.216	27	35605966	35.606	2416
BovineHD2700012649	5.017e-05	7.51891e-07	0.0106	0.1129	0.464	1.25205e-09	0.00473304	0.0121088	0.391	0.244	27	43722823	43.7228	2424
Hapmap49244-BTA-62731	4.967e-05	7.12997e-07	0.0123	0.1062	0.752	9.2066e-10	0.00403788	0.00943655	0.428	0.173	27	30510177	30.5102	2411
BovineHD2700010144	-4.941e-05	7.988e-07	0.0126	0.1088	0.616	1.15514e-09	-0.00391142	0.00934046	0.419	0.218	27	35587986	35.588	2416
BovineHD2700007270	-4.919e-05	7.49595e-07	0.0115	0.1197	0.608	1.15396e-09	-0.00429011	0.0096885	0.443	0.222	27	25849588	25.8496	2406
BovineHD2700003799	-4.916e-05	6.0561e-07	0.0113	0.1231	0.35	1.10006e-09	-0.00435073	0.00933408	0.466	0.193	27	12932507	12.9325	2393
BovineHD2700007033	-4.914e-05	8.46231e-07	0.0116	0.1086	0.323	1.0559e-09	-0.0042366	0.0103092	0.411	0.217	27	25024135	25.0241	2406
BovineHD2700010891	-4.9e-05	6.37337e-07	0.0114	0.1071	0.53	1.19624e-09	-0.00429847	0.00913935	0.47	0.195	27	37949939	37.9499	2418
BovineHD2700000459	-4.866e-05	8.64606e-07	0.0113	0.1073	0.277	9.48727e-10	-0.00430658	0.0111684	0.386	0.202	27	1358257	1.35826	2382
BovineHD2700011896	-4.852e-05	6.68229e-07	0.0114	0.1096	0.544	1.16821e-09	-0.00424385	0.00919686	0.461	0.219	27	41002683	41.0027	2422
BovineHD2700009839	4.835e-05	7.96008e-07	0.0114	0.1019	0.286	9.53925e-10	0.00424157	0.00994533	0.426	0.198	27	34914274	34.9143	2415
BovineHD2700007074	4.833e-05	5.98835e-07	0.0108	0.1079	0.699	9.82733e-10	0.0044747	0.00956534	0.468	0.175	27	25237611	25.2376	2406
BovineHD2700010213	4.83e-05	8.3946e-07	0.0119	0.1156	0.556	1.15192e-09	0.0040586	0.0102913	0.394	0.255	27	35771662	35.7717	2416
BovineHD2700001047	4.829e-05	6.74428e-07	0.01	0.1057	0.379	1.09794e-09	0.00482948	0.0121615	0.397	0.239	27	3081686	3.08169	2384
BovineHD2700000345	-4.818e-05	6.70045e-07	0.0113	0.116	0.313	9.98253e-10	-0.00425129	0.00997459	0.426	0.19	27	1101161	1.10116	2382
BovineHD2700007278	-4.8e-05	6.96816e-07	0.0114	0.1162	0.611	1.09492e-09	-0.00419789	0.0103777	0.405	0.21	27	25868965	25.869	2406
BovineHD2700012083	4.784e-05	8.31427e-07	0.0117	0.1086	0.432	1.12366e-09	0.00408923	0.0105692	0.387	0.243	27	41652187	41.6522	2422
BovineHD2700012651	-4.763e-05	5.91182e-07	0.0111	0.1136	0.571	1.11144e-09	-0.00427819	0.00944943	0.453	0.185	27	43727818	43.7278	2424
BovineHD2700003788	-4.719e-05	6.78425e-07	0.0125	0.1236	0.35	1.01333e-09	-0.00378493	0.00840002	0.451	0.195	27	12917649	12.9176	2393
BovineHD2700003804	4.716e-05	5.5858e-07	0.0127	0.1212	0.65	1.01205e-09	0.00371305	0.00781637	0.475	0.165	27	12939558	12.9396	2393
BovineHD2700012978	4.701e-05	5.56832e-07	0.0123	0.1119	0.634	1.02587e-09	0.00381127	0.00757519	0.503	0.161	27	44586167	44.5862	2425
BovineHD2700010804	4.698e-05	8.6873e-07	0.0109	0.1096	0.386	1.04635e-09	0.00429711	0.0102995	0.417	0.262	27	37657885	37.6579	2418
BovineHD2700010617	4.695e-05	1.08809e-06	0.0112	0.1072	0.688	9.45364e-10	0.00417909	0.0127446	0.328	0.271	27	37119245	37.1192	2418
BovineHD2700006701	-4.683e-05	7.6237e-07	0.0111	0.1038	0.346	9.92614e-10	-0.00420654	0.00924935	0.455	0.228	27	23857983	23.858	2404
BovineHD2700010898	4.678e-05	7.4583e-07	0.0105	0.1053	0.545	1.0853e-09	0.00446939	0.0100259	0.446	0.24	27	37965535	37.9655	2418
BovineHD2700006456	-4.677e-05	7.18292e-07	0.0108	0.1058	0.617	1.03328e-09	-0.00433035	0.0101434	0.427	0.229	27	22966583	22.9666	2403
BovineHD2700000342	4.676e-05	6.73862e-07	0.0112	0.1143	0.562	1.07634e-09	0.00417469	0.00838996	0.498	0.236	27	1096849	1.09685	2382
BovineHD2700007337	4.676e-05	6.79069e-07	0.0127	0.106	0.367	1.01618e-09	0.00369191	0.00924767	0.399	0.184	27	26189454	26.1895	2407
BovineHD2700011787	-4.676e-05	7.357e-07	0.0118	0.111	0.673	9.62547e-10	-0.00397429	0.00987685	0.402	0.186	27	40633285	40.6333	2421
BovineHD2700000175	-4.666e-05	9.24262e-07	0.0102	0.1079	0.214	7.33594e-10	-0.00455952	0.00982415	0.464	0.204	27	469211	0.469211	2381
BovineHD2700000344	4.666e-05	7.08635e-07	0.012	0.1156	0.687	9.36388e-10	0.0038887	0.00915599	0.425	0.19	27	1100656	1.10066	2382
BovineHD2700008415	-4.661e-05	5.86817e-07	0.0108	0.1117	0.223	7.52569e-10	-0.00432878	0.00911331	0.475	0.15	27	30476702	30.4767	2411
BovineHD2700010364	-4.661e-05	7.78139e-07	0.0116	0.1214	0.435	1.06811e-09	-0.00400668	0.0104212	0.384	0.24	27	36271313	36.2713	2417
BovineHD2700007297	-4.649e-05	5.72848e-07	0.0111	0.1172	0.608	1.02991e-09	-0.00420079	0.00879219	0.478	0.186	27	25950280	25.9503	2406
BovineHD2700007292	-4.637e-05	5.9719e-07	0.0112	0.1181	0.608	1.02552e-09	-0.00412832	0.00977844	0.422	0.19	27	25936634	25.9366	2406
BovineHD2700010675	4.632e-05	6.48267e-07	0.0118	0.1074	0.341	9.64207e-10	0.00391402	0.00836083	0.468	0.177	27	37252239	37.2522	2418
BovineHD2700011619	-4.63e-05	6.79199e-07	0.0108	0.1177	0.79	7.11832e-10	-0.00429999	0.00973843	0.442	0.136	27	40060643	40.0606	2421
BovineHD2700010218	-4.629e-05	6.55182e-07	0.0121	0.1156	0.444	1.05816e-09	-0.00383619	0.00904881	0.424	0.208	27	35781596	35.7816	2416
BovineHD2700010787	-4.628e-05	5.98976e-07	0.0118	0.1103	0.502	1.07091e-09	-0.00392205	0.00982307	0.399	0.184	27	37510158	37.5102	2418
BovineHD2700010684	-4.625e-05	6.95092e-07	0.0106	0.1091	0.641	9.85107e-10	-0.00437742	0.00966331	0.453	0.21	27	37273555	37.2736	2418
ARS-BFGL-NGS-113900	4.607e-05	7.8063e-07	0.0115	0.1071	0.503	1.06122e-09	0.00399456	0.00921916	0.433	0.235	27	10417461	10.4175	2391
ARS-BFGL-NGS-111806	4.591e-05	7.09486e-07	0.01	0.1101	0.459	1.04671e-09	0.00459122	0.0130009	0.353	0.251	27	36959262	36.9593	2417
ARS-BFGL-NGS-72026	4.58e-05	7.37766e-07	0.0117	0.1105	0.634	9.74062e-10	0.00390368	0.0097456	0.401	0.211	27	44588453	44.5885	2425
BovineHD2700012973	4.572e-05	6.82678e-07	0.0113	0.1107	0.629	9.75326e-10	0.00404635	0.00935414	0.433	0.206	27	44574698	44.5747	2425
BovineHD2700007376	4.565e-05	6.56437e-07	0.012	0.1133	0.734	8.13345e-10	0.00379349	0.00917133	0.414	0.166	27	26325100	26.3251	2407
BovineHD2700010788	-4.565e-05	6.43508e-07	0.0123	0.1098	0.502	1.04207e-09	-0.0037217	0.00920865	0.404	0.189	27	37511251	37.5113	2418
BovineHD2700003783	4.543e-05	5.70158e-07	0.0115	0.1199	0.65	9.39406e-10	0.00396208	0.00865361	0.458	0.182	27	12911806	12.9118	2393
BovineHD2700000449	4.51e-05	6.40596e-07	0.0115	0.112	0.722	8.17213e-10	0.00391	0.00856006	0.457	0.159	27	1341641	1.34164	2382
BovineHD2700010301	-4.507e-05	5.6327e-07	0.0118	0.1157	0.686	8.74474e-10	-0.00383012	0.00958916	0.399	0.156	27	36053091	36.0531	2417
BovineHD2700011499	4.478e-05	9.67119e-07	0.0112	0.1137	0.3	8.41571e-10	0.00399832	0.0116623	0.343	0.233	27	39628058	39.6281	2420
BovineHD2700005028	4.47e-05	6.24605e-07	0.011	0.1077	0.686	8.61216e-10	0.00407578	0.00920491	0.443	0.17	27	17138080	17.1381	2398
BovineHD2700007632	-4.465e-05	7.27484e-07	0.0126	0.1104	0.296	8.30839e-10	-0.003534	0.00859328	0.411	0.184	27	27198977	27.199	2408
BovineHD2700011616	4.459e-05	6.37435e-07	0.0104	0.1153	0.205	6.47173e-10	0.0042873	0.010134	0.423	0.132	27	40052623	40.0526	2421
BovineHD2700006109	4.447e-05	6.10216e-07	0.0116	0.1078	0.464	9.8363e-10	0.00383347	0.00821295	0.467	0.217	27	21663551	21.6636	2402
BovineHD2700009404	4.434e-05	6.60276e-07	0.011	0.1069	0.653	8.90712e-10	0.00401897	0.00922572	0.436	0.202	27	33379863	33.3799	2414
BovineHD2700005003	-4.423e-05	7.48291e-07	0.0111	0.1027	0.066	2.4149e-10	-0.00398425	0.0110445	0.361	0.055	27	17050425	17.0504	2398
BovineHD2700010735	-4.423e-05	6.57894e-07	0.0111	0.1211	0.537	9.72515e-10	-0.00397235	0.00963993	0.412	0.218	27	37354888	37.3549	2418
ARS-USMARC-Parent-EF141102-rs29015783	-4.414e-05	5.82471e-07	0.0104	0.1098	0.508	9.74109e-10	-0.00424469	0.00960012	0.442	0.198	27	37513923	37.5139	2418
BovineHD2700007073	4.405e-05	5.74445e-07	0.0118	0.1078	0.699	8.16456e-10	0.00374353	0.00847662	0.442	0.159	27	25232495	25.2325	2406
BovineHD2700011399	4.404e-05	9.37749e-07	0.0105	0.1086	0.416	9.42559e-10	0.0041942	0.0120909	0.347	0.267	27	39352631	39.3526	2420
BovineHD2700000336	-4.392e-05	5.9737e-07	0.0112	0.1054	0.316	8.33381e-10	-0.00393281	0.00881927	0.446	0.179	27	1075657	1.07566	2382
BovineHD2700009116	-4.389e-05	5.75304e-07	0.0112	0.1058	0.444	9.51116e-10	-0.00390742	0.00790998	0.494	0.199	27	32356771	32.3568	2413
BovineHD2700001687	-4.379e-05	7.80793e-07	0.0107	0.1059	0.422	9.35384e-10	-0.00407975	0.00939898	0.434	0.259	27	5122449	5.12245	2386
BovineHD2700012652	4.377e-05	8.65293e-07	0.0109	0.1133	0.429	9.38738e-10	0.00402825	0.00927133	0.434	0.253	27	43728991	43.729	2424
BovineHD2700006441	4.366e-05	6.38866e-07	0.012	0.1107	0.472	9.50225e-10	0.00362853	0.00774949	0.468	0.211	27	22898748	22.8987	2403
BovineHD2700002778	-4.363e-05	6.22963e-07	0.011	0.109	0.311	8.15386e-10	-0.00396597	0.00906498	0.438	0.175	27	8999770	8.99977	2389
ARS-BFGL-NGS-27214	-4.359e-05	5.96504e-07	0.0104	0.1148	0.444	9.3844e-10	-0.00417823	0.00838913	0.498	0.217	27	35784202	35.7842	2416
BovineHD2700006277	4.358e-05	7.41689e-07	0.0103	0.1055	0.55	9.39984e-10	0.00423071	0.0104717	0.404	0.251	27	22268519	22.2685	2403
BovineHD2700009427	4.358e-05	6.07651e-07	0.0115	0.108	0.725	7.57276e-10	0.00378962	0.00941854	0.402	0.156	27	33466707	33.4667	2414
BovineHD2700001581	4.356e-05	5.8169e-07	0.0101	0.1097	0.228	6.67742e-10	0.00429895	0.0098828	0.435	0.149	27	4886120	4.88612	2385
BovineHD2700007279	4.353e-05	8.06314e-07	0.0116	0.1151	0.656	8.55205e-10	0.0037529	0.00900412	0.417	0.212	27	25875084	25.8751	2406
BovineHD2700012655	4.351e-05	5.69459e-07	0.0105	0.1133	0.434	9.3004e-10	0.00414386	0.00946866	0.438	0.203	27	43734044	43.734	2424
BovineHD2700011902	4.344e-05	6.52293e-07	0.0119	0.1084	0.459	9.37332e-10	0.0036506	0.00828628	0.441	0.21	27	41031174	41.0312	2422
BovineHD2700011519	4.343e-05	5.69336e-07	0.0112	0.1093	0.305	7.99885e-10	0.00386603	0.00868338	0.445	0.155	27	39667502	39.6675	2420
BovineHD2700008885	-4.342e-05	7.01079e-07	0.0113	0.1103	0.256	7.18274e-10	-0.00383158	0.00950634	0.403	0.178	27	31762634	31.7626	2412
BovineHD2700002563	4.34e-05	6.89008e-07	0.0122	0.1051	0.448	9.31457e-10	0.00356689	0.00835583	0.427	0.216	27	8146202	8.1462	2389
BovineHD2700001046	-4.326e-05	5.59123e-07	0.0108	0.1053	0.621	8.81015e-10	-0.00399337	0.00856506	0.466	0.194	27	3080628	3.08063	2384
BovineHD2700002788	-4.307e-05	5.52958e-07	0.0108	0.1137	0.707	7.68832e-10	-0.00400006	0.00896819	0.446	0.164	27	9027262	9.02726	2390
BovineHD2700000444	-4.305e-05	6.93456e-07	0.0113	0.1088	0.562	9.12539e-10	-0.0038099	0.00825751	0.461	0.222	27	1333631	1.33363	2382
BovineHD2700011903	4.292e-05	5.88031e-07	0.0119	0.1106	0.459	9.14807e-10	0.00359639	0.0080302	0.448	0.193	27	41033502	41.0335	2422
BovineHD2700007633	4.288e-05	7.1573e-07	0.0116	0.11	0.704	7.6639e-10	0.00369652	0.00808607	0.457	0.194	27	27199585	27.1996	2408
BovineHD2700002779	-4.283e-05	6.7344e-07	0.0113	0.1109	0.311	7.85824e-10	-0.00379005	0.00866236	0.438	0.183	27	9001045	9.00104	2390
BovineHD2700000479	4.281e-05	6.48366e-07	0.0112	0.1071	0.399	8.793e-10	0.00381101	0.008349	0.456	0.196	27	1430365	1.43037	2382
BovineHD2700003566	4.278e-05	7.62432e-07	0.0113	0.109	0.508	9.14823e-10	0.00379708	0.010611	0.358	0.245	27	12343805	12.3438	2393
BovineHD2700010121	-4.265e-05	6.77432e-07	0.0102	0.1107	0.824	5.27038e-10	-0.0041673	0.0109174	0.382	0.128	27	35528890	35.5289	2416
BovineHD2700010733	-4.264e-05	6.11216e-07	0.011	0.1237	0.537	9.04202e-10	-0.00386501	0.00997817	0.387	0.208	27	37352633	37.3526	2418
BovineHD2700000492	4.261e-05	6.09265e-07	0.0102	0.1064	0.77	6.43001e-10	0.00417743	0.00896771	0.466	0.161	27	1476040	1.47604	2382
BovineHD2700002140	4.246e-05	6.23572e-07	0.0111	0.1066	0.225	6.28861e-10	0.00382537	0.00918877	0.416	0.141	27	6796697	6.7967	2387
BovineHD2700011851	-4.229e-05	5.78156e-07	0.0107	0.1059	0.326	7.85303e-10	-0.00395202	0.00882948	0.448	0.177	27	40811186	40.8112	2421
BovineHD2700010715	4.226e-05	5.36446e-07	0.0109	0.1126	0.395	8.53684e-10	0.00388883	0.00829729	0.469	0.171	27	37325971	37.326	2418
BovineHD2700006269	4.224e-05	5.88182e-07	0.011	0.1084	0.572	8.73553e-10	0.00385204	0.00847945	0.454	0.196	27	22249362	22.2494	2403
BovineHD2700009424	-4.223e-05	6.44768e-07	0.0115	0.1116	0.298	7.46414e-10	-0.0036616	0.00857077	0.427	0.175	27	33455856	33.4559	2414
BovineHD2700011960	4.217e-05	7.48403e-07	0.0105	0.1235	0.483	8.88347e-10	0.00401666	0.0100594	0.399	0.25	27	41291806	41.2918	2422
BovineHD2700010221	4.216e-05	7.6077e-07	0.0112	0.1133	0.556	8.77664e-10	0.00377532	0.00906585	0.416	0.248	27	35786694	35.7867	2416
BovineHD2700011095	4.21e-05	8.42407e-07	0.0108	0.1064	0.59	8.5729e-10	0.00388571	0.0112883	0.344	0.248	27	38451307	38.4513	2419
BovineHD2700010370	-4.198e-05	6.05891e-07	0.0114	0.1175	0.591	8.51818e-10	-0.00369351	0.00955641	0.386	0.19	27	36287747	36.2877	2417
BovineHD2700003680	4.19e-05	6.11475e-07	0.0119	0.1108	0.551	8.6867e-10	0.00352074	0.00743745	0.473	0.207	27	12642721	12.6427	2393
BovineHD4100018372	4.187e-05	7.36614e-07	0.0113	0.1088	0.307	7.46411e-10	0.00369451	0.011286	0.327	0.189	27	36444126	36.4441	2417
BovineHD2700010548	-4.186e-05	6.1712e-07	0.0119	0.1116	0.541	8.70008e-10	-0.00352734	0.00805008	0.438	0.197	27	36957423	36.9574	2417
BovineHD2700006271	4.184e-05	5.48067e-07	0.011	0.1088	0.572	8.57046e-10	0.0038039	0.00863827	0.44	0.185	27	22251135	22.2511	2403
BovineHD2700007630	4.171e-05	6.3538e-07	0.0118	0.1119	0.704	7.25049e-10	0.0035345	0.00796743	0.444	0.174	27	27189980	27.19	2408
BovineHD2700000454	-4.162e-05	8.5816e-07	0.0112	0.1096	0.277	6.94035e-10	-0.00370529	0.00871247	0.425	0.202	27	1349757	1.34976	2382
BovineHD2700003678	4.158e-05	5.74067e-07	0.0107	0.112	0.551	8.55396e-10	0.00388556	0.00856869	0.453	0.214	27	12640887	12.6409	2393
BovineHD2700012650	4.152e-05	6.22764e-07	0.0108	0.115	0.429	8.44758e-10	0.00384489	0.00896664	0.429	0.197	27	43724639	43.7246	2424
BovineHD2700006267	-4.145e-05	5.68263e-07	0.0109	0.1101	0.428	8.40981e-10	-0.00379107	0.00864521	0.439	0.191	27	22246058	22.2461	2403
BovineHD2700012086	4.14e-05	6.37683e-07	0.0108	0.108	0.394	8.18216e-10	0.00384493	0.00834993	0.46	0.203	27	41664996	41.665	2422
BovineHD2700007029	-4.129e-05	5.52213e-07	0.0107	0.1135	0.797	5.52233e-10	-0.00384722	0.00861169	0.447	0.131	27	25010938	25.0109	2406
BovineHD2700007374	-4.128e-05	7.36819e-07	0.0113	0.1105	0.218	5.81011e-10	-0.00365313	0.00931801	0.392	0.163	27	26316811	26.3168	2407
BovineHD2700012332	-4.126e-05	6.49684e-07	0.0114	0.101	0.58	8.2943e-10	-0.003609	0.00877563	0.411	0.203	27	42724349	42.7243	2423
BovineHD2700008421	4.125e-05	6.47025e-07	0.013	0.111	0.75	6.38637e-10	0.00318111	0.00789459	0.403	0.154	27	30493243	30.4932	2411
BovineHD2700000298	4.119e-05	5.79856e-07	0.0113	0.1059	0.653	7.69386e-10	0.00365615	0.00799737	0.457	0.18	27	985013	0.985013	2381
BovineHD2700012149	-4.118e-05	6.15861e-07	0.0121	0.1066	0.373	7.93081e-10	-0.00340359	0.00794774	0.428	0.177	27	41935623	41.9356	2422
BovineHD2700011393	4.116e-05	1.02572e-06	0.0106	0.1097	0.407	8.17758e-10	0.00387056	0.0114575	0.338	0.283	27	39340157	39.3402	2420
BovineHD2700012235	4.112e-05	6.9268e-07	0.0102	0.1025	0.616	8.00021e-10	0.00404491	0.00945279	0.428	0.218	27	42255302	42.2553	2423
BovineHD2700006264	-4.104e-05	5.90422e-07	0.0113	0.1075	0.428	8.24527e-10	-0.00364273	0.0079242	0.46	0.193	27	22237935	22.2379	2403
BovineHD2700012646	4.096e-05	7.22447e-07	0.0112	0.113	0.464	8.34487e-10	0.00365702	0.00864808	0.423	0.227	27	43719493	43.7195	2424
BovineHD2700005353	4.095e-05	5.48282e-07	0.0114	0.1026	0.729	6.63238e-10	0.00359204	0.00804209	0.447	0.15	27	18703427	18.7034	2399
ARS-BFGL-NGS-8905	4.095e-05	6.04054e-07	0.0115	0.1085	0.258	6.42027e-10	0.0035708	0.00836491	0.427	0.147	27	37897281	37.8973	2418
BovineHD2700010781	4.082e-05	7.40965e-07	0.0119	0.1059	0.853	4.17785e-10	0.00342055	0.00910643	0.376	0.113	27	37486488	37.4865	2418
BovineHD2700010962	-4.082e-05	7.76209e-07	0.011	0.1071	0.515	8.32296e-10	-0.0036996	0.00913525	0.405	0.233	27	38117081	38.1171	2419
BovineHD2700008457	4.079e-05	5.39295e-07	0.0111	0.1077	0.48	8.30561e-10	0.00368592	0.00789038	0.467	0.191	27	30584169	30.5842	2411
BovineHD2700002775	-4.078e-05	5.96692e-07	0.0107	0.1082	0.312	7.13407e-10	-0.00379948	0.00853927	0.445	0.173	27	8996016	8.99602	2389
BovineHD2700011615	4.078e-05	5.90386e-07	0.0115	0.1137	0.199	5.30077e-10	0.00353544	0.00808276	0.437	0.112	27	40050734	40.0507	2421
BTA-63268-no-rs	-4.073e-05	5.69373e-07	0.0105	0.1054	0.448	8.20303e-10	-0.00389099	0.00870652	0.447	0.212	27	12625430	12.6254	2393
BovineHD2700002852	4.071e-05	6.28949e-07	0.0121	0.1097	0.43	8.12563e-10	0.00336441	0.00758957	0.443	0.193	27	9333951	9.33395	2390
BovineHD2700013326	4.069e-05	6.52105e-07	0.0112	0.1085	0.309	7.07517e-10	0.00364374	0.0105032	0.347	0.176	27	36447028	36.447	2417
BovineHD2700010060	4.068e-05	6.40666e-07	0.0107	0.1072	0.34	7.42995e-10	0.00378981	0.00908587	0.417	0.191	27	35419388	35.4194	2416
BovineHD2700003691	-4.06e-05	6.32676e-07	0.0108	0.1079	0.488	8.23587e-10	-0.00374741	0.00937998	0.4	0.239	27	12657642	12.6576	2393
BovineHD2700011385	4.06e-05	6.53155e-07	0.0109	0.1085	0.617	7.78891e-10	0.00373662	0.00993097	0.376	0.202	27	39323204	39.3232	2420
BovineHD2700010164	-4.053e-05	5.9036e-07	0.0109	0.1152	0.219	5.62548e-10	-0.00372932	0.00838272	0.445	0.136	27	35632694	35.6327	2416
BovineHD2700008348	4.045e-05	6.4064e-07	0.0116	0.1101	0.47	8.14985e-10	0.00347682	0.00838185	0.415	0.212	27	30258172	30.2582	2411
BovineHD2700010306	4.038e-05	6.97055e-07	0.0118	0.1133	0.314	7.01991e-10	0.00342197	0.00879263	0.389	0.185	27	36075350	36.0754	2417
BovineHD2700011293	-4.037e-05	5.30552e-07	0.0117	0.1151	0.401	7.82667e-10	-0.00344029	0.00711384	0.484	0.165	27	39008693	39.0087	2420
BovineHD2700003808	4.034e-05	5.97934e-07	0.0111	0.1133	0.753	6.0508e-10	0.0036234	0.00896583	0.404	0.145	27	12946465	12.9465	2393
BovineHD2700010861	4.025e-05	6.71274e-07	0.0119	0.1101	0.596	7.80551e-10	0.00337325	0.00825976	0.408	0.194	27	37876033	37.876	2418
BovineHD2700009421	-4.016e-05	6.28668e-07	0.0106	0.1077	0.347	7.3071e-10	-0.00380091	0.0106024	0.358	0.201	27	33442640	33.4426	2414
BovineHD2700010792	-4.006e-05	6.16132e-07	0.0113	0.11	0.361	7.40209e-10	-0.00354521	0.00858536	0.413	0.187	27	37516435	37.5164	2418
BovineHD4100018248	3.99e-05	7.71753e-07	0.0114	0.1098	0.533	7.92622e-10	0.0035002	0.00795694	0.44	0.25	27	21681145	21.6811	2402
BovineHD2700000468	-3.989e-05	7.92548e-07	0.0102	0.1066	0.314	6.85933e-10	-0.00389809	0.0108886	0.358	0.218	27	1368363	1.36836	2382
BovineHD2700009073	-3.982e-05	5.83369e-07	0.0109	0.1092	0.43	7.77602e-10	-0.00365357	0.00806504	0.453	0.208	27	32189085	32.1891	2413
BovineHD2700003570	3.979e-05	6.08942e-07	0.0114	0.1086	0.594	7.63843e-10	0.00349016	0.00813331	0.429	0.193	27	12347363	12.3474	2393
BovineHD2700009412	3.973e-05	6.1901e-07	0.0107	0.1058	0.431	7.74432e-10	0.00371355	0.00808808	0.459	0.212	27	33405665	33.4057	2414
BovineHD2700000161	-3.959e-05	6.57509e-07	0.0111	0.1068	0.531	7.8057e-10	-0.00355573	0.00932827	0.381	0.197	27	431974	0.431974	2381
BovineHD2700009387	3.955e-05	5.33276e-07	0.0118	0.1089	0.764	5.64657e-10	0.00335206	0.00796922	0.421	0.126	27	33327862	33.3279	2414
BovineHD2700010217	-3.953e-05	6.23335e-07	0.0119	0.1166	0.444	7.71854e-10	-0.00333158	0.00830611	0.401	0.203	27	35780742	35.7807	2416
BovineHD2700012333	3.948e-05	6.6217e-07	0.0115	0.1002	0.42	7.5912e-10	0.00343263	0.00876939	0.391	0.205	27	42732101	42.7321	2423
BovineHD2700012992	-3.945e-05	6.58053e-07	0.0108	0.1067	0.209	5.14282e-10	-0.00366395	0.00827295	0.443	0.131	27	44619872	44.6199	2425
BovineHD2700000305	-3.933e-05	5.24381e-07	0.0118	0.1084	0.347	7.01304e-10	-0.00334231	0.00768055	0.435	0.16	27	996376	0.996376	2381
BovineHD2700012647	3.933e-05	5.26557e-07	0.0113	0.1134	0.464	7.69635e-10	0.00348096	0.00756628	0.46	0.175	27	43720777	43.7208	2424
BovineHD2700010791	3.932e-05	7.46718e-07	0.0114	0.1112	0.639	7.1313e-10	0.00343918	0.00933348	0.368	0.215	27	37515059	37.5151	2418
BovineHD2700009855	3.924e-05	5.29328e-07	0.0104	0.1115	0.165	4.24731e-10	0.00378479	0.0081009	0.467	0.115	27	34975152	34.9752	2415
BovineHD2700010995	-3.924e-05	6.95111e-07	0.0109	0.1068	0.445	7.60465e-10	-0.00361067	0.00827166	0.437	0.213	27	38185697	38.1857	2419
BovineHD2700010327	-3.922e-05	6.97733e-07	0.0111	0.6352	0.69	6.58087e-10	-0.00354369	0.00864561	0.41	0.193	27	36158919	36.1589	2417
BovineHD2700003348	-3.915e-05	5.56781e-07	0.0113	0.106	0.515	7.65526e-10	-0.00346437	0.00729454	0.475	0.187	27	11266136	11.2661	2392
BovineHD2700012979	-3.9e-05	6.74511e-07	0.0114	0.1124	0.366	7.06144e-10	-0.00342094	0.00832468	0.411	0.201	27	44587751	44.5878	2425
BovineHD2700010708	-3.892e-05	6.81414e-07	0.0118	0.1206	0.555	7.4842e-10	-0.00330799	0.00751152	0.44	0.199	27	37312757	37.3128	2418
BovineHD2700000137	3.89e-05	5.50781e-07	0.0114	0.1061	0.456	7.50682e-10	0.00341232	0.00813424	0.42	0.158	27	370788	0.370788	2381
BovineHD2700012073	3.89e-05	7.14595e-07	0.0111	0.1042	0.395	7.23514e-10	0.00350484	0.00862956	0.406	0.218	27	41618491	41.6185	2422
BovineHD2700010970	3.874e-05	8.17513e-07	0.0108	0.1074	0.421	7.31869e-10	0.00359838	0.0109936	0.327	0.232	27	38127298	38.1273	2419
BovineHD2700012751	3.874e-05	7.1045e-07	0.0112	0.1072	0.906	2.54511e-10	0.00346946	0.00975383	0.356	0.074	27	44021658	44.0217	2425
BovineHD2700000450	-3.868e-05	6.07059e-07	0.0105	0.1119	0.276	5.98572e-10	-0.00369599	0.00869037	0.425	0.163	27	1342423	1.34242	2382
BovineHD2700010878	3.868e-05	7.15469e-07	0.0121	0.1012	0.433	7.34624e-10	0.00320533	0.00850626	0.377	0.214	27	37928802	37.9288	2418
BovineHD2700010142	3.864e-05	5.82714e-07	0.0097	0.1131	0.491	7.46295e-10	0.00398356	0.00967058	0.412	0.228	27	35581602	35.5816	2416
BovineHD2700009120	3.863e-05	6.00214e-07	0.0115	0.1055	0.559	7.35584e-10	0.00334911	0.0083705	0.4	0.202	27	32367994	32.368	2413
BovineHD2700004891	-3.861e-05	6.46491e-07	0.0109	0.1023	0.355	6.82747e-10	-0.00355294	0.00929414	0.382	0.2	27	16779080	16.7791	2397
BovineHD2700006272	3.86e-05	5.68669e-07	0.0097	0.1084	0.572	7.29478e-10	0.00396612	0.00971496	0.408	0.21	27	22253276	22.2533	2403
BovineHD2700007680	3.858e-05	5.93229e-07	0.0115	0.1074	0.382	7.02706e-10	0.00336465	0.00821782	0.409	0.172	27	27377026	27.377	2408
BovineHD2700010874	-3.858e-05	6.55575e-07	0.0113	0.0995	0.516	7.43472e-10	-0.00340421	0.00858965	0.396	0.209	27	37916667	37.9167	2418
BovineHD2700011362	-3.853e-05	5.90384e-07	0.0122	0.1146	0.559	7.31933e-10	-0.00314962	0.00821771	0.383	0.181	27	39244481	39.2445	2420
BovineHD2700000149	3.851e-05	7.1168e-07	0.0107	0.1069	0.721	5.96828e-10	0.00358772	0.0088656	0.405	0.193	27	406958	0.406958	2381
BovineHD2700006433	3.851e-05	5.35203e-07	0.0104	0.1072	0.316	6.40806e-10	0.00371474	0.008008	0.464	0.167	27	22853003	22.853	2403
BovineHD2700010734	-3.844e-05	5.44945e-07	0.0111	0.1217	0.537	7.34521e-10	-0.00347305	0.00807386	0.43	0.189	27	37354016	37.354	2418
BovineHD2700000687	-3.84e-05	5.80224e-07	0.0107	0.1074	0.35	6.70526e-10	-0.00357774	0.00874002	0.409	0.187	27	2019000	2.019	2383
BovineHD2700011505	-3.835e-05	6.16356e-07	0.011	0.1121	0.7	6.17214e-10	-0.00348639	0.00899445	0.388	0.167	27	39634954	39.635	2420
BovineHD2700010833	3.829e-05	6.50298e-07	0.0108	0.1063	0.458	7.27829e-10	0.00355632	0.00887109	0.401	0.219	27	37763131	37.7631	2418
BovineHD2700002781	-3.811e-05	5.30319e-07	0.0109	0.1106	0.8	4.65375e-10	-0.00350661	0.00780851	0.449	0.122	27	9007344	9.00734	2390
BovineHD2700011432	3.811e-05	5.91729e-07	0.0108	0.109	0.669	6.43567e-10	0.00351818	0.00826125	0.426	0.19	27	39434530	39.4345	2420
BovineHD2700010087	3.806e-05	6.52455e-07	0.0117	0.1072	0.665	6.45096e-10	0.00324359	0.00818255	0.396	0.185	27	35467114	35.4671	2416
BovineHD2700003933	-3.798e-05	5.95747e-07	0.0118	0.106	0.315	6.22634e-10	-0.00322797	0.00783475	0.412	0.168	27	13502633	13.5026	2394
BovineHD2700011360	-3.795e-05	7.27805e-07	0.0123	0.1117	0.559	7.10054e-10	-0.00308537	0.0084655	0.364	0.213	27	39241269	39.2413	2420
BovineHD2700008483	3.794e-05	5.91101e-07	0.01	0.1059	0.684	6.22694e-10	0.00380655	0.00848831	0.448	0.193	27	30657125	30.6571	2411
BovineHD2700010819	3.789e-05	6.04496e-07	0.0108	0.107	0.498	7.17916e-10	0.00350859	0.0090088	0.389	0.202	27	37708887	37.7089	2418
BovineHD2700000486	3.776e-05	5.6595e-07	0.0109	0.1069	0.378	6.70253e-10	0.00345376	0.00866863	0.398	0.178	27	1462129	1.46213	2382
BovineHD4100018293	3.776e-05	5.1689e-07	0.0102	0.105	0.536	7.09418e-10	0.00369035	0.00823945	0.448	0.191	27	27816969	27.817	2408
BovineHD2700009860	3.774e-05	5.29368e-07	0.0112	0.1074	0.165	3.92899e-10	0.00336936	0.00847992	0.397	0.108	27	34988800	34.9888	2415
BovineHD2700010120	3.76e-05	6.9886e-07	0.0109	0.1095	0.611	6.71918e-10	0.00345999	0.0094014	0.368	0.224	27	35528027	35.528	2416
Hapmap51137-BTA-107964	-3.759e-05	6.69035e-07	0.0104	0.1046	0.841	3.7784e-10	-0.00362643	0.0094574	0.383	0.117	27	30797409	30.7974	2411
BovineHD2700010738	-3.757e-05	6.94514e-07	0.0114	0.1208	0.197	4.4638e-10	-0.00329548	0.0101087	0.326	0.133	27	37358938	37.3589	2418
BovineHD2700011643	-3.755e-05	6.72416e-07	0.0115	0.1071	0.797	4.56674e-10	-0.00327482	0.00805939	0.406	0.127	27	40132953	40.133	2421
BovineHD2700008887	3.745e-05	7.29843e-07	0.0111	0.1086	0.744	5.34334e-10	0.0033844	0.00872259	0.388	0.187	27	31769522	31.7695	2412
BovineHD2700010578	-3.745e-05	6.16987e-07	0.0107	0.1068	0.255	5.33221e-10	-0.00351082	0.00870285	0.403	0.16	27	37008971	37.009	2418
BovineHD2700002141	-3.744e-05	5.42877e-07	0.0116	0.1065	0.646	6.41064e-10	-0.00323732	0.00748747	0.432	0.172	27	6800421	6.80042	2387
BovineHD2700000164	-3.74e-05	5.98274e-07	0.0096	0.1085	0.106	2.65483e-10	-0.00389557	0.0113703	0.343	0.086	27	436423	0.436423	2381
Hapmap42117-BTA-15977	-3.737e-05	6.20937e-07	0.011	0.1062	0.318	6.055e-10	-0.00338672	0.0080754	0.419	0.162	27	44629833	44.6298	2425
BovineHD2700002586	3.731e-05	5.79042e-07	0.0115	0.1071	0.736	5.4068e-10	0.00324465	0.00806955	0.402	0.141	27	8210706	8.21071	2389
BovineHD2700011511	3.729e-05	5.83646e-07	0.0111	0.1116	0.305	5.89807e-10	0.00334958	0.00784333	0.427	0.16	27	39652171	39.6522	2420
BovineHD2700000447	-3.728e-05	5.33729e-07	0.0107	0.11	0.276	5.55783e-10	-0.00349466	0.00908798	0.385	0.144	27	1336763	1.33676	2382
BovineHD2700012334	3.728e-05	5.70983e-07	0.0116	0.0991	0.42	6.76931e-10	0.00320434	0.0072168	0.444	0.181	27	42735804	42.7358	2423
BovineHD2700009070	-3.719e-05	5.50602e-07	0.0114	0.1093	0.431	6.78388e-10	-0.00325272	0.00804297	0.404	0.192	27	32182911	32.1829	2413
BovineHD2700010453	3.711e-05	5.70708e-07	0.0109	0.1085	0.614	6.5283e-10	0.00339421	0.00816248	0.416	0.197	27	36541290	36.5413	2417
BovineHD2700003676	-3.704e-05	5.46097e-07	0.011	0.1111	0.502	6.85831e-10	-0.00336693	0.00750057	0.449	0.207	27	12636456	12.6365	2393
ARS-BFGL-NGS-25886	3.703e-05	5.85604e-07	0.0109	0.1076	0.432	6.72998e-10	0.00339763	0.00870698	0.39	0.196	27	41649895	41.6499	2422
BovineHD4100018402	-3.702e-05	7.36547e-07	0.0103	0.1095	0.541	6.80574e-10	-0.0035823	0.00944929	0.379	0.254	27	41055111	41.0551	2422
BovineHD4100018430	-3.702e-05	5.64796e-07	0.0115	0.116	0.366	6.36331e-10	-0.00320989	0.00773119	0.415	0.173	27	44581267	44.5813	2425
BovineHD2700003806	-3.7e-05	6.81445e-07	0.0114	0.1182	0.361	6.31294e-10	-0.0032453	0.00759633	0.427	0.207	27	12944030	12.944	2393
BovineHD2700000440	3.699e-05	5.15825e-07	0.0107	0.1071	0.46	6.79657e-10	0.00344608	0.00741178	0.465	0.185	27	1329948	1.32995	2382
BovineHD2700002851	3.698e-05	5.11425e-07	0.0111	0.1094	0.455	6.78385e-10	0.00332196	0.00835391	0.398	0.176	27	9328875	9.32888	2390
BovineHD2700011522	3.696e-05	4.89062e-07	0.0098	0.1073	0.297	5.7024e-10	0.00378453	0.0081894	0.462	0.151	27	39673705	39.6737	2420
BovineHD2700009392	3.692e-05	5.61105e-07	0.0107	0.1064	0.742	5.22116e-10	0.00346162	0.00748148	0.463	0.158	27	33336448	33.3364	2414
BovineHD2700003942	-3.691e-05	4.82425e-07	0.0105	0.1084	0.526	6.79233e-10	-0.00351498	0.00748558	0.47	0.189	27	13520072	13.5201	2394
BovineHD2700000825	3.69e-05	6.44615e-07	0.0118	0.105	0.622	6.40387e-10	0.00312684	0.00813646	0.384	0.204	27	2524265	2.52427	2383
BovineHD2700000446	-3.685e-05	6.15351e-07	0.0104	0.1102	0.276	5.43237e-10	-0.00355497	0.00850896	0.418	0.166	27	1335745	1.33574	2382
BovineHD2700011495	3.682e-05	6.21236e-07	0.0111	0.1109	0.3	5.68818e-10	0.00330682	0.00932743	0.355	0.166	27	39616867	39.6169	2420
BovineHD2700009737	3.678e-05	6.38423e-07	0.0116	0.1032	0.431	6.63388e-10	0.00317033	0.00842783	0.376	0.198	27	34605717	34.6057	2415
BovineHD2700000171	3.675e-05	5.27113e-07	0.0116	0.1079	0.469	6.72774e-10	0.00315921	0.00731111	0.432	0.159	27	459489	0.459489	2381
BovineHD2700011507	3.673e-05	5.89645e-07	0.0109	0.111	0.3	5.66071e-10	0.00335917	0.00794446	0.423	0.162	27	39636914	39.6369	2420
BovineHD2700006428	3.67e-05	6.4841e-07	0.0108	0.1095	0.337	6.01762e-10	0.00340873	0.00933323	0.365	0.19	27	22842104	22.8421	2403
BovineHD2700004091	3.669e-05	5.11532e-07	0.0099	0.1108	0.67	5.95171e-10	0.00370626	0.00844761	0.439	0.183	27	14068767	14.0688	2395
BovineHD2700011512	-3.666e-05	6.43993e-07	0.0102	0.112	0.695	5.69947e-10	-0.003594	0.00896246	0.401	0.185	27	39654562	39.6546	2420
BovineHD2700012667	3.663e-05	5.46689e-07	0.0116	0.1108	0.543	6.66101e-10	0.00314909	0.00740644	0.425	0.156	27	43759606	43.7596	2424
BovineHD2700011653	3.657e-05	5.69315e-07	0.0114	0.1106	0.203	4.3308e-10	0.0031984	0.00751986	0.425	0.111	27	40148175	40.1482	2421
BovineHD2700010740	-3.65e-05	5.77852e-07	0.0117	0.1207	0.537	6.62467e-10	-0.00311976	0.0077678	0.402	0.189	27	37361346	37.3613	2418
BovineHD2700003037	3.648e-05	7.04754e-07	0.0109	0.1065	0.359	6.12139e-10	0.00333637	0.0079712	0.419	0.22	27	10181853	10.1819	2391
BovineHD2700003661	-3.648e-05	4.95009e-07	0.0103	0.1068	0.451	6.58957e-10	-0.00354178	0.00777469	0.456	0.188	27	12591842	12.5918	2393
BovineHD2700003568	-3.639e-05	5.34275e-07	0.0109	0.1086	0.406	6.39043e-10	-0.00332859	0.00786832	0.423	0.18	27	12345632	12.3456	2393
BTB-00119427	-3.635e-05	5.69651e-07	0.0108	0.1095	0.553	6.53287e-10	-0.0033662	0.00883074	0.381	0.208	27	22757505	22.7575	2403
BovineHD2700002977	-3.634e-05	5.73837e-07	0.0106	0.1112	0.586	6.40428e-10	-0.00341727	0.00807196	0.423	0.2	27	9915386	9.91539	2390
BovineHD2700004090	3.625e-05	5.93957e-07	0.0117	0.1126	0.67	5.80854e-10	0.00310698	0.00776217	0.4	0.181	27	14061555	14.0616	2395
BovineHD2700002856	-3.622e-05	6.1289e-07	0.012	0.1092	0.57	6.43379e-10	-0.00301033	0.00757033	0.398	0.19	27	9339550	9.33955	2390
BovineHD2700000792	-3.621e-05	6.00543e-07	0.011	0.0988	0.319	5.69338e-10	-0.0032821	0.0086874	0.378	0.181	27	2402300	2.4023	2383
BovineHD2700001268	3.621e-05	5.41478e-07	0.0103	0.1041	0.186	3.97711e-10	0.00351593	0.00929437	0.378	0.114	27	3714743	3.71474	2384
BovineHD2700004233	3.621e-05	5.0122e-07	0.0108	0.1072	0.444	6.47144e-10	0.00335242	0.00748609	0.448	0.179	27	14569489	14.5695	2395
Hapmap59341-rs29017265	-3.619e-05	6.97052e-07	0.0115	0.1115	0.289	5.38205e-10	-0.00313767	0.00831145	0.378	0.173	27	1343227	1.34323	2382
BovineHD2700010351	-3.617e-05	7.93462e-07	0.0111	0.1201	0.771	4.62306e-10	-0.00326827	0.00983689	0.332	0.174	27	36237762	36.2378	2417
BovineHD2700012042	-3.612e-05	5.96275e-07	0.0118	0.1047	0.536	6.48832e-10	-0.00306936	0.00860129	0.357	0.188	27	41489871	41.4899	2422
BovineHD2700000807	3.611e-05	5.27585e-07	0.0116	0.1057	0.541	6.47576e-10	0.00311318	0.0071567	0.435	0.197	27	2436803	2.4368	2383
BTB-01064330	-3.608e-05	5.77145e-07	0.0113	0.1021	0.338	5.823e-10	-0.0032027	0.00728625	0.44	0.167	27	27877165	27.8772	2408
BTA-62528-no-rs	3.603e-05	5.68398e-07	0.0115	0.1106	0.574	6.34882e-10	0.00314205	0.00808682	0.389	0.183	27	23598119	23.5981	2404
BovineHD2700006848	-3.598e-05	6.31807e-07	0.0106	0.1034	0.296	5.39521e-10	-0.0033941	0.00867094	0.391	0.172	27	24385090	24.3851	2405
BovineHD4100018187	-3.594e-05	4.97751e-07	0.0103	0.1072	0.488	6.45556e-10	-0.0034783	0.0079065	0.44	0.205	27	12666262	12.6663	2393
BovineHD2700002978	-3.59e-05	7.16349e-07	0.01	0.1093	0.586	6.24988e-10	-0.00357771	0.00923603	0.387	0.249	27	9919479	9.91948	2390
BovineHD2700010751	3.586e-05	8.40883e-07	0.0113	0.1198	0.803	4.06674e-10	0.00316402	0.0109347	0.289	0.155	27	37387914	37.3879	2418
BovineHD2700003038	-3.583e-05	6.28617e-07	0.0103	0.1054	0.655	5.79915e-10	-0.00346753	0.00889925	0.39	0.206	27	10187476	10.1875	2391
BovineHD2700007175	-3.58e-05	6.81854e-07	0.0113	0.1073	0.22	4.40025e-10	-0.00316816	0.00832052	0.381	0.161	27	25510537	25.5105	2406
BovineHD2700009065	-3.58e-05	5.45415e-07	0.011	0.1098	0.524	6.39287e-10	-0.00324454	0.00795077	0.408	0.196	27	32171161	32.1712	2413
ARS-BFGL-NGS-112434	3.575e-05	6.63098e-07	0.0119	0.1158	0.514	6.3861e-10	0.00301283	0.00813841	0.37	0.207	27	37767563	37.7676	2418
BovineHD2700010115	-3.574e-05	6.65087e-07	0.0112	0.1106	0.5	6.38731e-10	-0.00319122	0.00808367	0.395	0.218	27	35522097	35.5221	2416
BovineHD2700000682	-3.573e-05	6.30846e-07	0.0113	0.1081	0.375	5.98293e-10	-0.00317126	0.00773246	0.41	0.198	27	1997411	1.99741	2382
BovineHD2700000760	-3.573e-05	5.766e-07	0.0115	0.1099	0.575	6.23759e-10	-0.00311574	0.00743786	0.419	0.189	27	2275840	2.27584	2383
BovineHD2700010966	3.571e-05	6.55769e-07	0.0102	0.109	0.425	6.2352e-10	0.00348981	0.0100904	0.346	0.204	27	38123669	38.1237	2419
BovineHD2700010996	-3.571e-05	5.87324e-07	0.0109	0.1075	0.447	6.30488e-10	-0.00327659	0.00963024	0.34	0.187	27	38186731	38.1867	2419
BovineHD2700009442	3.564e-05	5.58391e-07	0.0103	0.1018	0.568	6.23514e-10	0.0034714	0.0101627	0.342	0.192	27	33516008	33.516	2414
BovineHD2700010117	3.563e-05	6.54599e-07	0.0124	0.108	0.611	6.03392e-10	0.0028811	0.00903686	0.319	0.192	27	35523927	35.5239	2416
BovineHD2700001583	-3.557e-05	5.82168e-07	0.0112	0.1093	0.772	4.45201e-10	-0.00316651	0.00876415	0.361	0.138	27	4890430	4.89043	2385
BovineHD2700011395	-3.557e-05	9.30285e-07	0.0105	0.1092	0.598	6.08155e-10	-0.0033986	0.0119554	0.284	0.265	27	39344130	39.3441	2420
BovineHD2700000338	3.556e-05	5.6632e-07	0.0099	0.1074	0.406	6.09919e-10	0.00359228	0.00803668	0.447	0.217	27	1081599	1.0816	2382
BovineHD2700010171	3.552e-05	7.624e-07	0.0112	0.1107	0.853	3.16354e-10	0.00316198	0.0112788	0.28	0.12	27	35648142	35.6481	2416
Hapmap51908-BTA-63031	-3.552e-05	5.3288e-07	0.0108	0.1109	0.53	6.28575e-10	-0.00327889	0.00777711	0.422	0.193	27	41049981	41.05	2422
Hapmap41099-BTA-86696	-3.548e-05	5.19018e-07	0.0115	0.1067	0.221	4.33164e-10	-0.00309413	0.0075715	0.409	0.118	27	43672233	43.6722	2424
BovineHD2700003690	3.545e-05	7.65886e-07	0.0107	0.1082	0.512	6.2792e-10	0.0033129	0.00986563	0.336	0.277	27	12656466	12.6565	2393
BovineHD2700003658	-3.54e-05	5.28244e-07	0.0113	0.1052	0.444	6.18518e-10	-0.00314168	0.00751034	0.418	0.185	27	12589260	12.5893	2393
BovineHD2700011613	3.539e-05	6.37419e-07	0.0113	0.1113	0.199	3.99206e-10	0.00314074	0.00939165	0.334	0.121	27	40049666	40.0497	2421
BovineHD2700007395	3.537e-05	5.62185e-07	0.0114	0.1065	0.633	5.8138e-10	0.0031119	0.00734458	0.424	0.171	27	26446084	26.4461	2407
BovineHD2700008609	-3.535e-05	5.63326e-07	0.0112	0.1092	0.48	6.2399e-10	-0.00315662	0.00824747	0.383	0.192	27	30949250	30.9492	2411
BovineHD2700001586	-3.533e-05	5.90841e-07	0.0108	0.1095	0.21	4.13584e-10	-0.00327153	0.00783703	0.417	0.138	27	4900406	4.90041	2385
BovineHD2700008050	3.533e-05	4.46092e-07	0.011	0.1049	0.346	5.6499e-10	0.00320238	0.00771038	0.415	0.151	27	29188893	29.1889	2410
BovineHD2700006399	-3.532e-05	5.60443e-07	0.0101	0.1047	0.473	6.22045e-10	-0.00349751	0.00851048	0.411	0.203	27	22715545	22.7155	2403
BovineHD2700001757	-3.527e-05	5.7235e-07	0.011	0.1078	0.47	6.19875e-10	-0.00321654	0.00761925	0.422	0.187	27	5372349	5.37235	2386
BovineHD2700006202	3.527e-05	5.8735e-07	0.0119	0.108	0.65	5.66129e-10	0.00295549	0.00784257	0.377	0.177	27	22019117	22.0191	2403
BovineHD2700011361	-3.524e-05	5.91025e-07	0.011	0.1148	0.559	6.12367e-10	-0.00319423	0.00793912	0.402	0.197	27	39242198	39.2422	2420
BovineHD2700004089	3.521e-05	5.14199e-07	0.0107	0.1136	0.67	5.47998e-10	0.00330075	0.00821507	0.402	0.173	27	14057113	14.0571	2395
BovineHD2700009852	-3.521e-05	6.55785e-07	0.0107	0.1087	0.835	3.41995e-10	-0.0033007	0.00974277	0.339	0.134	27	34956302	34.9563	2415
BovineHD2700012972	3.519e-05	6.54353e-07	0.0109	0.1106	0.629	5.7776e-10	0.00321877	0.00873773	0.368	0.204	27	44568772	44.5688	2425
BovineHD2700006748	3.518e-05	5.62248e-07	0.0106	0.1092	0.667	5.50144e-10	0.00331912	0.00919219	0.361	0.189	27	23995935	23.9959	2404
BovineHD2700009932	3.518e-05	9.41226e-07	0.0109	0.0872	0.223	4.28712e-10	0.0032174	0.00779679	0.413	0.195	27	35127488	35.1275	2416
BovineHD2700001053	-3.509e-05	5.26692e-07	0.0113	0.1065	0.621	5.7965e-10	-0.00310538	0.00725648	0.428	0.179	27	3097252	3.09725	2384
BovineHD2700006265	-3.507e-05	5.62435e-07	0.0095	0.1082	0.428	6.02078e-10	-0.00370468	0.00996148	0.372	0.213	27	22239100	22.2391	2403
BovineHD2700011508	3.505e-05	7.41713e-07	0.0109	0.1117	0.3	5.15703e-10	0.00321605	0.0086559	0.372	0.194	27	39637912	39.6379	2420
BovineHD2700011513	3.505e-05	5.87091e-07	0.0117	0.1124	0.305	5.21158e-10	0.00298762	0.00780784	0.383	0.154	27	39655725	39.6557	2420
BovineHD2700010679	-3.501e-05	5.09207e-07	0.0105	0.1087	0.634	5.68663e-10	-0.00332385	0.00858876	0.387	0.166	27	37258238	37.2582	2418
BovineHD2700004548	-3.498e-05	5.34068e-07	0.0112	0.1053	0.717	4.96107e-10	-0.0031321	0.00777611	0.403	0.143	27	15623387	15.6234	2396
BovineHD2700013137	-3.495e-05	5.99078e-07	0.011	0.1073	0.276	4.87738e-10	-0.00316744	0.00819075	0.387	0.163	27	45125791	45.1258	2426
BovineHD2700009416	3.493e-05	4.99687e-07	0.0105	0.1063	0.653	5.5284e-10	0.00333767	0.00764834	0.436	0.169	27	33413464	33.4135	2414
BovineHD2700003140	-3.489e-05	4.91181e-07	0.0109	0.1065	0.468	6.06196e-10	-0.00320086	0.0071272	0.449	0.167	27	10506278	10.5063	2391
BovineHD2700000791	3.488e-05	5.48155e-07	0.0119	0.097	0.681	5.28063e-10	0.0029225	0.00779323	0.375	0.158	27	2401592	2.40159	2383
BovineHD2700003807	3.488e-05	5.94986e-07	0.0113	0.116	0.639	5.61189e-10	0.00308688	0.00822851	0.375	0.187	27	12945188	12.9452	2393
BovineHD2700004087	-3.487e-05	5.69008e-07	0.0118	0.1146	0.309	5.19505e-10	-0.00296308	0.00787689	0.376	0.169	27	14054747	14.0547	2395
BovineHD2700009849	-3.485e-05	6.25653e-07	0.0109	0.1094	0.835	3.34993e-10	-0.00318706	0.00866225	0.368	0.126	27	34945277	34.9453	2415
BovineHD2700012660	3.484e-05	6.00405e-07	0.0108	0.1142	0.551	6.00422e-10	0.00323566	0.00835375	0.387	0.204	27	43741632	43.7416	2424
Hapmap24404-BTA-139489	-3.483e-05	5.23233e-07	0.0098	0.1076	0.461	6.02951e-10	-0.00356666	0.00817954	0.436	0.191	27	38672897	38.6729	2419
BovineHD2700003688	-3.478e-05	6.07518e-07	0.0104	0.1091	0.488	6.0465e-10	-0.00333403	0.00791495	0.421	0.238	27	12654974	12.655	2393
BovineHD2700000435	3.471e-05	6.06264e-07	0.0105	0.1094	0.46	5.98634e-10	0.00330603	0.00924552	0.358	0.214	27	1323276	1.32328	2382
BovineHD2700006627	-3.464e-05	6.39449e-07	0.0106	0.1101	0.426	5.86989e-10	-0.00325799	0.00820852	0.397	0.214	27	23602061	23.6021	2404
BovineHD2700002976	-3.463e-05	5.02072e-07	0.01	0.1094	0.586	5.81798e-10	-0.00345186	0.00830672	0.416	0.189	27	9914348	9.91435	2390
BovineHD2700009425	-3.457e-05	7.17844e-07	0.0107	0.1125	0.3	5.02264e-10	-0.00324113	0.00931888	0.348	0.203	27	33457171	33.4572	2414
BovineHD2700011018	-3.456e-05	5.58168e-07	0.0106	0.1032	0.615	5.65935e-10	-0.00326074	0.0079271	0.411	0.199	27	38222907	38.2229	2419
BovineHD2700010790	3.452e-05	6.44277e-07	0.0097	0.1104	0.639	5.49537e-10	0.0035708	0.00847916	0.421	0.219	27	37514557	37.5146	2418
Hapmap41317-BTA-62644	3.449e-05	5.02231e-07	0.0111	0.1109	0.189	3.64917e-10	0.00310718	0.00797757	0.389	0.113	27	24986550	24.9866	2405
BovineHD2700011831	3.447e-05	6.03145e-07	0.0109	0.108	0.427	5.81476e-10	0.00316266	0.00838797	0.377	0.185	27	40750569	40.7506	2421
BovineHD2700011436	3.446e-05	5.50402e-07	0.0104	0.1076	0.669	5.25944e-10	0.0033024	0.00740401	0.446	0.185	27	39448544	39.4485	2420
BovineHD2700011654	-3.445e-05	5.26968e-07	0.0099	0.1098	0.802	3.76313e-10	-0.00346791	0.00783412	0.443	0.115	27	40149255	40.1493	2421
BovineHD2700004178	3.442e-05	4.93745e-07	0.0109	0.1052	0.567	5.81784e-10	0.00315778	0.00756988	0.417	0.18	27	14386004	14.386	2395
BovineHD2700007329	-3.441e-05	6.15769e-07	0.0126	0.1081	0.203	3.83571e-10	-0.00273132	0.00746016	0.366	0.121	27	26131243	26.1312	2407
BovineHD2700011377	-3.436e-05	6.29526e-07	0.0099	0.1067	0.393	5.63374e-10	-0.00345921	0.0089679	0.386	0.213	27	39284400	39.2844	2420
BovineHD2700011435	3.436e-05	6.10661e-07	0.0108	0.1085	0.797	3.82291e-10	0.00319107	0.00869519	0.367	0.144	27	39444239	39.4442	2420
BovineHD2700010118	-3.432e-05	7.61565e-07	0.0103	0.1078	0.326	5.17786e-10	-0.00334264	0.0105321	0.317	0.23	27	35526123	35.5261	2416
BovineHD2700011807	3.43e-05	6.46923e-07	0.0117	0.1081	0.499	5.88388e-10	0.00292366	0.00825772	0.354	0.214	27	40686435	40.6864	2421
BovineHD2700011088	3.425e-05	6.54468e-07	0.0106	0.1053	0.59	5.67404e-10	0.00322068	0.00859352	0.375	0.207	27	38429277	38.4293	2419
BovineHD2700006632	3.423e-05	5.42487e-07	0.0113	0.1085	0.574	5.72999e-10	0.00302901	0.00755744	0.401	0.178	27	23609834	23.6098	2404
BovineHD2700007312	3.422e-05	5.27606e-07	0.0108	0.1058	0.124	2.55225e-10	0.00315872	0.00881638	0.358	0.079	27	26023068	26.0231	2407
BovineHD2700010838	3.417e-05	5.73862e-07	0.011	0.1137	0.514	5.83326e-10	0.00309695	0.00844809	0.367	0.195	27	37797475	37.7975	2418
ARS-BFGL-NGS-117090	3.414e-05	5.48999e-07	0.0105	0.106	0.674	5.11845e-10	0.00325136	0.00728555	0.446	0.182	27	25555089	25.5551	2406
BovineHD2700000765	3.411e-05	6.24047e-07	0.0107	0.1099	0.422	5.67431e-10	0.00319743	0.007875	0.406	0.214	27	2286741	2.28674	2383
BovineHD2700009409	-3.409e-05	5.3727e-07	0.0098	0.1067	0.347	5.26385e-10	-0.0034784	0.00793007	0.439	0.189	27	33395107	33.3951	2414
BovineHD2700007655	3.403e-05	5.67375e-07	0.0102	0.1075	0.731	4.55796e-10	0.00332541	0.00792163	0.42	0.153	27	27289125	27.2891	2408
BovineHD2700011768	3.401e-05	5.28968e-07	0.0113	0.1038	0.418	5.62909e-10	0.00301854	0.00734727	0.411	0.149	27	40593594	40.5936	2421
BovineHD2700011594	-3.393e-05	5.64804e-07	0.0113	0.1019	0.321	5.01613e-10	-0.00300275	0.00799519	0.376	0.156	27	39990529	39.9905	2420
BovineHD2700010458	-3.391e-05	6.4309e-07	0.011	0.1081	0.229	4.05538e-10	-0.00307361	0.00941368	0.327	0.155	27	36565780	36.5658	2417
BovineHD2700008493	3.39e-05	5.75179e-07	0.0116	0.1065	0.501	5.74573e-10	0.00292234	0.00882843	0.331	0.195	27	30684157	30.6842	2411
BovineHD2700007495	-3.389e-05	8.28791e-07	0.0106	0.1068	0.567	5.63954e-10	-0.00318698	0.00975363	0.327	0.281	27	26739913	26.7399	2407
BovineHD2700008012	3.386e-05	5.47151e-07	0.0111	0.1021	0.613	5.43981e-10	0.00304167	0.00803227	0.379	0.181	27	29027928	29.0279	2410
BovineHD2700009118	3.386e-05	5.58013e-07	0.0111	0.1066	0.559	5.65194e-10	0.00305949	0.00724887	0.422	0.197	27	32366174	32.3662	2413
BovineHD2700000162	-3.383e-05	5.96471e-07	0.0108	0.1071	0.531	5.70049e-10	-0.00312278	0.00778769	0.401	0.186	27	433420	0.43342	2381
BovineHD2700011162	-3.38e-05	7.187e-07	0.0113	0.1125	0.707	4.735e-10	-0.00299983	0.0103364	0.29	0.168	27	38651513	38.6515	2419
BovineHD2700011370	3.379e-05	6.1195e-07	0.0107	0.1128	0.819	3.38123e-10	0.00314817	0.00793226	0.397	0.129	27	39261114	39.2611	2420
BovineHD2700003031	3.378e-05	5.39271e-07	0.0099	0.1065	0.251	4.29157e-10	0.00341231	0.00803528	0.425	0.15	27	10159792	10.1598	2391
BovineHD2700009408	-3.377e-05	4.86955e-07	0.0107	0.1068	0.347	5.16476e-10	-0.00314589	0.0080053	0.393	0.162	27	33388172	33.3882	2414
BovineHD2700011861	3.376e-05	5.09685e-07	0.0103	0.1092	0.574	5.57323e-10	0.00326675	0.00789559	0.414	0.187	27	40851629	40.8516	2421
BovineHD2700012675	3.368e-05	6.01342e-07	0.0103	0.1069	0.48	5.66295e-10	0.00326991	0.0083107	0.393	0.215	27	43785425	43.7854	2424
BovineHD2700009807	3.367e-05	5.66235e-07	0.0105	0.1087	0.559	5.58937e-10	0.0032067	0.00943327	0.34	0.197	27	34771515	34.7715	2415
BovineHD2700011313	3.367e-05	6.52377e-07	0.0113	0.1112	0.278	4.54764e-10	0.00297931	0.00861788	0.346	0.162	27	39065809	39.0658	2420
BovineHD2700000163	3.365e-05	5.96356e-07	0.0107	0.1072	0.469	5.63943e-10	0.00314472	0.00831358	0.378	0.188	27	434467	0.434467	2381
BovineHD2700010844	3.365e-05	5.62418e-07	0.0102	0.109	0.518	5.65469e-10	0.00330985	0.00793948	0.417	0.205	27	37832214	37.8322	2418
BovineHD2700007283	-3.359e-05	5.88645e-07	0.0105	0.1133	0.767	4.03755e-10	-0.00320888	0.00798588	0.402	0.153	27	25900862	25.9009	2406
BovineHD2700010088	-3.353e-05	6.01549e-07	0.0108	0.1065	0.335	5.00709e-10	-0.0031142	0.00786826	0.396	0.186	27	35467946	35.4679	2416
BovineHD2700010148	-3.353e-05	4.91835e-07	0.0097	0.1255	0.259	4.31285e-10	-0.00345662	0.00821252	0.421	0.139	27	35603995	35.604	2416
BovineHD2700012974	-3.353e-05	4.77726e-07	0.0103	0.1131	0.371	5.24388e-10	-0.00326561	0.00722378	0.452	0.167	27	44578134	44.5781	2425
BovineHD2700008416	3.35e-05	6.26072e-07	0.0106	0.1113	0.641	5.16817e-10	0.00316065	0.00860275	0.367	0.211	27	30477688	30.4777	2411
BovineHD2700010634	-3.349e-05	5.67903e-07	0.0115	0.1042	0.575	5.48448e-10	-0.00290408	0.00777846	0.373	0.184	27	37152391	37.1524	2418
BovineHD2700013133	-3.349e-05	5.14989e-07	0.0108	0.1047	0.59	5.42501e-10	-0.00309106	0.00765378	0.404	0.186	27	45115212	45.1152	2426
BovineHD2700010561	3.347e-05	5.22577e-07	0.0111	0.1071	0.591	5.41841e-10	0.00302484	0.00766008	0.395	0.177	27	36977789	36.9778	2417
BovineHD2700001260	3.345e-05	6.08583e-07	0.0105	0.1037	0.225	3.90348e-10	0.00318608	0.00808818	0.394	0.146	27	3691341	3.69134	2384
BovineHD2700007384	3.342e-05	6.32575e-07	0.0109	0.1108	0.624	5.23731e-10	0.0030564	0.00773354	0.395	0.207	27	26414728	26.4147	2407
BovineHD2700000304	3.328e-05	5.98576e-07	0.0109	0.1065	0.653	5.02156e-10	0.00306246	0.00760966	0.402	0.19	27	992755	0.992755	2381
BovineHD2700007371	-3.327e-05	5.42728e-07	0.0108	0.1071	0.218	3.77423e-10	-0.00307117	0.00687194	0.447	0.132	27	26304330	26.3043	2407
BovineHD4100018286	-3.321e-05	4.41018e-07	0.0107	0.1063	0.6	5.29525e-10	-0.00310394	0.00744056	0.417	0.157	27	27223460	27.2235	2408
BovineHD2700004042	-3.316e-05	5.6036e-07	0.0112	0.1091	0.148	2.7684e-10	-0.00295208	0.00741561	0.398	0.091	27	13889329	13.8893	2394
BovineHD2700010350	3.315e-05	7.17236e-07	0.0107	0.1141	0.229	3.88378e-10	0.00308861	0.0111271	0.278	0.165	27	36236921	36.2369	2417
BovineHD2700002544	-3.314e-05	6.02176e-07	0.011	0.1081	0.675	4.81853e-10	-0.00302212	0.00875688	0.345	0.178	27	8094446	8.09445	2389
BovineHD2700004182	3.314e-05	4.81358e-07	0.0104	0.1063	0.566	5.39578e-10	0.00319692	0.00744311	0.43	0.184	27	14392782	14.3928	2395
BovineHD2700007973	3.311e-05	6.16743e-07	0.0111	0.1049	0.38	5.16728e-10	0.00298268	0.00791291	0.377	0.193	27	28444470	28.4445	2409
BovineHD2700005071	-3.31e-05	5.68306e-07	0.011	0.1052	0.542	5.43742e-10	-0.00299957	0.00779543	0.385	0.199	27	17446986	17.447	2398
BovineHD2700010993	-3.31e-05	6.82243e-07	0.0111	0.1073	0.298	4.58434e-10	-0.00297269	0.00820491	0.362	0.183	27	38184152	38.1842	2419
BovineHD2700002972	-3.304e-05	7.77334e-07	0.0112	0.1075	0.586	5.29628e-10	-0.00295847	0.010026	0.295	0.244	27	9908506	9.90851	2390
BovineHD2700006404	-3.298e-05	6.22173e-07	0.0106	0.1085	0.79	3.60315e-10	-0.00311121	0.00877331	0.355	0.147	27	22745303	22.7453	2403
BovineHD2700010441	-3.298e-05	5.79294e-07	0.0104	0.1051	0.695	4.60753e-10	-0.00318154	0.00783743	0.406	0.166	27	36467487	36.4675	2417
BovineHD2700001758	-3.297e-05	5.95332e-07	0.0106	0.1073	0.47	5.41453e-10	-0.00311018	0.00743767	0.418	0.198	27	5373626	5.37363	2386
BovineHD2700000888	3.294e-05	4.60345e-07	0.0107	0.1036	0.553	5.36231e-10	0.00308786	0.00802958	0.385	0.173	27	2716832	2.71683	2383
BovineHD2700010716	3.289e-05	5.27507e-07	0.0103	0.113	0.395	5.17254e-10	0.0031936	0.00823819	0.388	0.176	27	37326696	37.3267	2418
BovineHD2700011517	3.288e-05	5.79767e-07	0.0114	0.1106	0.305	4.58501e-10	0.0028842	0.00826995	0.349	0.156	27	39662846	39.6628	2420
BovineHD2700002848	-3.286e-05	5.2848e-07	0.0107	0.1076	0.531	5.3791e-10	-0.00307128	0.00757073	0.406	0.184	27	9321482	9.32148	2390
BTB-01397172	3.285e-05	5.40665e-07	0.0103	0.1017	0.326	4.73962e-10	0.00318948	0.00741679	0.43	0.177	27	8649727	8.64973	2389
BovineHD2700003681	3.283e-05	5.74955e-07	0.0103	0.1097	0.551	5.33283e-10	0.00317681	0.00792235	0.401	0.22	27	12643711	12.6437	2393
BovineHD2700004580	-3.273e-05	5.58177e-07	0.0101	0.1028	0.556	5.29132e-10	-0.00324095	0.00830743	0.39	0.185	27	15714576	15.7146	2396
BovineHD2700010563	-3.273e-05	5.39884e-07	0.0106	0.1077	0.409	5.18083e-10	-0.003088	0.00842712	0.366	0.188	27	36981514	36.9815	2417
BovineHD2700003662	-3.269e-05	4.95085e-07	0.0105	0.1059	0.451	5.29204e-10	-0.00311352	0.00783124	0.398	0.185	27	12592944	12.5929	2393
BovineHD2700013001	3.269e-05	5.42713e-07	0.0102	0.1049	0.798	3.44346e-10	0.00321561	0.00732882	0.439	0.116	27	44655266	44.6553	2425
BovineHD2700013108	-3.268e-05	4.36458e-07	0.0092	0.1063	0.448	5.28124e-10	-0.0035648	0.00796454	0.448	0.193	27	45026370	45.0264	2426
BovineHD2700002975	3.265e-05	5.19457e-07	0.0109	0.1097	0.414	5.17128e-10	0.00298648	0.00770193	0.388	0.181	27	9913340	9.91334	2390
BovineHD2700001587	3.264e-05	5.66646e-07	0.0115	0.1077	0.228	3.74839e-10	0.00283815	0.00791569	0.359	0.132	27	4906333	4.90633	2385
BovineHD2700009959	3.263e-05	5.19062e-07	0.0105	0.1022	0.314	4.58439e-10	0.00311763	0.0078139	0.399	0.161	27	35213215	35.2132	2416
BovineHD2700009242	3.258e-05	5.9516e-07	0.011	0.1053	0.757	3.90034e-10	0.00295265	0.00796162	0.371	0.147	27	32766494	32.7665	2413
BovineHD2700005027	3.256e-05	5.19775e-07	0.0101	0.1075	0.686	4.56872e-10	0.003234	0.00808031	0.4	0.157	27	17136409	17.1364	2398
BovineHD2700006613	-3.254e-05	6.16689e-07	0.0116	0.107	0.703	4.42556e-10	-0.00280516	0.00733295	0.383	0.174	27	23556272	23.5563	2404
BovineHD2700011516	-3.252e-05	5.53205e-07	0.0109	0.1129	0.7	4.44278e-10	-0.0029922	0.0080525	0.372	0.154	27	39659167	39.6592	2420
BovineHD4100018390	-3.251e-05	5.58231e-07	0.011	0.1055	0.833	2.94599e-10	-0.00296457	0.00740172	0.401	0.111	27	39093360	39.0934	2420
ARS-BFGL-NGS-103033	3.249e-05	5.86118e-07	0.0107	0.1077	0.56	5.20158e-10	0.00303669	0.00771274	0.394	0.193	27	42055498	42.0555	2423
BovineHD2700010540	-3.246e-05	6.03515e-07	0.0104	0.11	0.758	3.86387e-10	-0.00313088	0.00931547	0.336	0.14	27	36923154	36.9232	2417
BovineHD2700011652	3.242e-05	5.77448e-07	0.0109	0.1106	0.198	3.33287e-10	0.00297421	0.00836546	0.356	0.115	27	40147095	40.1471	2421
BovineHD2700007594	-3.241e-05	5.23164e-07	0.0108	0.1059	0.332	4.65823e-10	-0.0030101	0.00767809	0.392	0.151	27	27057706	27.0577	2408
BovineHD2700009386	-3.24e-05	5.03384e-07	0.0107	0.1088	0.236	3.78934e-10	-0.00303775	0.00763608	0.398	0.13	27	33325877	33.3259	2414
BovineHD2700001958	3.235e-05	6.2694e-07	0.0109	0.1033	0.533	5.20886e-10	0.00297674	0.00702897	0.423	0.219	27	6265920	6.26592	2387
BovineHD2700003693	-3.233e-05	4.62878e-07	0.0104	0.1093	0.488	5.22212e-10	-0.00310834	0.00752293	0.413	0.193	27	12661067	12.6611	2393
BovineHD2700012994	3.232e-05	5.37526e-07	0.0112	0.1066	0.682	4.5304e-10	0.00287733	0.00847741	0.339	0.142	27	44631142	44.6311	2425
BovineHD2700005067	3.229e-05	5.13458e-07	0.0111	0.1059	0.458	5.17668e-10	0.00290046	0.00703104	0.413	0.182	27	17436876	17.4369	2398
BovineHD2700013004	-3.226e-05	5.02878e-07	0.0096	0.1071	0.202	3.35371e-10	-0.00337246	0.00818137	0.412	0.115	27	44665491	44.6655	2425
BovineHD2700000797	3.225e-05	6.04196e-07	0.0111	0.1048	0.648	4.74213e-10	0.00290535	0.00750655	0.387	0.186	27	2419203	2.4192	2383
BovineHD2700002973	3.223e-05	4.98268e-07	0.0108	0.1078	0.414	5.04053e-10	0.00297495	0.00792218	0.376	0.176	27	9911611	9.91161	2390
BovineHD2700013139	-3.223e-05	6.79958e-07	0.0109	0.1087	0.231	3.69513e-10	-0.00294806	0.00941003	0.313	0.162	27	45128467	45.1285	2426
BovineHD2700010671	-3.22e-05	6.51638e-07	0.0103	0.1048	0.741	3.98503e-10	-0.00313649	0.00959466	0.327	0.172	27	37234557	37.2346	2418
BovineHD2700011366	-3.22e-05	6.60303e-07	0.0105	0.116	0.18	3.06056e-10	-0.00305668	0.00841485	0.363	0.137	27	39254580	39.2546	2420
BovineHD2700002784	3.218e-05	5.84389e-07	0.0111	0.1129	0.205	3.37155e-10	0.00289065	0.00749569	0.386	0.131	27	9021714	9.02171	2390
BovineHD2700003098	-3.217e-05	5.12676e-07	0.0111	0.1074	0.37	4.82319e-10	-0.00288923	0.00695563	0.415	0.153	27	10411233	10.4112	2391
BovineHD2700012234	3.213e-05	5.69405e-07	0.0105	0.1039	0.618	4.87267e-10	0.00305006	0.00820033	0.372	0.182	27	42252008	42.252	2423
BovineHD2700003685	3.212e-05	5.04572e-07	0.0105	0.1088	0.512	5.15434e-10	0.0030587	0.00685502	0.446	0.205	27	12651289	12.6513	2393
ARS-BFGL-NGS-38232	3.211e-05	4.74954e-07	0.0106	0.105	0.701	4.3219e-10	0.00303907	0.00701458	0.433	0.143	27	26237978	26.238	2407
BovineHD2700012877	3.209e-05	6.51766e-07	0.0106	0.1041	0.603	4.92877e-10	0.00303692	0.00982427	0.309	0.195	27	44322308	44.3223	2425
ARS-BFGL-NGS-26971	-3.206e-05	5.0145e-07	0.0116	0.1093	0.541	5.10402e-10	-0.00277149	0.00708018	0.391	0.161	27	39612032	39.612	2420
BovineHD2700003349	-3.205e-05	5.81883e-07	0.0109	0.1067	0.539	5.10305e-10	-0.00294005	0.00742039	0.396	0.197	27	11267345	11.2673	2392
BovineHD2700009407	3.198e-05	4.32207e-07	0.0097	0.1062	0.653	4.6332e-10	0.00329702	0.00793869	0.415	0.16	27	33386903	33.3869	2414
BovineHD2700010318	3.191e-05	6.15066e-07	0.0104	0.225	0.368	4.73554e-10	0.00306835	0.0087624	0.35	0.193	27	36113447	36.1134	2417
BovineHD2700010829	-3.187e-05	5.98803e-07	0.0113	0.1002	0.543	5.04258e-10	-0.00282912	0.0084267	0.336	0.198	27	37756501	37.7565	2418
BovineHD2700000452	3.184e-05	5.60277e-07	0.0103	0.1101	0.723	4.0609e-10	0.00308113	0.00814696	0.378	0.154	27	1345432	1.34543	2382
ARS-BFGL-NGS-38921	-3.184e-05	5.54161e-07	0.0114	0.1086	0.455	5.0273e-10	-0.00280101	0.00747323	0.375	0.189	27	14173400	14.1734	2395
ARS-BFGL-NGS-37749	3.18e-05	5.09673e-07	0.0105	0.1067	0.454	5.01306e-10	0.00303794	0.00812303	0.374	0.193	27	31216225	31.2162	2412
BovineHD2700010640	3.177e-05	5.28844e-07	0.0113	0.1054	0.766	3.6203e-10	0.00281153	0.00770611	0.365	0.133	27	37165466	37.1655	2418
Hapmap39675-BTA-66683	-3.176e-05	5.43386e-07	0.0111	0.1033	0.64	4.64928e-10	-0.00285297	0.0069857	0.408	0.175	27	23040097	23.0401	2404
BovineHD2700012182	-3.176e-05	5.6211e-07	0.0101	0.1039	0.459	5.00913e-10	-0.00314431	0.00777024	0.405	0.198	27	42071808	42.0718	2423
BovineHD2700006550	-3.174e-05	5.36927e-07	0.011	0.1058	0.664	4.49718e-10	-0.00287705	0.00738588	0.39	0.161	27	23302482	23.3025	2404
BovineHD2700011645	-3.173e-05	5.17712e-07	0.0106	0.108	0.802	3.19282e-10	-0.00298405	0.00803042	0.372	0.107	27	40141365	40.1414	2421
BovineHD2700011659	3.171e-05	6.09272e-07	0.0106	0.1081	0.198	3.1889e-10	0.00298222	0.00765727	0.389	0.122	27	40155012	40.155	2421
BovineHD2700013353	-3.166e-05	6.45724e-07	0.0099	0.106	0.326	4.40596e-10	-0.00319763	0.00907103	0.353	0.197	27	45397150	45.3972	2426
BovineHD2700011651	-3.164e-05	6.1782e-07	0.0113	0.1098	0.802	3.1752e-10	-0.00280853	0.00719992	0.39	0.118	27	40145678	40.1457	2421
BovineHD2700000761	3.162e-05	6.31279e-07	0.0112	0.1094	0.449	4.94622e-10	0.00283158	0.00789395	0.359	0.202	27	2278458	2.27846	2383
BovineHD2700006263	-3.162e-05	5.07729e-07	0.0105	0.1068	0.428	4.89557e-10	-0.00302145	0.00778051	0.388	0.181	27	22235758	22.2358	2403
BovineHD2700011098	3.16e-05	5.18988e-07	0.0106	0.108	0.596	4.80789e-10	0.00299068	0.00800906	0.373	0.172	27	38464874	38.4649	2419
BovineHD2700003565	-3.157e-05	4.85943e-07	0.0106	0.1086	0.494	4.98308e-10	-0.00298786	0.00825461	0.362	0.182	27	12342041	12.342	2393
ARS-BFGL-NGS-36156	3.157e-05	5.43474e-07	0.011	0.1078	0.362	4.60482e-10	0.00286138	0.00759778	0.377	0.176	27	25776811	25.7768	2406
BovineHD2700013097	-3.154e-05	5.32794e-07	0.0109	0.1053	0.448	4.91862e-10	-0.00290206	0.00722895	0.401	0.197	27	45009097	45.0091	2426
BovineHD2700006444	-3.148e-05	5.86296e-07	0.011	0.1101	0.537	4.92623e-10	-0.00286147	0.00724991	0.395	0.212	27	22910825	22.9108	2403
BovineHD2700000471	-3.145e-05	7.69443e-07	0.011	0.107	0.537	4.91833e-10	-0.00285917	0.00950065	0.301	0.227	27	1383192	1.38319	2382
BovineHD2700004150	-3.144e-05	4.65511e-07	0.0095	0.1044	0.666	4.39722e-10	-0.00332089	0.00798425	0.416	0.164	27	14298176	14.2982	2395
BovineHD2700010560	-3.134e-05	5.51749e-07	0.0118	0.1081	0.409	4.74997e-10	-0.00266364	0.00751137	0.355	0.176	27	36976572	36.9766	2417
Hapmap38550-BTA-98603	3.132e-05	5.07217e-07	0.0107	0.1099	0.647	4.48016e-10	0.00291777	0.00697126	0.419	0.167	27	39335460	39.3355	2420
BovineHD2700013135	-3.131e-05	4.88531e-07	0.0108	0.1055	0.672	4.32383e-10	-0.00289892	0.00703342	0.412	0.163	27	45121871	45.1219	2426
BovineHD2700010163	3.13e-05	5.79729e-07	0.0102	0.1148	0.781	3.35474e-10	0.00306814	0.00787637	0.39	0.141	27	35630609	35.6306	2416
BovineHD2700011662	-3.13e-05	5.92924e-07	0.0106	0.1079	0.803	3.09777e-10	-0.00296182	0.00793132	0.373	0.12	27	40165657	40.1657	2421
BovineHD2700003021	3.127e-05	5.07098e-07	0.0111	0.1069	0.25	3.66247e-10	0.00282526	0.00727946	0.388	0.129	27	10137841	10.1378	2391
BovineHD2700011497	-3.126e-05	5.76368e-07	0.0108	0.1121	0.7	4.09996e-10	-0.00288521	0.00791877	0.364	0.16	27	39626144	39.6261	2420
BovineHD2700011509	-3.125e-05	5.22986e-07	0.0109	0.1116	0.7	4.098e-10	-0.00286688	0.00814601	0.352	0.147	27	39639675	39.6397	2420
BovineHD2700011166	-3.124e-05	5.92068e-07	0.0109	0.1135	0.707	4.04647e-10	-0.00287524	0.0080021	0.359	0.148	27	38657780	38.6578	2419
BovineHD2700003036	3.122e-05	5.09748e-07	0.0101	0.1063	0.345	4.40626e-10	0.00309088	0.00773563	0.4	0.178	27	10178847	10.1788	2391
Hapmap39880-BTA-104687	-3.121e-05	4.93442e-07	0.0099	0.1057	0.57	4.77656e-10	-0.00314216	0.00796521	0.394	0.186	27	9341807	9.34181	2390
ARS-BFGL-NGS-33505	3.121e-05	5.17576e-07	0.0111	0.1064	0.698	4.11036e-10	0.00282044	0.00751416	0.375	0.153	27	31857755	31.8578	2412
BovineHD2700004662	3.12e-05	5.19888e-07	0.0106	0.1069	0.668	4.31833e-10	0.00295305	0.00798209	0.37	0.176	27	16055313	16.0553	2397
BovineHD2700009854	-3.117e-05	5.32793e-07	0.0106	0.1101	0.835	2.6809e-10	-0.00294076	0.00880052	0.334	0.114	27	34969949	34.9699	2415
BovineHD2700003641	3.116e-05	5.98295e-07	0.0109	0.1047	0.807	3.02062e-10	0.00284992	0.00889943	0.32	0.122	27	12553681	12.5537	2393
BovineHD4100018128	3.113e-05	5.03054e-07	0.0102	0.1054	0.65	4.40649e-10	0.00305197	0.00800619	0.381	0.174	27	2020293	2.02029	2383
BTA-92291-no-rs	-3.113e-05	5.20293e-07	0.01	0.1061	0.364	4.48338e-10	-0.00310222	0.00749062	0.414	0.183	27	2021945	2.02195	2383
BovineHD2700005072	3.113e-05	6.34143e-07	0.01	0.105	0.554	4.78871e-10	0.00311304	0.00724422	0.43	0.233	27	17447895	17.4479	2398
BovineHD2700011502	3.112e-05	5.77438e-07	0.0108	0.1141	0.3	4.06363e-10	0.00289019	0.00842126	0.343	0.161	27	39631790	39.6318	2420
BovineHD2700006739	3.11e-05	6.35162e-07	0.0109	0.1105	0.532	4.81435e-10	0.00286153	0.0079427	0.36	0.207	27	23975132	23.9751	2404
BovineHD2700009850	-3.108e-05	6.13012e-07	0.0109	0.1093	0.835	2.66463e-10	-0.00285987	0.0085482	0.335	0.125	27	34946465	34.9465	2415
BovineHD2700006407	3.107e-05	5.06754e-07	0.0108	0.1085	0.447	4.77091e-10	0.00287665	0.00757583	0.38	0.189	27	22760792	22.7608	2403
BovineHD2700011351	-3.105e-05	6.0644e-07	0.01	0.1062	0.426	4.71676e-10	-0.00311583	0.00949214	0.328	0.214	27	39224750	39.2248	2420
Hapmap47356-BTA-63000	-3.105e-05	5.30737e-07	0.0106	0.1068	0.348	4.37628e-10	-0.00292028	0.0077474	0.377	0.171	27	39688231	39.6882	2420
BovineHD2700002786	3.104e-05	6.30475e-07	0.0105	0.1134	0.205	3.13628e-10	0.00294679	0.00908093	0.325	0.146	27	9023541	9.02354	2390
BovineHD2700002989	3.102e-05	4.74525e-07	0.0098	0.1035	0.572	4.71346e-10	0.00316574	0.00716232	0.442	0.186	27	9953293	9.95329	2390
BovineHD2700008038	3.102e-05	5.17664e-07	0.0099	0.1044	0.481	4.80318e-10	0.00314357	0.00868568	0.362	0.199	27	29134423	29.1344	2410
BovineHD2700011854	-3.098e-05	5.5789e-07	0.0098	0.1039	0.363	4.43746e-10	-0.00315038	0.00843948	0.373	0.187	27	40823819	40.8238	2421
BovineHD2700009859	-3.093e-05	5.97388e-07	0.0111	0.107	0.835	2.63949e-10	-0.00277818	0.00849578	0.327	0.12	27	34987319	34.9873	2415
BovineHD2700006717	3.091e-05	4.60093e-07	0.0104	0.1067	0.724	3.81605e-10	0.00297233	0.00676539	0.439	0.137	27	23905103	23.9051	2404
BovineHD2700006368	3.089e-05	6.947e-07	0.0111	0.1047	0.185	2.87721e-10	0.00278309	0.00909351	0.306	0.143	27	22545941	22.5459	2403
BovineHD2700008478	3.08e-05	5.3347e-07	0.0103	0.1042	0.391	4.51871e-10	0.00298095	0.00826943	0.36	0.187	27	30650757	30.6508	2411
BovineHD2700000453	-3.078e-05	5.64847e-07	0.0111	0.1104	0.277	3.79423e-10	-0.00278089	0.00758758	0.367	0.147	27	1348642	1.34864	2382
BovineHD2700011644	3.078e-05	5.25595e-07	0.0105	0.1072	0.198	3.00446e-10	0.00294079	0.007495	0.392	0.11	27	40137678	40.1377	2421
BovineHD2700000365	-3.077e-05	4.73346e-07	0.0106	0.1052	0.217	3.22037e-10	-0.00291188	0.0070829	0.411	0.128	27	1163789	1.16379	2382
BovineHD2700010564	-3.077e-05	4.9805e-07	0.0097	0.1068	0.409	4.57892e-10	-0.00318338	0.0079217	0.402	0.19	27	36982502	36.9825	2417
ARS-BFGL-NGS-34490	3.074e-05	5.22715e-07	0.0104	0.1069	0.883	1.95882e-10	0.00294633	0.00828932	0.355	0.079	27	13290951	13.291	2394
BovineHD2700010293	-3.074e-05	7.47148e-07	0.0108	0.1096	0.779	3.25118e-10	-0.00285489	0.00981106	0.291	0.157	27	36022882	36.0229	2417
BovineHD2700011647	-3.074e-05	5.68597e-07	0.0115	0.1108	0.802	2.99583e-10	-0.00267269	0.00733586	0.364	0.108	27	40142937	40.1429	2421
BovineHD2700011449	-3.071e-05	5.12055e-07	0.0105	0.1053	0.291	3.89237e-10	-0.00293395	0.00831992	0.353	0.146	27	39490957	39.491	2420
BovineHD2700003645	3.069e-05	5.07186e-07	0.0106	0.1065	0.807	2.93018e-10	0.0028952	0.00741202	0.391	0.109	27	12560198	12.5602	2393
BovineHD2700011164	-3.069e-05	5.17922e-07	0.0097	0.1145	0.707	3.90376e-10	-0.00316376	0.00781017	0.405	0.146	27	38654810	38.6548	2419
BovineHD2700006679	-3.067e-05	5.20775e-07	0.0098	0.1034	0.669	4.16323e-10	-0.0031404	0.00822548	0.382	0.184	27	23804062	23.8041	2404
BovineHD2700003567	-3.066e-05	4.55956e-07	0.0108	0.1094	0.408	4.53997e-10	-0.00283868	0.00727689	0.39	0.16	27	12344576	12.3446	2393
BovineHD2700004081	3.065e-05	4.70641e-07	0.0106	0.1094	0.354	4.29964e-10	0.00288267	0.00712658	0.404	0.166	27	14011168	14.0112	2395
BovineHD2700007667	3.065e-05	6.06029e-07	0.0117	0.1084	0.648	4.2845e-10	0.00261254	0.00736649	0.355	0.18	27	27328741	27.3287	2408
BovineHD2700011309	3.064e-05	7.74841e-07	0.0099	0.1112	0.278	3.76564e-10	0.00308407	0.00862989	0.357	0.205	27	39061510	39.0615	2420
BovineHD2700006245	-3.062e-05	5.26877e-07	0.01	0.1043	0.294	3.89218e-10	-0.00306214	0.00840342	0.364	0.165	27	22203189	22.2032	2403
BovineHD2700004204	-3.059e-05	4.66994e-07	0.0102	0.1043	0.448	4.62895e-10	-0.00300914	0.00672913	0.447	0.172	27	14488953	14.489	2395
BovineHD2700006626	3.058e-05	7.03388e-07	0.0107	0.1082	0.581	4.55389e-10	0.00285811	0.00845666	0.338	0.231	27	23596930	23.5969	2404
BovineHD2700003810	-3.057e-05	4.90713e-07	0.0096	0.1087	0.361	4.31374e-10	-0.00319539	0.00787563	0.406	0.182	27	12952339	12.9523	2393
BovineHD2700001589	-3.055e-05	5.62711e-07	0.0105	0.1065	0.773	3.27736e-10	-0.00290976	0.00749092	0.388	0.141	27	4909439	4.90944	2385
BovineHD2700006587	-3.055e-05	5.68504e-07	0.0109	0.1077	0.557	4.60712e-10	-0.00279456	0.00738555	0.378	0.19	27	23453826	23.4538	2404
BovineHD2700004114	-3.054e-05	4.79415e-07	0.0107	0.1081	0.457	4.62778e-10	-0.00286271	0.00700101	0.409	0.176	27	14159447	14.1594	2395
BovineHD2700003110	-3.053e-05	4.9823e-07	0.0104	0.1055	0.389	4.42959e-10	-0.00292599	0.00714588	0.409	0.182	27	10429443	10.4294	2391
BovineHD2700006551	-3.051e-05	6.6227e-07	0.0104	0.1046	0.664	4.15448e-10	-0.00292429	0.00918422	0.318	0.199	27	23303876	23.3039	2404
BovineHD2700009054	3.05e-05	6.03473e-07	0.0108	0.1042	0.465	4.6295e-10	0.00282446	0.00720324	0.392	0.215	27	32149238	32.1492	2413
BovineHD2700009795	-3.049e-05	5.10625e-07	0.0111	0.1067	0.441	4.58318e-10	-0.00274681	0.00717117	0.383	0.173	27	34756267	34.7563	2415
BovineHD2700010752	3.044e-05	7.55666e-07	0.0111	0.1143	0.803	2.93095e-10	0.00273433	0.0075511	0.362	0.145	27	37390732	37.3907	2418
BovineHD2700001362	3.042e-05	5.16677e-07	0.0105	0.107	0.511	4.62427e-10	0.0028878	0.00828695	0.348	0.193	27	4034590	4.03459	2385
BovineHD2700000168	3.041e-05	4.87867e-07	0.0101	0.1082	0.469	4.60574e-10	0.00302074	0.00833412	0.362	0.168	27	455192	0.455192	2381
BovineHD2700003028	-3.041e-05	7.05037e-07	0.0114	0.107	0.749	3.47773e-10	-0.00267541	0.0077216	0.346	0.166	27	10157144	10.1571	2391
BovineHD2700006410	-3.041e-05	7.02274e-07	0.0104	0.1091	0.553	4.5706e-10	-0.00291457	0.00769451	0.379	0.251	27	22774952	22.775	2403
BovineHD2700012872	3.041e-05	6.32977e-07	0.0112	0.1047	0.511	4.62182e-10	0.00272329	0.00722942	0.377	0.201	27	44306625	44.3066	2425
BovineHD2700003671	-3.04e-05	5.35601e-07	0.0104	0.1047	0.457	4.58775e-10	-0.00292339	0.00728703	0.401	0.206	27	12621828	12.6218	2393
BovineHD2700007272	-3.038e-05	6.57172e-07	0.0108	0.1207	0.278	3.70429e-10	-0.00280473	0.0091377	0.307	0.186	27	25853537	25.8535	2406
BovineHD2700000417	-3.035e-05	4.70502e-07	0.0096	0.1057	0.582	4.48206e-10	-0.00315018	0.00836184	0.377	0.183	27	1292297	1.2923	2382
BovineHD2700002965	-3.033e-05	4.70453e-07	0.0105	0.106	0.482	4.59261e-10	-0.00289752	0.00732633	0.395	0.172	27	9893018	9.89302	2390
BovineHD2700003805	-3.033e-05	4.9292e-07	0.011	0.1185	0.404	4.43001e-10	-0.00274856	0.00668294	0.411	0.173	27	12943352	12.9434	2393
BovineHD2700011200	3.033e-05	5.29241e-07	0.0109	0.1052	0.414	4.46404e-10	0.00278254	0.00780452	0.357	0.156	27	38722767	38.7228	2419
BTA-62479-no-rs	3.031e-05	5.35682e-07	0.0103	0.113	0.624	4.30926e-10	0.00293339	0.00747487	0.392	0.189	27	26413490	26.4135	2407
BovineHD2700008782	-3.03e-05	6.23237e-07	0.0103	0.1056	0.495	4.59103e-10	-0.00293257	0.00850231	0.345	0.223	27	31436741	31.4367	2412
BovineHD2700001573	3.027e-05	4.70781e-07	0.0098	0.1085	0.652	4.1595e-10	0.00308913	0.00706783	0.437	0.181	27	4867593	4.86759	2385
BovineHD4100018292	-3.026e-05	5.7574e-07	0.0109	0.1059	0.317	3.96621e-10	-0.00278469	0.00787812	0.353	0.172	27	27813590	27.8136	2408
BovineHD2700009892	3.021e-05	6.37587e-07	0.0099	0.1037	0.414	4.42613e-10	0.00306164	0.00887937	0.345	0.218	27	35061259	35.0613	2416
BovineHD2700006738	3.019e-05	4.5341e-07	0.0104	0.1095	0.532	4.5381e-10	0.00291222	0.00773378	0.377	0.163	27	23973816	23.9738	2404
BovineHD2700009163	3.019e-05	6.9784e-07	0.0099	0.1043	0.494	4.55624e-10	0.00305972	0.00866339	0.353	0.255	27	32510351	32.5104	2413
BovineHD2700000633	-3.018e-05	5.63633e-07	0.011	0.1032	0.381	4.29748e-10	-0.00273554	0.00695232	0.393	0.194	27	1822110	1.82211	2382
BTA-66827-no-rs	3.013e-05	5.19909e-07	0.0117	0.1081	0.528	4.52605e-10	0.00256828	0.00725418	0.354	0.17	27	22604390	22.6044	2403
BovineHD2700011845	3.008e-05	5.04773e-07	0.0105	0.1094	0.195	2.83774e-10	0.00287355	0.00751427	0.382	0.114	27	40794560	40.7946	2421
BovineHD2700007991	-3.005e-05	7.13195e-07	0.0119	0.1068	0.823	2.63267e-10	-0.00253198	0.00824048	0.307	0.117	27	28964252	28.9643	2409
BovineHD2700012975	3.005e-05	6.10184e-07	0.0111	0.1149	0.703	3.76974e-10	0.00270745	0.00838849	0.323	0.166	27	44578803	44.5788	2425
BovineHD2700000143	3.003e-05	4.98103e-07	0.0112	0.1046	0.463	4.48326e-10	0.00267309	0.00793926	0.337	0.156	27	391134	0.391134	2381
BovineHD2700004310	3.003e-05	6.27913e-07	0.0114	0.1053	0.251	3.39088e-10	0.00263406	0.00766382	0.344	0.152	27	14885176	14.8852	2395
BovineHD2700000174	3.002e-05	4.87493e-07	0.0098	0.1069	0.469	4.49004e-10	0.00306371	0.00762551	0.402	0.171	27	463625	0.463625	2381
BovineHD2700002589	3e-05	4.55296e-07	0.0095	0.1057	0.632	4.18498e-10	0.00315774	0.00769901	0.41	0.167	27	8220300	8.2203	2389
BovineHD2700002128	2.999e-05	4.75048e-07	0.0102	0.1064	0.549	4.45282e-10	0.00294964	0.00761113	0.388	0.177	27	6735918	6.73592	2387
BovineHD2700011394	-2.995e-05	5.30465e-07	0.0107	0.1102	0.593	4.33146e-10	-0.0027994	0.00851017	0.329	0.17	27	39341812	39.3418	2420
BovineHD2700011373	2.994e-05	4.97272e-07	0.0097	0.1093	0.756	3.30626e-10	0.00309677	0.00752127	0.412	0.142	27	39270923	39.2709	2420
BovineHD2700013103	2.993e-05	5.06101e-07	0.0119	0.1043	0.552	4.42971e-10	0.0025149	0.00679216	0.37	0.176	27	45017929	45.0179	2426
BovineHD2700003023	2.988e-05	5.20718e-07	0.0106	0.108	0.229	3.14737e-10	0.00282733	0.00738311	0.383	0.132	27	10145925	10.1459	2391
BovineHD2700004139	-2.987e-05	6.75266e-07	0.0111	0.1056	0.666	3.96887e-10	-0.00268269	0.00820256	0.327	0.194	27	14275871	14.2759	2395
BovineHD2700009821	2.987e-05	4.99257e-07	0.0115	0.0991	0.688	3.83271e-10	0.00260519	0.00695074	0.375	0.148	27	34798341	34.7983	2415
BovineHD2700011836	-2.986e-05	5.60833e-07	0.0107	0.1054	0.575	4.35802e-10	-0.00279034	0.00761014	0.367	0.178	27	40767363	40.7674	2421
BovineHD2700012995	-2.985e-05	5.54573e-07	0.0107	0.1065	0.202	2.8715e-10	-0.00279008	0.00764853	0.365	0.113	27	44634461	44.6345	2425
BovineHD2700013153	-2.982e-05	5.55032e-07	0.0111	0.1065	0.605	4.24834e-10	-0.00267847	0.00749168	0.358	0.19	27	45187076	45.1871	2426
ARS-BFGL-NGS-94946	-2.979e-05	4.98355e-07	0.0103	0.1051	0.184	2.65902e-10	-0.00289183	0.00783126	0.369	0.097	27	42489109	42.4891	2423
BovineHD2700002599	-2.978e-05	5.06323e-07	0.0103	0.1033	0.482	4.43017e-10	-0.00289171	0.00769959	0.376	0.199	27	8266071	8.26607	2389
BovineHD2700010924	-2.975e-05	5.26119e-07	0.0106	0.1052	0.095	1.521e-10	-0.00279784	0.0072199	0.388	0.062	27	38036369	38.0364	2419
BovineHD2700002780	-2.972e-05	5.39853e-07	0.0104	0.111	0.286	3.604e-10	-0.00284868	0.00855976	0.333	0.16	27	9005108	9.00511	2390
BovineHD2700002970	2.972e-05	5.12718e-07	0.0111	0.1074	0.53	4.4002e-10	0.00266945	0.00761788	0.35	0.177	27	9899700	9.8997	2390
BTB-00954129	-2.972e-05	6.25109e-07	0.011	0.104	0.193	2.74739e-10	-0.00269335	0.00803067	0.335	0.125	27	12523146	12.5231	2393
BovineHD2700000448	-2.971e-05	5.397e-07	0.011	0.1101	0.276	3.53049e-10	-0.00269272	0.00748262	0.36	0.142	27	1340164	1.34016	2382
BovineHD2700007356	-2.97e-05	4.9573e-07	0.0106	0.1061	0.681	3.82953e-10	-0.00281065	0.00686533	0.409	0.157	27	26239401	26.2394	2407
BovineHD2700007646	2.969e-05	5.50826e-07	0.0108	0.1054	0.335	3.92659e-10	0.00274083	0.00785905	0.349	0.174	27	27255517	27.2555	2408
BovineHD2700007654	-2.969e-05	4.89985e-07	0.011	0.1068	0.269	3.46858e-10	-0.00270694	0.00676288	0.4	0.128	27	27288310	27.2883	2408
BovineHD2700011657	2.969e-05	5.29323e-07	0.0111	0.11	0.198	2.79518e-10	0.00268273	0.0070678	0.38	0.105	27	40151825	40.1518	2421
BovineHD2700008791	2.965e-05	6.00148e-07	0.0112	0.1083	0.504	4.39523e-10	0.00264727	0.00788823	0.336	0.203	27	31455597	31.4556	2412
BovineHD2700003682	-2.964e-05	4.88458e-07	0.0101	0.1084	0.488	4.39105e-10	-0.00293496	0.00740343	0.396	0.206	27	12645162	12.6452	2393
BovineHD2700002791	-2.963e-05	4.84358e-07	0.0102	0.1122	0.617	4.14921e-10	-0.00290448	0.0076581	0.379	0.179	27	9036908	9.03691	2390
BovineHD2700002367	-2.961e-05	4.79817e-07	0.0107	0.1048	0.618	4.13773e-10	-0.00277551	0.00720889	0.385	0.165	27	7567118	7.56712	2388
BovineHD2700010714	-2.961e-05	5.10596e-07	0.0109	0.1147	0.605	4.19084e-10	-0.00270811	0.00721907	0.375	0.163	27	37324512	37.3245	2418
BovineHD2700006126	-2.958e-05	4.73322e-07	0.0102	0.1047	0.551	4.32801e-10	-0.0028903	0.00738301	0.391	0.184	27	21703991	21.704	2402
BovineHD2700009063	-2.956e-05	5.44858e-07	0.0116	0.1091	0.533	4.35048e-10	-0.0025558	0.00740502	0.345	0.187	27	32166437	32.1664	2413
BovineHD2700001049	-2.955e-05	6.79084e-07	0.0105	0.1072	0.418	4.25056e-10	-0.00282351	0.00855473	0.33	0.23	27	3086055	3.08605	2384
BovineHD2700008328	-2.955e-05	5.82392e-07	0.0106	0.1096	0.273	3.4644e-10	-0.00279631	0.00756829	0.369	0.163	27	30187501	30.1875	2411
BovineHD2700003928	-2.952e-05	5.31203e-07	0.0115	0.1076	0.27	3.43584e-10	-0.00257453	0.00742393	0.347	0.141	27	13485198	13.4852	2394
ARS-BFGL-NGS-70784	2.951e-05	5.10463e-07	0.0105	0.1026	0.414	4.22366e-10	0.0028104	0.00722507	0.389	0.174	27	35057301	35.0573	2416
BovineHD2700004218	-2.95e-05	4.78936e-07	0.0098	0.1043	0.449	4.30631e-10	-0.00302081	0.00741033	0.408	0.181	27	14532319	14.5323	2395
BovineHD2700006081	-2.95e-05	4.66084e-07	0.011	0.102	0.208	2.8698e-10	-0.00269042	0.00696466	0.386	0.101	27	21517651	21.5177	2402
BTB-00119565	2.95e-05	4.91911e-07	0.0115	0.1007	0.528	4.33893e-10	0.0025731	0.00776983	0.331	0.165	27	22638168	22.6382	2403
BovineHD2700007274	-2.948e-05	7.664e-07	0.0109	0.1213	0.28	3.50217e-10	-0.00269594	0.00792594	0.34	0.209	27	25856266	25.8563	2406
BovineHD2700011503	2.948e-05	5.49091e-07	0.0109	0.1146	0.3	3.64685e-10	0.00270447	0.00751068	0.36	0.153	27	39632777	39.6328	2420
BovineHD2700000489	2.947e-05	5.25319e-07	0.0125	0.1076	0.633	4.03594e-10	0.00235144	0.00660468	0.356	0.143	27	1469153	1.46915	2382
BovineHD2700011400	-2.947e-05	6.54274e-07	0.0113	0.1089	0.582	4.22565e-10	-0.00260821	0.00738397	0.353	0.191	27	39353458	39.3535	2420
BovineHD2700010929	-2.946e-05	6.63015e-07	0.0108	0.1074	0.095	1.49193e-10	-0.00271983	0.00751296	0.362	0.073	27	38047515	38.0475	2419
BovineHD2700011356	-2.946e-05	4.99809e-07	0.0102	0.11	0.399	4.16276e-10	-0.00289816	0.00762243	0.38	0.175	27	39236429	39.2364	2420
ARS-BFGL-NGS-44464	-2.946e-05	5.11724e-07	0.0109	0.1022	0.243	3.19001e-10	-0.00270294	0.00729627	0.37	0.128	27	40378667	40.3787	2421
BovineHD2700000169	-2.941e-05	5.9763e-07	0.0113	0.1075	0.531	4.30863e-10	-0.00261049	0.00736721	0.354	0.181	27	456369	0.456369	2381
BTB-00970690	-2.937e-05	5.62779e-07	0.0109	0.109	0.342	3.88532e-10	-0.00268643	0.00791982	0.339	0.173	27	44563698	44.5637	2425
BovineHD2700012433	2.936e-05	4.38815e-07	0.0099	0.1049	0.531	4.29208e-10	0.0029552	0.00710803	0.416	0.176	27	43033629	43.0336	2424
BovineHD2700003032	-2.933e-05	4.93701e-07	0.0104	0.1081	0.749	3.23546e-10	-0.00281139	0.00738793	0.381	0.134	27	10160900	10.1609	2391
BovineHD2700011790	2.932e-05	6.22786e-07	0.0116	0.1132	0.441	4.23949e-10	0.00252794	0.00791873	0.319	0.172	27	40638904	40.6389	2421
BovineHD2700002854	-2.929e-05	5.53984e-07	0.0099	0.1098	0.57	4.20505e-10	-0.0029482	0.00860617	0.343	0.204	27	9337324	9.33732	2390
BovineHD2700006744	2.929e-05	5.28273e-07	0.0108	0.1127	0.532	4.27132e-10	0.00271195	0.00739637	0.367	0.179	27	23991587	23.9916	2404
BovineHD2700000688	-2.922e-05	5.03783e-07	0.0103	0.1061	0.325	3.74468e-10	-0.00282744	0.00680791	0.415	0.163	27	2021176	2.02118	2383
BovineHD2700009810	-2.921e-05	5.38524e-07	0.0109	0.1085	0.441	4.20517e-10	-0.00267937	0.00781039	0.343	0.183	27	34774768	34.7748	2415
BovineHD2700011614	2.921e-05	5.26914e-07	0.0105	0.1131	0.199	2.72003e-10	0.00279066	0.00737949	0.378	0.11	27	40050162	40.0502	2421
BovineHD2700003659	2.908e-05	4.16862e-07	0.0096	0.1046	0.543	4.19824e-10	0.00302957	0.00755765	0.401	0.174	27	12590163	12.5902	2393
BovineHD2700010770	-2.908e-05	5.24064e-07	0.0111	0.1063	0.624	3.96701e-10	-0.00262009	0.0074044	0.354	0.164	27	37447990	37.448	2418
BovineHD2700011506	2.903e-05	5.75833e-07	0.011	0.1118	0.3	3.5371e-10	0.00264727	0.00793569	0.334	0.158	27	39635792	39.6358	2420
BovineHD2700003697	-2.902e-05	5.45645e-07	0.0103	0.1067	0.502	4.21189e-10	-0.00282701	0.00748631	0.378	0.219	27	12674486	12.6745	2393
BovineHD2700010881	2.901e-05	5.40649e-07	0.0109	0.0991	0.433	4.13319e-10	0.00265349	0.00734784	0.361	0.185	27	37933362	37.9334	2418
BovineHD2700011433	2.899e-05	5.34544e-07	0.0109	0.1079	0.669	3.7229e-10	0.00265949	0.00714085	0.372	0.174	27	39435154	39.4352	2420
BovineHD2700012857	2.897e-05	5.96607e-07	0.0109	0.1029	0.659	3.77174e-10	0.00266575	0.007995	0.333	0.175	27	44266223	44.2662	2425
BTA-88209-no-rs	-2.896e-05	5.99659e-07	0.0112	0.1014	0.255	3.18992e-10	-0.00259388	0.00742022	0.35	0.151	27	8589473	8.58947	2389
ARS-BFGL-NGS-6623	2.895e-05	5.92664e-07	0.0095	0.1061	0.469	4.17328e-10	0.00305766	0.00793586	0.385	0.24	27	3100090	3.10009	2384
BovineHD2700009958	-2.894e-05	4.81051e-07	0.01	0.1048	0.698	3.53292e-10	-0.00289375	0.00794253	0.364	0.155	27	35211933	35.2119	2416
BovineHD2700013107	2.894e-05	6.02527e-07	0.0111	0.1072	0.552	4.14169e-10	0.00259922	0.00741966	0.35	0.213	27	45024970	45.025	2426
BovineHD2700013021	2.892e-05	5.34407e-07	0.011	0.1086	0.648	3.81315e-10	0.00262101	0.00729902	0.359	0.131	27	44708594	44.7086	2425
BovineHD2700011308	-2.89e-05	5.43188e-07	0.0098	0.1118	0.722	3.35742e-10	-0.00294944	0.00798173	0.37	0.157	27	39059412	39.0594	2420
BovineHD4100018408	-2.887e-05	5.0496e-07	0.0109	0.1072	0.896	1.55438e-10	-0.00265675	0.00784147	0.339	0.065	27	42052097	42.0521	2423
BovineHD2700006623	-2.886e-05	6.17769e-07	0.0115	0.1088	0.426	4.07231e-10	-0.00251644	0.007898	0.319	0.196	27	23592298	23.5923	2404
BovineHD2700010990	-2.886e-05	5.00668e-07	0.0105	0.1066	0.297	3.47693e-10	-0.00275752	0.00754225	0.366	0.15	27	38180570	38.1806	2419
BovineHD2700000837	-2.885e-05	5.45441e-07	0.0107	0.1084	0.431	4.08235e-10	-0.00268781	0.00837361	0.321	0.19	27	2547534	2.54753	2383
BovineHD2700010211	-2.885e-05	4.9416e-07	0.0099	0.1176	0.348	3.77633e-10	-0.00292353	0.00730355	0.4	0.174	27	35767925	35.7679	2416
BovineHD2700002546	2.882e-05	4.49417e-07	0.0109	0.1079	0.417	4.03744e-10	0.00265178	0.00686958	0.386	0.159	27	8098901	8.0989	2389
BovineHD2700000627	-2.881e-05	5.675e-07	0.0104	0.1053	0.434	4.07715e-10	-0.00277897	0.00837731	0.332	0.21	27	1801450	1.80145	2382
BovineHD2700006598	-2.879e-05	5.64408e-07	0.01	0.1065	0.562	4.07972e-10	-0.0028786	0.00789525	0.365	0.202	27	23490678	23.4907	2404
BovineHD2700001410	2.877e-05	5.27783e-07	0.0109	0.106	0.741	3.17453e-10	0.00263104	0.00758174	0.347	0.144	27	4270851	4.27085	2385
BovineHD2700007649	2.874e-05	6.59736e-07	0.0107	0.1069	0.582	4.02059e-10	0.00269457	0.00820679	0.328	0.218	27	27266617	27.2666	2408
BovineHD2700011518	-2.873e-05	6.50269e-07	0.0115	0.1106	0.695	3.49998e-10	-0.00250529	0.00771371	0.325	0.17	27	39664983	39.665	2420
BovineHD2700004135	2.872e-05	6.26335e-07	0.0107	0.1073	0.331	3.65031e-10	0.0026841	0.00959749	0.28	0.187	27	14254662	14.2547	2395
BovineHD2700011500	-2.871e-05	5.83292e-07	0.011	0.1131	0.7	3.45912e-10	-0.00261	0.00824532	0.317	0.159	27	39629435	39.6294	2420
BovineHD2700002991	2.87e-05	5.05098e-07	0.0101	0.1032	0.572	4.03325e-10	0.00284143	0.00685648	0.414	0.191	27	9956514	9.95651	2390
BovineHD2700003692	2.87e-05	6.12677e-07	0.0111	0.1088	0.512	4.11526e-10	0.00259311	0.00723304	0.359	0.229	27	12658416	12.6584	2393
BovineHD2700011046	-2.87e-05	6.13873e-07	0.0101	0.1052	0.871	1.84673e-10	-0.00283187	0.0100129	0.283	0.102	27	38289357	38.2894	2419
BovineHD2700002967	-2.869e-05	5.49196e-07	0.0102	0.1077	0.594	3.97024e-10	-0.00282149	0.00826601	0.341	0.197	27	9895218	9.89522	2390
BovineHD2700003653	2.861e-05	5.84148e-07	0.0114	0.1037	0.78	2.80968e-10	0.00250941	0.00814902	0.308	0.127	27	12581743	12.5817	2393
BovineHD2700007713	-2.861e-05	5.30124e-07	0.0107	0.1054	0.529	4.07832e-10	-0.00268195	0.00795098	0.337	0.189	27	27483274	27.4833	2408
BovineHD2700003029	-2.86e-05	5.06248e-07	0.0102	0.107	0.749	3.07541e-10	-0.00280367	0.00771666	0.363	0.139	27	10158079	10.1581	2391
BovineHD2700010967	-2.858e-05	5.53e-07	0.0101	0.1084	0.575	3.99335e-10	-0.00282972	0.00763407	0.371	0.18	27	38124405	38.1244	2419
BovineHD2700011277	2.851e-05	6.56461e-07	0.0119	0.1034	0.463	4.04145e-10	0.00238908	0.00797196	0.3	0.212	27	38944707	38.9447	2419
BovineHD2700000445	2.848e-05	5.17913e-07	0.0098	0.109	0.724	3.24391e-10	0.0028961	0.0076592	0.378	0.151	27	1335118	1.33512	2382
BovineHD2700013184	-2.848e-05	4.78291e-07	0.0106	0.0966	0.525	4.04483e-10	-0.00267807	0.0071458	0.375	0.156	27	45259214	45.2592	2426
BovineHD2700008420	2.847e-05	5.89906e-07	0.0117	0.1105	0.61	3.85494e-10	0.00244024	0.00746615	0.327	0.194	27	30491396	30.4914	2411
BovineHD2700006237	2.846e-05	4.74761e-07	0.0101	0.1037	0.627	3.7876e-10	0.00280862	0.00750612	0.374	0.181	27	22168824	22.1688	2403
BovineHD2700012430	-2.845e-05	5.31808e-07	0.0105	0.1061	0.537	4.02433e-10	-0.00271779	0.00736718	0.369	0.2	27	43017576	43.0176	2424
BovineHD2700004023	-2.843e-05	7.0344e-07	0.0108	0.107	0.191	2.50072e-10	-0.00263245	0.00814379	0.323	0.144	27	13816728	13.8167	2394
ARS-BFGL-NGS-3747	-2.843e-05	6.40484e-07	0.0102	0.1181	0.197	2.55627e-10	-0.00279637	0.00950916	0.294	0.136	27	37389551	37.3896	2418
BovineHD2700007254	2.839e-05	5.50929e-07	0.0113	0.1092	0.303	3.40432e-10	0.00251215	0.0077233	0.325	0.16	27	25773309	25.7733	2406
BovineHD2700009426	-2.839e-05	4.80675e-07	0.0103	0.1097	0.298	3.37261e-10	-0.00274712	0.00723721	0.38	0.15	27	33460331	33.4603	2414
BovineHD2700011521	2.839e-05	5.05776e-07	0.0102	0.1088	0.305	3.41856e-10	0.00277437	0.00789675	0.351	0.152	27	39670870	39.6709	2420
BovineHD2700006108	2.838e-05	6.21934e-07	0.0113	0.1077	0.387	3.82161e-10	0.00251183	0.00762309	0.33	0.189	27	21650771	21.6508	2402
BovineHD2700007287	2.837e-05	4.76437e-07	0.0098	0.1136	0.763	2.91051e-10	0.00288493	0.00798863	0.361	0.13	27	25923903	25.9239	2406
BovineHD2700011661	-2.837e-05	5.83681e-07	0.0113	0.1087	0.803	2.54567e-10	-0.0025107	0.0077119	0.326	0.112	27	40161643	40.1616	2421
BovineHD2700013155	2.837e-05	5.40356e-07	0.0101	0.1063	0.395	3.84503e-10	0.00279962	0.00787324	0.356	0.201	27	45191390	45.1914	2426
BovineHD2700009812	2.836e-05	6.79445e-07	0.0103	0.1067	0.559	3.96592e-10	0.00276255	0.00760647	0.363	0.231	27	34777867	34.7779	2415
BovineHD2700010912	2.834e-05	5.46744e-07	0.0107	0.1033	0.385	3.8033e-10	0.00264901	0.00792904	0.334	0.178	27	38022339	38.0223	2419
BovineHD2700008890	2.833e-05	5.51925e-07	0.0106	0.1076	0.743	3.06775e-10	0.0026725	0.00739182	0.362	0.156	27	31774346	31.7743	2412
BovineHD2700002776	-2.83e-05	6.18973e-07	0.0107	0.1096	0.8	2.5678e-10	-0.0026371	0.00748694	0.352	0.139	27	8997748	8.99775	2389
BovineHD2700013609	2.83e-05	5.31236e-07	0.0109	0.1064	0.867	1.84572e-10	0.0026041	0.00742595	0.351	0.081	27	29511092	29.5111	2410
BovineHD2700012801	2.83e-05	5.53851e-07	0.0106	0.1052	0.264	3.11066e-10	0.00267003	0.00704806	0.379	0.145	27	44135268	44.1353	2425
BovineHD2700003094	-2.828e-05	7.4091e-07	0.0105	0.1053	0.358	3.67724e-10	-0.00268526	0.00964892	0.278	0.213	27	10405283	10.4053	2391
BovineHD2700008332	2.827e-05	5.7819e-07	0.0111	0.1067	0.624	3.74862e-10	0.00255462	0.00714223	0.358	0.201	27	30198434	30.1984	2411
BovineHD2700004882	-2.825e-05	5.76114e-07	0.0109	0.1032	0.492	3.9888e-10	-0.00259958	0.00798856	0.325	0.204	27	16751216	16.7512	2397
BovineHD2700006601	-2.824e-05	5.03321e-07	0.0115	0.1035	0.237	2.88347e-10	-0.00245535	0.00702173	0.35	0.126	27	23509614	23.5096	2404
BovineHD2700003790	-2.822e-05	5.57354e-07	0.0103	0.1234	0.267	3.11795e-10	-0.0027483	0.00749094	0.367	0.159	27	12920749	12.9207	2393
BovineHD2700011933	2.821e-05	4.87427e-07	0.0107	0.1052	0.236	2.86524e-10	0.0026278	0.00714227	0.368	0.126	27	41166961	41.167	2422
BovineHD2700013010	2.821e-05	4.78499e-07	0.0104	0.1098	0.798	2.5631e-10	0.00272075	0.00769536	0.354	0.103	27	44691504	44.6915	2425
BovineHD2700002543	2.82e-05	5.41418e-07	0.0113	0.1082	0.447	3.9307e-10	0.00249555	0.00702443	0.355	0.191	27	8093753	8.09375	2389
BTA-62518-no-rs	2.819e-05	5.81933e-07	0.0102	0.1046	0.895	1.4911e-10	0.00277301	0.00957265	0.29	0.077	27	23853503	23.8535	2404
BovineHD2700005338	-2.817e-05	6.34315e-07	0.0114	0.0961	0.394	3.78763e-10	-0.00246348	0.00781962	0.315	0.208	27	18677151	18.6772	2399
BovineHD2700010981	-2.812e-05	4.59926e-07	0.0104	0.1042	0.271	3.12178e-10	-0.0026949	0.00710282	0.379	0.128	27	38162447	38.1624	2419
BovineHD2700011392	2.812e-05	6.26833e-07	0.0102	0.109	0.407	3.81754e-10	0.00275691	0.00842792	0.327	0.202	27	39338838	39.3388	2420
BovineHD4100018326	-2.811e-05	5.40511e-07	0.0103	0.1075	0.708	3.26661e-10	-0.0027382	0.0077311	0.354	0.164	27	32191154	32.1912	2413
BovineHD2700010074	2.81e-05	5.34789e-07	0.0109	0.107	0.3	3.31376e-10	0.002578	0.00740699	0.348	0.141	27	35454762	35.4548	2416
BovineHD2700011655	-2.81e-05	5.40168e-07	0.0099	0.1111	0.802	2.50342e-10	-0.00282853	0.00767204	0.369	0.117	27	40150163	40.1502	2421
BovineHD2700001250	-2.809e-05	6.4596e-07	0.0108	0.1026	0.775	2.75308e-10	-0.00260944	0.00788818	0.331	0.15	27	3663118	3.66312	2384
BovineHD2700003027	-2.809e-05	5.46396e-07	0.0102	0.108	0.749	2.96731e-10	-0.00275395	0.00793374	0.347	0.148	27	10155709	10.1557	2391
BovineHD2700003698	-2.809e-05	4.65501e-07	0.0106	0.104	0.502	3.94559e-10	-0.00264184	0.00707114	0.374	0.187	27	12675537	12.6755	2393
ARS-BFGL-NGS-90721	-2.804e-05	5.03616e-07	0.0104	0.1101	0.586	3.81319e-10	-0.0027047	0.00714401	0.379	0.184	27	9916357	9.91636	2390
BovineHD2700002247	-2.802e-05	6.41639e-07	0.0103	0.1044	0.814	2.37456e-10	-0.00271193	0.00833722	0.325	0.124	27	7129412	7.12941	2388
BovineHD2700001229	2.801e-05	5.28187e-07	0.0114	0.1048	0.622	3.68957e-10	0.00245669	0.0069728	0.352	0.179	27	3619112	3.61911	2384
BovineHD2700005340	2.799e-05	5.61784e-07	0.0103	0.0971	0.606	3.74109e-10	0.00271769	0.00713064	0.381	0.206	27	18682003	18.682	2399
BovineHD2700010505	-2.798e-05	5.29329e-07	0.0109	0.1019	0.174	2.24669e-10	-0.00256662	0.00752528	0.341	0.108	27	36817254	36.8173	2417
BovineHD2700010883	-2.797e-05	4.40276e-07	0.0102	0.1082	0.49	3.91033e-10	-0.00275123	0.00746759	0.368	0.166	27	37937057	37.9371	2418
BovineHD2700011687	-2.796e-05	6.19519e-07	0.012	0.1034	0.769	2.77507e-10	-0.00232376	0.00708259	0.328	0.131	27	40255037	40.255	2421
BovineHD2700009889	-2.792e-05	5.25554e-07	0.0104	0.1012	0.586	3.78069e-10	-0.00267593	0.00791687	0.338	0.179	27	35055554	35.0556	2416
BovineHD2700011646	-2.792e-05	5.4814e-07	0.0098	0.1093	0.802	2.47174e-10	-0.00284881	0.00867602	0.328	0.12	27	40141868	40.1419	2421
BovineHD2700004126	-2.791e-05	5.519e-07	0.0104	0.1064	0.169	2.19359e-10	-0.0026755	0.00869702	0.308	0.105	27	14219994	14.22	2395
BovineHD2700003607	2.788e-05	6.01233e-07	0.0101	0.1025	0.766	2.7874e-10	0.00276011	0.00815685	0.338	0.155	27	12484468	12.4845	2393
BovineHD2700005326	-2.788e-05	4.3032e-07	0.0107	0.1035	0.658	3.50178e-10	-0.002606	0.00654025	0.398	0.139	27	18649050	18.649	2399
BovineHD2700006270	2.787e-05	6.44691e-07	0.0103	0.1078	0.572	3.80214e-10	0.00270581	0.00729311	0.371	0.222	27	22250304	22.2503	2403
BovineHD2700008703	2.787e-05	5.32873e-07	0.0104	0.1075	0.454	3.84994e-10	0.00267936	0.00700238	0.383	0.201	27	31209492	31.2095	2412
BovineHD2700002368	2.786e-05	5.83207e-07	0.0108	0.104	0.392	3.69765e-10	0.00257923	0.00867506	0.297	0.194	27	7571518	7.57152	2388
BovineHD2700005819	2.786e-05	5.49753e-07	0.0114	0.1039	0.585	3.76724e-10	0.00245061	0.00754241	0.325	0.195	27	20393556	20.3936	2401
BovineHD2700002863	-2.783e-05	4.75967e-07	0.0103	0.1056	0.592	3.74014e-10	-0.00269289	0.00692226	0.389	0.164	27	9360174	9.36017	2390
BovineHD2700008700	-2.783e-05	6.20757e-07	0.0109	0.1075	0.547	3.83805e-10	-0.00254539	0.00809302	0.315	0.218	27	31205148	31.2051	2412
BovineHD4100018353	-2.783e-05	5.27963e-07	0.011	0.1079	0.441	3.81778e-10	-0.00252212	0.00766713	0.329	0.179	27	34776845	34.7768	2415
BovineHD2700010187	2.783e-05	6.35767e-07	0.0104	0.1095	0.571	3.79391e-10	0.00266725	0.00756161	0.353	0.22	27	35697345	35.6973	2416
ARS-BFGL-NGS-102321	-2.78e-05	5.18021e-07	0.0111	0.1047	0.598	3.7155e-10	-0.00249666	0.00694027	0.36	0.177	27	7593356	7.59336	2388
ARS-BFGL-NGS-117314	2.775e-05	6.06487e-07	0.0106	0.1087	0.479	3.84256e-10	0.00260941	0.00724922	0.36	0.226	27	2248130	2.24813	2383
BovineHD2700010429	2.775e-05	4.56516e-07	0.0104	0.104	0.277	3.08506e-10	0.0026769	0.00718168	0.373	0.129	27	36427731	36.4277	2417
BovineHD2700010717	-2.774e-05	5.68748e-07	0.0107	0.1161	0.275	3.06778e-10	-0.00258431	0.00751542	0.344	0.158	27	37327368	37.3274	2418
BovineHD2700010488	-2.773e-05	4.87146e-07	0.0106	0.1038	0.295	3.19727e-10	-0.00261645	0.00703017	0.372	0.135	27	36757316	36.7573	2417
BovineHD2700011291	2.772e-05	5.28622e-07	0.0105	0.1119	0.599	3.68988e-10	0.00263964	0.00695172	0.38	0.181	27	39005538	39.0055	2420
BovineHD2700000451	-2.771e-05	5.14083e-07	0.0101	0.1112	0.277	3.07656e-10	-0.00274379	0.00709523	0.387	0.146	27	1344379	1.34438	2382
BovineHD2700006988	-2.769e-05	4.67065e-07	0.0098	0.1023	0.404	3.6943e-10	-0.00282585	0.00748792	0.377	0.182	27	24836297	24.8363	2405
BovineHD2700008352	-2.764e-05	4.70485e-07	0.0105	0.1108	0.428	3.74092e-10	-0.00262393	0.00693551	0.378	0.176	27	30270628	30.2706	2411
BovineHD2700009987	2.764e-05	5.01722e-07	0.0102	0.1025	0.515	3.81689e-10	0.00270111	0.00724428	0.373	0.178	27	35255693	35.2557	2416
BovineHD2700011494	2.764e-05	5.2191e-07	0.0104	0.1089	0.3	3.20536e-10	0.00265739	0.0073812	0.36	0.152	27	39607610	39.6076	2420
BovineHD2700006462	2.763e-05	5.1965e-07	0.0103	0.102	0.383	3.60775e-10	0.0026917	0.00739344	0.364	0.188	27	22975556	22.9756	2403
BovineHD2700013020	2.762e-05	5.73375e-07	0.0122	0.1085	0.798	2.4583e-10	0.00226414	0.00705807	0.321	0.105	27	44707685	44.7077	2425
BovineHD2700002540	-2.761e-05	5.80507e-07	0.0106	0.1066	0.78	2.61788e-10	-0.00260504	0.00843022	0.309	0.123	27	8075733	8.07573	2389
BovineHD2700000723	-2.76e-05	5.7904e-07	0.0097	0.1044	0.328	3.3606e-10	-0.00283576	0.00723928	0.392	0.192	27	2128694	2.12869	2383
BovineHD2700011148	-2.76e-05	4.98184e-07	0.01	0.104	0.921	1.10512e-10	-0.00275043	0.00859144	0.32	0.053	27	38604772	38.6048	2419
BovineHD2700011359	2.759e-05	5.47397e-07	0.0107	0.111	0.441	3.75217e-10	0.00257825	0.00737442	0.35	0.189	27	39240631	39.2406	2420
BovineHD2700000138	2.757e-05	5.11094e-07	0.0103	0.1069	0.49	3.79969e-10	0.00268562	0.00848895	0.316	0.177	27	373745	0.373745	2381
BovineHD2700007504	2.757e-05	6.19787e-07	0.0117	0.106	0.312	3.2655e-10	0.00236348	0.00743186	0.318	0.169	27	26761265	26.7613	2407
BovineHD2700006672	-2.756e-05	5.23456e-07	0.0099	0.1023	0.707	3.14386e-10	-0.00279319	0.00826172	0.338	0.172	27	23765900	23.7659	2404
BovineHD4100018297	-2.755e-05	4.66963e-07	0.0108	0.1036	0.641	3.4954e-10	-0.00254333	0.00723874	0.351	0.151	27	28158377	28.1584	2409
BovineHD2700012098	-2.755e-05	5.28773e-07	0.0107	0.1043	0.626	3.55515e-10	-0.00257501	0.00748082	0.344	0.177	27	41725064	41.7251	2422
BovineHD2700008360	2.754e-05	5.62829e-07	0.0112	0.1119	0.459	3.76687e-10	0.00246651	0.00708832	0.348	0.197	27	30287691	30.2877	2411
BovineHD2700001329	-2.753e-05	5.56238e-07	0.0112	0.1049	0.238	2.75299e-10	-0.00245842	0.00721167	0.341	0.14	27	3904212	3.90421	2384
BovineHD2700008701	2.752e-05	5.61991e-07	0.011	0.1065	0.454	3.75486e-10	0.00250934	0.00714671	0.351	0.201	27	31207165	31.2072	2412
Hapmap46767-BTA-117224	2.752e-05	5.87637e-07	0.0106	0.1088	0.634	3.51679e-10	0.00258826	0.00776565	0.333	0.189	27	35486995	35.487	2416
BovineHD2700011431	2.75e-05	4.78587e-07	0.0111	0.1081	0.797	2.44939e-10	0.00247758	0.00651642	0.38	0.116	27	39432482	39.4325	2420
BovineHD2700013236	-2.75e-05	5.11364e-07	0.0103	0.1046	0.244	2.78984e-10	-0.00266972	0.00738937	0.361	0.131	27	45385112	45.3851	2426
BovineHD2700007494	2.749e-05	4.85765e-07	0.0093	0.1071	0.433	3.7104e-10	0.0029663	0.00762417	0.389	0.209	27	26738630	26.7386	2407
BovineHD2700011312	2.749e-05	5.51976e-07	0.0109	0.11	0.278	3.03225e-10	0.00252981	0.00792159	0.319	0.146	27	39064536	39.0645	2420
BovineHD2700010149	2.747e-05	5.79751e-07	0.0105	0.1307	0.737	2.92531e-10	0.00262449	0.008288	0.317	0.16	27	35605105	35.6051	2416
BovineHD2700008418	2.742e-05	5.30504e-07	0.0098	0.1106	0.606	3.58963e-10	0.00280747	0.00741071	0.379	0.206	27	30484681	30.4847	2411
BovineHD2700000308	2.738e-05	5.07586e-07	0.0112	0.1093	0.485	3.74459e-10	0.00243734	0.00733307	0.332	0.172	27	1000414	1.00041	2382
BovineHD4100018190	-2.738e-05	5.11825e-07	0.0108	0.1221	0.492	3.74787e-10	-0.00253539	0.00715684	0.354	0.2	27	12922503	12.9225	2393
BovineHD2700007883	2.737e-05	4.82931e-07	0.0105	0.1026	0.624	3.51309e-10	0.00260653	0.00689252	0.378	0.168	27	28162089	28.1621	2409
BovineHD2700003778	2.736e-05	5.55973e-07	0.0107	0.109	0.366	3.47525e-10	0.00256489	0.00684161	0.375	0.188	27	12892419	12.8924	2393
BovineHD2700008706	2.733e-05	5.0069e-07	0.0109	0.1094	0.454	3.70299e-10	0.00249955	0.00784766	0.319	0.184	27	31213980	31.214	2412
BovineHD2700005068	2.732e-05	5.26536e-07	0.0103	0.1066	0.458	3.70608e-10	0.00265269	0.00840276	0.316	0.198	27	17437859	17.4379	2398
BovineHD2700011847	2.73e-05	5.48298e-07	0.0103	0.1082	0.194	2.33147e-10	0.00265904	0.00769879	0.345	0.124	27	40796650	40.7966	2421
BovineHD2700013008	-2.729e-05	5.26223e-07	0.0098	0.1088	0.202	2.39921e-10	-0.0027751	0.00783116	0.354	0.116	27	44683316	44.6833	2425
BovineHD2700010712	2.728e-05	5.9723e-07	0.0115	0.1171	0.725	2.96648e-10	0.00237186	0.00798346	0.297	0.156	27	37321495	37.3215	2418
BovineHD2700006756	-2.727e-05	4.86298e-07	0.0103	0.1061	0.2	2.37638e-10	-0.00263859	0.00746938	0.353	0.122	27	24022469	24.0225	2405
BovineHD2700011387	2.727e-05	5.18694e-07	0.0105	0.108	0.818	2.21617e-10	0.00260578	0.00811124	0.321	0.115	27	39330708	39.3307	2420
BovineHD2700002169	2.726e-05	5.37829e-07	0.0107	0.1059	0.337	3.32045e-10	0.00255582	0.00831497	0.307	0.176	27	6882095	6.88209	2387
BovineHD2700002858	-2.725e-05	5.56986e-07	0.0105	0.1056	0.57	3.6421e-10	-0.00260396	0.00725289	0.359	0.197	27	9349735	9.34974	2390
BovineHD2700003337	2.725e-05	5.73157e-07	0.011	0.0958	0.816	2.23214e-10	0.00246979	0.00747837	0.33	0.109	27	11214474	11.2145	2392
BovineHD2700003817	2.725e-05	5.40745e-07	0.0103	0.1027	0.7	3.11725e-10	0.00264606	0.00778639	0.34	0.157	27	12978964	12.979	2393
BovineHD2700011770	-2.725e-05	8.7483e-07	0.0112	0.1031	0.113	1.48266e-10	-0.00244001	0.00914509	0.267	0.105	27	40596527	40.5965	2421
BovineHD2700007671	-2.724e-05	5.2676e-07	0.0104	0.1092	0.601	3.55871e-10	-0.00261953	0.00738091	0.355	0.182	27	27349779	27.3498	2408
BovineHD2700007957	-2.724e-05	5.07875e-07	0.01	0.1059	0.908	1.24147e-10	-0.0027243	0.00891712	0.306	0.061	27	28388814	28.3888	2409
BovineHD2700008486	-2.724e-05	4.69466e-07	0.0104	0.1046	0.45	3.67356e-10	-0.00262782	0.00717059	0.366	0.18	27	30662134	30.6621	2411
BovineHD2700009900	2.724e-05	5.0834e-07	0.0104	0.1051	0.44	3.65592e-10	0.00261046	0.00734758	0.355	0.177	27	35069859	35.0699	2416
BovineHD2700001302	2.723e-05	5.01808e-07	0.0103	0.105	0.708	3.06492e-10	0.00263521	0.00694411	0.379	0.162	27	3813725	3.81372	2384
BovineHD2700007022	2.723e-05	5.78626e-07	0.0108	0.1099	0.411	3.59005e-10	0.00252879	0.00709373	0.356	0.183	27	24990216	24.9902	2405
BovineHD2700001408	2.719e-05	5.01477e-07	0.0098	0.1065	0.741	2.83721e-10	0.00276558	0.00800341	0.346	0.15	27	4269065	4.26907	2385
BovineHD2700007282	-2.718e-05	4.64266e-07	0.0096	0.1134	0.236	2.66701e-10	-0.00284153	0.00799857	0.355	0.129	27	25898874	25.8989	2406
BTB-00968652	-2.717e-05	4.79721e-07	0.01	0.1067	0.831	2.07873e-10	-0.00272648	0.00776414	0.351	0.095	27	40807552	40.8076	2421
BovineHD2700006719	-2.715e-05	4.30531e-07	0.0103	0.1051	0.335	3.28599e-10	-0.00262726	0.00681698	0.385	0.15	27	23914773	23.9148	2404
BovineHD2700007496	-2.714e-05	5.60886e-07	0.0117	0.107	0.619	3.47408e-10	-0.00231941	0.00772817	0.3	0.173	27	26748937	26.7489	2407
BovineHD2700013016	-2.714e-05	4.65828e-07	0.0101	0.1115	0.202	2.37385e-10	-0.00267867	0.00675216	0.397	0.103	27	44703511	44.7035	2425
BovineHD2700004141	-2.709e-05	4.87185e-07	0.0109	0.1054	0.666	3.26575e-10	-0.00248558	0.00697655	0.356	0.152	27	14278794	14.2788	2395
BovineHD2700009891	-2.709e-05	5.50108e-07	0.0103	0.1032	0.586	3.55938e-10	-0.00263005	0.0078203	0.336	0.187	27	35058853	35.0589	2416
BovineHD2700011093	2.708e-05	5.24806e-07	0.0105	0.1073	0.59	3.54885e-10	0.00257127	0.00713685	0.36	0.175	27	38443175	38.4432	2419
BovineHD2700001766	-2.706e-05	4.67297e-07	0.0104	0.1049	0.563	3.60325e-10	-0.00261006	0.00695932	0.375	0.184	27	5388411	5.38841	2386
BovineHD2700000798	-2.705e-05	4.8937e-07	0.0101	0.1036	0.108	1.41302e-10	-0.00268691	0.00798678	0.336	0.071	27	2423274	2.42327	2383
BovineHD2700001659	2.705e-05	5.22105e-07	0.0114	0.1084	0.435	3.59522e-10	0.00237257	0.00681157	0.348	0.176	27	5072025	5.07203	2386
BovineHD2700006582	-2.705e-05	6.2007e-07	0.0109	0.1048	0.537	3.63774e-10	-0.00248125	0.00729366	0.34	0.213	27	23439851	23.4399	2404
BovineHD2700000498	2.704e-05	4.01387e-07	0.0102	0.107	0.525	3.64763e-10	0.00265993	0.00648882	0.41	0.16	27	1484638	1.48464	2382
BovineHD2700005026	-2.704e-05	4.87743e-07	0.0099	0.1072	0.255	2.77535e-10	-0.00273149	0.00688178	0.397	0.12	27	17131969	17.132	2398
BovineHD2700000330	-2.703e-05	6.61924e-07	0.0105	0.1016	0.242	2.68071e-10	-0.00257473	0.00844339	0.305	0.175	27	1054247	1.05425	2382
BovineHD2700010681	2.702e-05	6.58203e-07	0.0111	0.1098	0.387	3.46239e-10	0.00242665	0.00697233	0.348	0.196	27	37261333	37.2613	2418
Hapmap51516-BTA-90001	-2.699e-05	4.15484e-07	0.0101	0.1088	0.606	3.47718e-10	-0.00267196	0.00719429	0.371	0.161	27	8128999	8.129	2389
BovineHD2700004143	2.698e-05	4.82371e-07	0.0089	0.1066	0.334	3.23974e-10	0.00302068	0.0081616	0.37	0.177	27	14280572	14.2806	2395
BovineHD2700008357	-2.696e-05	5.42272e-07	0.0109	0.1109	0.352	3.31736e-10	-0.00247346	0.00687981	0.36	0.166	27	30276563	30.2766	2411
BovineHD2700008606	-2.696e-05	5.85468e-07	0.0115	0.1069	0.482	3.63036e-10	-0.0023379	0.00789659	0.296	0.194	27	30946250	30.9462	2411
BovineHD2700011515	2.696e-05	5.02154e-07	0.0105	0.1128	0.305	3.08341e-10	0.00256796	0.00655244	0.392	0.148	27	39658414	39.6584	2420
BovineHD2700011887	2.696e-05	5.13667e-07	0.0107	0.1072	0.579	3.54304e-10	0.00251986	0.00736414	0.342	0.176	27	40930690	40.9307	2421
BovineHD2700009444	2.693e-05	5.29252e-07	0.01	0.1018	0.568	3.55996e-10	0.00268402	0.00806154	0.333	0.187	27	33524862	33.5249	2414
BovineHD2700003097	2.691e-05	5.19409e-07	0.0105	0.1074	0.707	3.00057e-10	0.00255428	0.00726685	0.351	0.143	27	10408928	10.4089	2391
ARS-BFGL-NGS-112047	-2.691e-05	5.14943e-07	0.0104	0.1072	0.401	3.479e-10	-0.00259607	0.00881602	0.294	0.192	27	30945497	30.9455	2411
BovineHD2700010968	2.691e-05	4.94887e-07	0.0106	0.1071	0.425	3.53935e-10	0.00254635	0.00726566	0.35	0.158	27	38125226	38.1252	2419
BovineHD2700001658	2.69e-05	4.45941e-07	0.0102	0.1085	0.435	3.55554e-10	0.00262843	0.00687709	0.382	0.169	27	5070780	5.07078	2386
BovineHD2700009800	2.69e-05	5.45347e-07	0.0117	0.1073	0.559	3.5687e-10	0.00229298	0.00683661	0.335	0.174	27	34765635	34.7656	2415
BovineHD2700012674	-2.69e-05	4.92141e-07	0.0104	0.1071	0.52	3.61291e-10	-0.00259503	0.00729084	0.356	0.182	27	43783215	43.7832	2424
BovineHD2700006439	2.689e-05	4.87855e-07	0.0106	0.1112	0.541	3.59011e-10	0.00254467	0.0067736	0.376	0.186	27	22890991	22.891	2403
BovineHD2700004186	2.688e-05	4.36934e-07	0.0101	0.1071	0.762	2.61813e-10	0.00265249	0.00686085	0.387	0.125	27	14412457	14.4125	2395
BovineHD2700008913	-2.687e-05	5.50995e-07	0.0103	0.1061	0.784	2.44491e-10	-0.00261746	0.00840433	0.311	0.131	27	31853250	31.8532	2412
BovineHD2700008057	2.686e-05	4.95886e-07	0.0107	0.1058	0.571	3.53501e-10	0.00250266	0.00722398	0.346	0.184	27	29215002	29.215	2410
BovineHD2700003033	2.685e-05	4.6047e-07	0.01	0.1084	0.251	2.71076e-10	0.00267593	0.00729171	0.367	0.13	27	10162353	10.1624	2391
BovineHD2700003559	-2.685e-05	6.13669e-07	0.0114	0.0988	0.634	3.34504e-10	-0.00236237	0.00723831	0.326	0.196	27	12314940	12.3149	2393
BovineHD2700004145	-2.685e-05	4.97116e-07	0.0102	0.1064	0.666	3.20705e-10	-0.00262361	0.00789793	0.332	0.163	27	14284865	14.2849	2395
BovineHD2700004883	-2.684e-05	4.98663e-07	0.01	0.1032	0.613	3.41839e-10	-0.00269253	0.0069313	0.388	0.183	27	16753235	16.7532	2397
BovineHD2700007788	2.684e-05	4.68899e-07	0.01	0.1061	0.541	3.57803e-10	0.002693	0.00745048	0.361	0.18	27	27815867	27.8159	2408
BovineHD2700006779	-2.682e-05	5.78397e-07	0.0105	0.1057	0.348	3.26503e-10	-0.00255445	0.007527	0.339	0.186	27	24094574	24.0946	2405
BovineHD2700003163	2.681e-05	5.54047e-07	0.0111	0.1046	0.141	1.73712e-10	0.00240782	0.00754119	0.319	0.093	27	10625417	10.6254	2391
BovineHD2700004043	-2.681e-05	4.34613e-07	0.0101	0.1091	0.142	1.75177e-10	-0.00266306	0.00801979	0.332	0.079	27	13890976	13.891	2394
BovineHD2700007669	2.681e-05	5.31295e-07	0.0109	0.1088	0.627	3.36177e-10	0.00245992	0.00624873	0.394	0.174	27	27341527	27.3415	2408
BovineHD2700003675	-2.68e-05	7.17899e-07	0.0116	0.11	0.143	1.75758e-10	-0.00231677	0.00796121	0.291	0.109	27	12632916	12.6329	2393
BovineHD2700008607	2.68e-05	4.719e-07	0.0106	0.1085	0.518	3.58688e-10	0.00252054	0.00680104	0.371	0.174	27	30947567	30.9476	2411
BovineHD2700004664	-2.678e-05	5.45676e-07	0.0112	0.1081	0.333	3.18463e-10	-0.0023842	0.00738998	0.323	0.175	27	16058017	16.058	2397
BTA-62673-no-rs	2.678e-05	5.56843e-07	0.0109	0.1038	0.854	1.79082e-10	0.00244916	0.00783331	0.313	0.09	27	27020503	27.0205	2408
BovineHD2700003756	-2.677e-05	5.10404e-07	0.0102	0.1064	0.652	3.25339e-10	-0.00261633	0.00744728	0.351	0.181	27	12825353	12.8254	2393
BovineHD2700006458	2.677e-05	5.02031e-07	0.0109	0.1046	0.355	3.28161e-10	0.00244819	0.0071439	0.343	0.164	27	22968608	22.9686	2403
BovineHD4100018134	-2.676e-05	5.85333e-07	0.0111	0.1087	0.431	3.51348e-10	-0.00241117	0.0067691	0.356	0.196	27	2548965	2.54896	2383
BovineHD2700002636	2.676e-05	5.09062e-07	0.0102	0.1065	0.239	2.60636e-10	0.0026239	0.00699284	0.375	0.15	27	8416845	8.41685	2389
BovineHD2700008889	-2.676e-05	4.86307e-07	0.0105	0.1062	0.257	2.73714e-10	-0.00254842	0.00691364	0.369	0.142	27	31773048	31.773	2412
BovineHD2700011292	-2.674e-05	4.44265e-07	0.0102	0.1141	0.401	3.43394e-10	-0.0026128	0.0071116	0.367	0.16	27	39006415	39.0064	2420
BovineHD2700013012	-2.674e-05	5.2769e-07	0.0111	0.1099	0.202	2.30303e-10	-0.00240865	0.00693406	0.347	0.106	27	44694001	44.694	2425
BovineHD2700001304	-2.67e-05	4.90361e-07	0.0108	0.1028	0.352	3.24941e-10	-0.00247945	0.00738728	0.336	0.173	27	3820475	3.82048	2384
BovineHD2700009805	-2.67e-05	4.85469e-07	0.0098	0.1085	0.441	3.51523e-10	-0.00271546	0.00741745	0.366	0.183	27	34769316	34.7693	2415
BovineHD2700011938	-2.67e-05	4.87111e-07	0.0102	0.1038	0.652	3.23459e-10	-0.00261729	0.00784767	0.334	0.165	27	41201943	41.2019	2422
BovineHD2700007985	2.669e-05	5.38471e-07	0.0103	0.1059	0.378	3.3505e-10	0.00258275	0.00804613	0.321	0.181	27	28948876	28.9489	2409
BovineHD2700000766	2.668e-05	4.80695e-07	0.01	0.1098	0.422	3.47191e-10	0.00266782	0.00740895	0.36	0.183	27	2287885	2.28789	2383
BovineHD2700010879	-2.667e-05	5.16935e-07	0.011	0.1007	0.49	3.55449e-10	-0.00243172	0.00685511	0.355	0.179	27	37930058	37.9301	2418
BovineHD2700011909	-2.666e-05	4.95432e-07	0.0111	0.1073	0.335	3.16896e-10	-0.00240908	0.00673344	0.358	0.159	27	41068699	41.0687	2422
BovineHD4100018363	-2.665e-05	4.66519e-07	0.01	0.1106	0.443	3.50481e-10	-0.00266492	0.00751307	0.355	0.179	27	35555613	35.5556	2416
BovineHD2700012586	2.664e-05	6.27581e-07	0.011	0.1053	0.835	1.9587e-10	0.00242959	0.00725552	0.335	0.109	27	43443903	43.4439	2424
BovineHD2700004180	2.663e-05	5.56635e-07	0.0107	0.1065	0.566	3.48304e-10	0.00248851	0.00731395	0.34	0.202	27	14390861	14.3909	2395
BovineHD2700006118	2.659e-05	7.31955e-07	0.0115	0.1083	0.17	1.99707e-10	0.00231225	0.00823837	0.281	0.13	27	21687957	21.688	2402
BovineHD2700013132	2.659e-05	5.63659e-07	0.0095	0.1037	0.853	1.77225e-10	0.00278867	0.00793586	0.351	0.1	27	45113851	45.1139	2426
BovineHD2700012733	2.658e-05	5.40761e-07	0.0104	0.1062	0.677	3.09315e-10	0.00255614	0.00799366	0.32	0.151	27	43934813	43.9348	2424
ARS-BFGL-NGS-23068	-2.657e-05	4.4823e-07	0.0101	0.1043	0.39	3.35999e-10	-0.00263073	0.00687447	0.383	0.173	27	32328719	32.3287	2413
BovineHD2700009796	-2.657e-05	5.98336e-07	0.0117	0.108	0.402	3.39579e-10	-0.00226477	0.00889946	0.254	0.189	27	34758135	34.7581	2415
BovineHD2700011300	-2.657e-05	5.90902e-07	0.0095	0.1087	0.737	2.73778e-10	-0.00280718	0.00860896	0.326	0.166	27	39026041	39.026	2420
BovineHD2700003943	2.655e-05	5.67443e-07	0.0107	0.1081	0.54	3.50106e-10	0.00248878	0.00739077	0.337	0.209	27	13522151	13.5222	2394
BovineHD2700005065	-2.655e-05	7.59939e-07	0.0117	0.1052	0.435	3.46446e-10	-0.00226287	0.00759831	0.298	0.219	27	17434416	17.4344	2398
BovineHD2700000461	-2.654e-05	4.48718e-07	0.0105	0.1061	0.205	2.29318e-10	-0.00252777	0.0080655	0.313	0.102	27	1359814	1.35981	2382
BovineHD2700011498	-2.653e-05	5.2675e-07	0.0117	0.1132	0.7	2.95278e-10	-0.00226071	0.00690767	0.327	0.139	27	39627274	39.6273	2420
BovineHD2700000495	-2.651e-05	4.86598e-07	0.01	0.1081	0.487	3.51093e-10	-0.00264202	0.00719854	0.367	0.189	27	1480651	1.48065	2382
BovineHD2700000893	2.649e-05	5.58489e-07	0.0104	0.1052	0.763	2.53836e-10	0.0025556	0.0081961	0.312	0.14	27	2724879	2.72488	2383
BovineHD2700010875	-2.649e-05	5.61085e-07	0.0104	0.0997	0.516	3.50505e-10	-0.00253902	0.00741312	0.343	0.197	27	37918343	37.9183	2418
BovineHD2700002168	-2.647e-05	5.11813e-07	0.0103	0.1065	0.674	3.08003e-10	-0.00256141	0.00779066	0.329	0.171	27	6874081	6.87408	2387
BovineHD4100018368	2.646e-05	6.12325e-07	0.0116	0.1603	0.242	2.56879e-10	0.00227487	0.0088615	0.257	0.144	27	36208029	36.208	2417
BovineHD2700009808	2.645e-05	5.86126e-07	0.011	0.1085	0.559	3.45034e-10	0.00241225	0.00848676	0.284	0.195	27	34772329	34.7723	2415
BovineHD2700010696	-2.645e-05	4.6718e-07	0.0109	0.1138	0.342	3.14822e-10	-0.00241941	0.00676153	0.358	0.148	27	37298688	37.2987	2418
BovineHD2700009899	-2.643e-05	4.81828e-07	0.0101	0.1046	0.56	3.44385e-10	-0.00261723	0.00759522	0.345	0.174	27	35068446	35.0684	2416
BovineHD2700010104	-2.643e-05	6.43254e-07	0.0117	0.1087	0.366	3.24245e-10	-0.00226513	0.00720891	0.314	0.189	27	35488535	35.4885	2416
BovineHD2700003099	-2.642e-05	4.91371e-07	0.0097	0.1077	0.37	3.25351e-10	-0.00271426	0.00769982	0.353	0.165	27	10412210	10.4122	2391
BovineHD2700006411	2.64e-05	5.07913e-07	0.0108	0.1072	0.447	3.44515e-10	0.00243698	0.00700935	0.348	0.189	27	22776963	22.777	2403
BovineHD2700002966	-2.639e-05	4.66518e-07	0.0103	0.1065	0.594	3.36145e-10	-0.00257089	0.00735373	0.35	0.171	27	9894233	9.89423	2390
BovineHD2700011368	-2.637e-05	4.99346e-07	0.0104	0.1131	0.186	2.10942e-10	-0.00252786	0.0076081	0.332	0.113	27	39257786	39.2578	2420
BovineHD2700004509	-2.636e-05	5.29706e-07	0.0114	0.1056	0.539	3.45146e-10	-0.00230512	0.00698593	0.33	0.177	27	15508439	15.5084	2396
BovineHD2700006846	2.635e-05	4.9854e-07	0.0102	0.1043	0.71	2.85787e-10	0.00257501	0.0082191	0.313	0.157	27	24381398	24.3814	2405
BovineHD2700012691	2.635e-05	5.67023e-07	0.0108	0.1067	0.519	3.46582e-10	0.00244709	0.007683	0.319	0.203	27	43813371	43.8134	2424
BovineHD2700002250	2.633e-05	4.84615e-07	0.0106	0.1028	0.435	3.40772e-10	0.00248375	0.00723575	0.343	0.174	27	7147211	7.14721	2388
BovineHD2700007965	-2.632e-05	4.67355e-07	0.0102	0.1048	0.587	3.35853e-10	-0.00257205	0.00766673	0.335	0.164	27	28418165	28.4182	2409
BovineHD2700013005	2.632e-05	5.86592e-07	0.0113	0.1075	0.798	2.23254e-10	0.00233641	0.00798648	0.293	0.114	27	44666406	44.6664	2425
BovineHD2700006163	2.631e-05	5.99194e-07	0.0105	0.1048	0.274	2.7504e-10	0.00249741	0.00729408	0.342	0.173	27	21867226	21.8672	2402
BovineHD2700010662	-2.63e-05	5.524e-07	0.0099	0.1009	0.608	3.29938e-10	-0.00266597	0.00823252	0.324	0.203	27	37203051	37.2031	2418
BovineHD2700012226	-2.629e-05	5.07064e-07	0.0108	0.1055	0.902	1.2267e-10	-0.00244155	0.00770279	0.317	0.063	27	42224267	42.2243	2423
BovineHD2700013237	-2.629e-05	4.84532e-07	0.0098	0.1049	0.244	2.5502e-10	-0.00267363	0.00723494	0.37	0.13	27	45386090	45.3861	2426
BTB-00958985	-2.628e-05	4.91817e-07	0.0098	0.1076	0.184	2.07066e-10	-0.00267302	0.00825213	0.324	0.108	27	17956728	17.9567	2398
BovineHD2700010380	2.628e-05	6.82236e-07	0.0116	0.1097	0.656	3.11587e-10	0.00227181	0.00832664	0.273	0.201	27	36304910	36.3049	2417
BovineHD2700002738	-2.627e-05	5.53638e-07	0.0112	0.1038	0.258	2.64308e-10	-0.00234565	0.00767892	0.305	0.143	27	8846813	8.84681	2389
BovineHD2700003638	-2.627e-05	4.32424e-07	0.0091	0.1048	0.193	2.14722e-10	-0.00287638	0.00757512	0.38	0.108	27	12549825	12.5498	2393
BovineHD2700011755	2.625e-05	4.6616e-07	0.0091	0.1043	0.499	3.44487e-10	0.00289506	0.00788788	0.367	0.18	27	40525926	40.5259	2421
BovineHD2700012587	2.624e-05	4.59164e-07	0.01	0.106	0.835	1.90026e-10	0.00262442	0.00769247	0.341	0.091	27	43444823	43.4448	2424
BovineHD2700003643	2.62e-05	5.53212e-07	0.0104	0.104	0.807	2.13539e-10	0.00251104	0.00782938	0.321	0.119	27	12554980	12.555	2393
BovineHD2700013109	-2.619e-05	5.5522e-07	0.0102	0.1046	0.449	3.39403e-10	-0.00255951	0.00843176	0.304	0.213	27	45027607	45.0276	2426
BovineHD2700009803	-2.615e-05	5.06461e-07	0.0104	0.1082	0.441	3.37198e-10	-0.00252273	0.00703134	0.359	0.182	27	34767553	34.7676	2415
BovineHD2700012668	2.615e-05	4.54624e-07	0.0098	0.1104	0.517	3.4158e-10	0.00265954	0.00775268	0.343	0.172	27	43760391	43.7604	2424
BovineHD2700006664	-2.614e-05	6.592e-07	0.0104	0.1034	0.693	2.90628e-10	-0.00252193	0.00780743	0.323	0.207	27	23743650	23.7436	2404
BovineHD2700010642	-2.614e-05	4.89985e-07	0.0097	0.1044	0.234	2.45169e-10	-0.0027046	0.00742422	0.364	0.142	27	37166763	37.1668	2418
BTA-103408-no-rs	-2.611e-05	5.43687e-07	0.0107	0.105	0.432	3.34646e-10	-0.00243306	0.00749441	0.325	0.188	27	31484181	31.4842	2412
BovineHD2700008563	-2.61e-05	4.74406e-07	0.0095	0.1057	0.842	1.80872e-10	-0.00273826	0.00796785	0.344	0.094	27	30812729	30.8127	2411
BovineHD2700012659	-2.61e-05	5.32302e-07	0.0116	0.1136	0.449	3.3704e-10	-0.00224364	0.00691705	0.324	0.174	27	43740884	43.7409	2424
ARS-BFGL-NGS-83296	2.607e-05	5.39866e-07	0.0117	0.1121	0.489	3.39765e-10	0.00222858	0.00692717	0.322	0.179	27	36935085	36.9351	2417
BovineHD2700002148	-2.604e-05	4.45752e-07	0.0095	0.1021	0.644	3.1097e-10	-0.00273197	0.00716607	0.381	0.165	27	6826005	6.82601	2387
BTB-00953135	-2.596e-05	4.96304e-07	0.009	0.1054	0.539	3.34946e-10	-0.00288476	0.00818535	0.352	0.203	27	15516231	15.5162	2396
BovineHD2700003000	-2.595e-05	5.27098e-07	0.0096	0.1048	0.589	3.25925e-10	-0.00270298	0.00793819	0.341	0.192	27	9983327	9.98333	2390
BovineHD2700008035	2.594e-05	5.45898e-07	0.011	0.1032	0.48	3.35972e-10	0.00236553	0.00715083	0.331	0.19	27	29113094	29.1131	2410
BovineHD2700008096	2.594e-05	5.03674e-07	0.0104	0.1071	0.17	1.90005e-10	0.00249393	0.00728674	0.342	0.108	27	29335630	29.3356	2410
BovineHD2700013191	2.594e-05	5.73803e-07	0.0102	0.0928	0.475	3.35554e-10	0.0025512	0.00862182	0.296	0.188	27	45267646	45.2676	2426
BovineHD2700009079	2.593e-05	5.00499e-07	0.0101	0.1053	0.89	1.31312e-10	0.00257557	0.00886475	0.291	0.073	27	32215414	32.2154	2413
BovineHD2700000660	-2.592e-05	4.9038e-07	0.011	0.1051	0.774	2.35342e-10	-0.00235623	0.00707495	0.333	0.118	27	1919186	1.91919	2382
BovineHD2700013081	2.591e-05	4.98018e-07	0.0102	0.1047	0.74	2.58454e-10	0.00254019	0.00789659	0.322	0.147	27	44962761	44.9628	2425
BovineHD2700006122	2.59e-05	4.34151e-07	0.0097	0.107	0.449	3.31795e-10	0.00267901	0.00729467	0.367	0.179	27	21697455	21.6975	2402
BovineHD2700011553	-2.59e-05	4.0845e-07	0.0091	0.1	0.736	2.60477e-10	-0.00284602	0.00746206	0.381	0.146	27	39821722	39.8217	2420
Hapmap59081-rs29017657	2.59e-05	5.77384e-07	0.0102	0.1127	0.504	3.35315e-10	0.00253894	0.00734378	0.346	0.205	27	43730070	43.7301	2424
BovineHD2700003710	-2.589e-05	5.59317e-07	0.0102	0.0943	0.1	1.20515e-10	-0.00253838	0.00752532	0.337	0.074	27	12714488	12.7145	2393
BovineHD2700008051	-2.589e-05	4.83181e-07	0.0104	0.1042	0.654	3.03281e-10	-0.00248119	0.00750966	0.33	0.169	27	29189712	29.1897	2410
BovineHD2700004258	2.587e-05	6.39141e-07	0.0104	0.1023	0.416	3.25063e-10	0.00247943	0.00689595	0.36	0.211	27	14644874	14.6449	2395
BovineHD2700000339	2.585e-05	6.34006e-07	0.0108	0.1109	0.406	3.22191e-10	0.00239331	0.00692825	0.345	0.221	27	1088373	1.08837	2382
BovineHD2700009969	2.584e-05	5.91248e-07	0.01	0.1002	0.244	2.46288e-10	0.00257508	0.00837687	0.307	0.161	27	35227033	35.227	2416
BovineHD2700002635	-2.583e-05	5.51404e-07	0.0107	0.1073	0.457	3.31069e-10	-0.00242131	0.00659985	0.367	0.189	27	8410208	8.41021	2389
BovineHD2700010353	-2.582e-05	5.8279e-07	0.0108	0.1228	0.745	2.53533e-10	-0.00239099	0.00763975	0.313	0.153	27	36250202	36.2502	2417
BovineHD2700001378	2.581e-05	5.31571e-07	0.0099	0.1034	0.209	2.20084e-10	0.00260669	0.00685522	0.38	0.131	27	4125052	4.12505	2385
BovineHD2700006373	-2.581e-05	5.15653e-07	0.011	0.1051	0.738	2.57838e-10	-0.00235365	0.00789973	0.298	0.145	27	22593244	22.5932	2403
BovineHD2700006833	-2.581e-05	5.30747e-07	0.0103	0.1075	0.705	2.77176e-10	-0.00251348	0.00701479	0.358	0.165	27	24350318	24.3503	2405
BovineHD2700011533	-2.581e-05	4.9201e-07	0.0099	0.1046	0.373	3.11785e-10	-0.00259855	0.00707562	0.367	0.171	27	39726241	39.7262	2420
BovineHD2700012753	2.58e-05	4.63494e-07	0.0094	0.1068	0.916	1.0212e-10	0.00273545	0.00898915	0.304	0.053	27	44033231	44.0332	2425
BovineHD2700000167	2.579e-05	4.76617e-07	0.011	0.109	0.496	3.32494e-10	0.00235151	0.00711458	0.331	0.157	27	439737	0.439737	2381
BovineHD2700008295	-2.579e-05	5.51229e-07	0.011	0.1035	0.581	3.23775e-10	-0.00233715	0.00847675	0.276	0.189	27	30032261	30.0323	2411
BovineHD2700011337	-2.578e-05	5.3267e-07	0.0108	0.1057	0.186	2.00891e-10	-0.00237929	0.00897271	0.265	0.114	27	39111381	39.1114	2420
ARS-BFGL-NGS-78918	-2.578e-05	4.86864e-07	0.0099	0.1105	0.477	3.31554e-10	-0.00260391	0.00714216	0.365	0.184	27	43766200	43.7662	2424
BovineHD2700008695	2.576e-05	6.14184e-07	0.0113	0.1049	0.572	3.24824e-10	0.00228639	0.0075721	0.302	0.208	27	31192243	31.1922	2412
BovineHD2700011777	-2.576e-05	5.41497e-07	0.0105	0.104	0.115	1.34679e-10	-0.00244547	0.0072513	0.337	0.076	27	40604486	40.6045	2421
BovineHD2700012669	2.576e-05	4.53738e-07	0.0104	0.1109	0.523	3.31105e-10	0.00247704	0.00697375	0.355	0.166	27	43767504	43.7675	2424
BovineHD2700008481	-2.575e-05	5.08437e-07	0.0112	0.1042	0.605	3.16885e-10	-0.00229197	0.00692749	0.331	0.169	27	30654484	30.6545	2411
BovineHD2700010438	-2.574e-05	5.95471e-07	0.0104	0.1085	0.636	3.06577e-10	-0.00248282	0.0086011	0.289	0.178	27	36456501	36.4565	2417
BovineHD2700000712	-2.573e-05	4.22035e-07	0.0098	0.1035	0.477	3.30388e-10	-0.00262585	0.00689877	0.381	0.168	27	2103145	2.10315	2383
BovineHD2700009798	2.571e-05	4.80529e-07	0.0096	0.1085	0.598	3.17776e-10	0.00268707	0.00736359	0.365	0.187	27	34763914	34.7639	2415
BovineHD2700007503	2.57e-05	5.37557e-07	0.0107	0.1085	0.312	2.83672e-10	0.00240186	0.00743467	0.323	0.162	27	26757657	26.7577	2407
BovineHD2700002879	2.568e-05	5.66639e-07	0.0104	0.1045	0.743	2.51619e-10	0.00246121	0.00944244	0.261	0.15	27	9467801	9.4678	2390
BovineHD2700003689	2.566e-05	5.03833e-07	0.0113	0.1078	0.71	2.70937e-10	0.00227055	0.00648877	0.35	0.148	27	12655531	12.6555	2393
BovineHD2700011504	-2.566e-05	5.719e-07	0.0106	0.1139	0.7	2.76376e-10	-0.00242863	0.00717201	0.339	0.162	27	39633862	39.6339	2420
BovineHD2700006071	2.565e-05	4.68007e-07	0.0092	0.1018	0.193	2.05293e-10	0.00278828	0.00858588	0.325	0.129	27	21440836	21.4408	2402
BovineHD2700004041	-2.564e-05	5.30359e-07	0.0106	0.1093	0.148	1.65473e-10	-0.00241111	0.00720398	0.335	0.091	27	13888626	13.8886	2394
BovineHD2700004142	-2.564e-05	5.22202e-07	0.0104	0.1057	0.666	2.92414e-10	-0.00247299	0.00823889	0.3	0.168	27	14279742	14.2797	2395
BovineHD2700008091	-2.563e-05	6.75441e-07	0.0114	0.1061	0.843	1.7368e-10	-0.00224143	0.00898825	0.249	0.119	27	29301700	29.3017	2410
BovineHD2700010106	2.563e-05	4.68748e-07	0.011	0.1113	0.634	3.04888e-10	0.00232255	0.00724813	0.32	0.153	27	35489923	35.4899	2416
BovineHD2700007987	2.558e-05	4.32454e-07	0.0097	0.1068	0.622	3.0785e-10	0.0026283	0.00689968	0.381	0.169	27	28954158	28.9542	2409
BovineHD2700010379	-2.557e-05	5.49634e-07	0.0113	0.109	0.677	2.86193e-10	-0.00226292	0.00700821	0.323	0.164	27	36300510	36.3005	2417
BovineHD2700011331	2.557e-05	5.20757e-07	0.011	0.1036	0.167	1.8228e-10	0.00231783	0.00766375	0.302	0.104	27	39091605	39.0916	2420
BovineHD2700007185	2.556e-05	5.33712e-07	0.0102	0.1072	0.795	2.13252e-10	0.00249795	0.00828788	0.301	0.135	27	25531136	25.5311	2406
BovineHD2700008097	-2.556e-05	5.25468e-07	0.0113	0.1067	0.835	1.79627e-10	-0.00226191	0.00745546	0.303	0.103	27	29336582	29.3366	2410
BovineHD2700003564	2.554e-05	5.61413e-07	0.0099	0.1094	0.878	1.39389e-10	0.00257965	0.00740912	0.348	0.089	27	12340718	12.3407	2393
BTB-00957495	2.553e-05	6.39645e-07	0.0106	0.1063	0.331	2.88657e-10	0.00241567	0.00843067	0.287	0.193	27	14250534	14.2505	2395
BovineHD2700012407	-2.553e-05	6.25561e-07	0.0103	0.1047	0.433	3.1998e-10	-0.00248633	0.00740789	0.336	0.211	27	42947390	42.9474	2423
BovineHD2700002789	-2.552e-05	5.43782e-07	0.0111	0.113	0.681	2.83142e-10	-0.00229243	0.00711475	0.322	0.166	27	9028029	9.02803	2390
BovineHD2700006854	-2.55e-05	5.38168e-07	0.0101	0.1041	0.321	2.83611e-10	-0.00252466	0.00814875	0.31	0.183	27	24400646	24.4006	2405
BovineHD2700004578	-2.549e-05	4.8946e-07	0.0108	0.1028	0.51	3.24696e-10	-0.00236732	0.00716945	0.33	0.172	27	15712374	15.7124	2396
BovineHD2700003875	2.548e-05	5.34072e-07	0.0109	0.107	0.791	2.14491e-10	0.00233727	0.00764719	0.306	0.128	27	13292389	13.2924	2394
BovineHD2700003610	2.546e-05	4.57227e-07	0.0107	0.1045	0.766	2.32512e-10	0.00237951	0.00668193	0.356	0.118	27	12488993	12.489	2393
BovineHD2700003303	-2.545e-05	5.66826e-07	0.0104	0.1028	0.881	1.35671e-10	-0.00245511	0.00860074	0.285	0.083	27	11123347	11.1233	2392
BovineHD2700003636	2.543e-05	4.73549e-07	0.0104	0.1034	0.807	2.01137e-10	0.00243703	0.00815643	0.299	0.104	27	12546395	12.5464	2393
BovineHD2700011630	2.543e-05	5.04421e-07	0.011	0.1086	0.518	3.22954e-10	0.00230487	0.00714704	0.322	0.176	27	40089486	40.0895	2421
BovineHD2700012115	-2.542e-05	4.79087e-07	0.0109	0.1033	0.549	3.19942e-10	-0.00232494	0.00722676	0.322	0.16	27	41784443	41.7844	2422
BovineHD2700001420	-2.541e-05	4.58322e-07	0.0099	0.1049	0.333	2.8693e-10	-0.00256651	0.00719679	0.357	0.161	27	4295622	4.29562	2385
BovineHD2700011372	2.54e-05	5.34837e-07	0.0102	0.112	0.756	2.38003e-10	0.00248193	0.00716232	0.347	0.144	27	39269420	39.2694	2420
BovineHD2700001588	-2.539e-05	4.96973e-07	0.0106	0.1069	0.21	2.13486e-10	-0.0023873	0.00726753	0.328	0.121	27	4907418	4.90742	2385
BovineHD2700003950	2.539e-05	5.6709e-07	0.011	0.1068	0.55	3.19225e-10	0.00230859	0.00752476	0.307	0.204	27	13537219	13.5372	2394
BovineHD2700010439	-2.539e-05	4.80225e-07	0.0093	0.1072	0.636	2.98298e-10	-0.00272021	0.00819712	0.332	0.162	27	36460835	36.4608	2417
BovineHD2700000405	-2.535e-05	5.32284e-07	0.0105	0.1016	0.706	2.66807e-10	-0.00241456	0.00738605	0.327	0.162	27	1270947	1.27095	2382
BovineHD2700007005	-2.534e-05	5.02004e-07	0.0111	0.104	0.651	2.91669e-10	-0.00227592	0.00741697	0.307	0.17	27	24889588	24.8896	2405
BovineHD2700013235	-2.534e-05	4.85489e-07	0.01	0.106	0.244	2.36991e-10	-0.00252602	0.00670956	0.376	0.128	27	45383838	45.3838	2426
BovineHD2700012592	2.533e-05	5.34644e-07	0.0109	0.1052	0.838	1.74032e-10	0.0023171	0.00730325	0.317	0.095	27	43465659	43.4657	2424
BovineHD2700013239	2.53e-05	5.21773e-07	0.011	0.107	0.756	2.36221e-10	0.00230729	0.0072108	0.32	0.126	27	45388171	45.3882	2426
BovineHD2700004179	-2.529e-05	4.04019e-07	0.0091	0.1066	0.433	3.14164e-10	-0.00277947	0.00652642	0.426	0.177	27	14386764	14.3868	2395
BovineHD2700004513	2.528e-05	4.78822e-07	0.0103	0.106	0.461	3.17485e-10	0.00246206	0.00732972	0.336	0.178	27	15522796	15.5228	2396
BovineHD2700011514	2.524e-05	4.85485e-07	0.0105	0.113	0.319	2.76928e-10	0.00241153	0.00676223	0.357	0.15	27	39657589	39.6576	2420
BovineHD2700001517	-2.523e-05	5.53715e-07	0.0112	0.1014	0.265	2.48066e-10	-0.00225279	0.00689275	0.327	0.149	27	4719189	4.71919	2385
BovineHD2700009801	-2.523e-05	5.11577e-07	0.0095	0.108	0.441	3.1382e-10	-0.00265573	0.00743383	0.357	0.196	27	34766346	34.7663	2415
BovineHD2700000354	-2.522e-05	5.06055e-07	0.0107	0.1065	0.234	2.2814e-10	-0.0023644	0.00706387	0.335	0.136	27	1112201	1.1122	2382
BovineHD2700008613	2.519e-05	5.77888e-07	0.0106	0.1057	0.442	3.13009e-10	0.00236881	0.00768595	0.308	0.196	27	30959698	30.9597	2411
BovineHD2700011886	-2.519e-05	5.65195e-07	0.0109	0.1071	0.182	1.89015e-10	-0.00231791	0.00759365	0.305	0.111	27	40926577	40.9266	2421
BovineHD2700003635	-2.517e-05	4.7074e-07	0.0099	0.104	0.193	1.97033e-10	-0.00253345	0.007846	0.323	0.108	27	12545741	12.5457	2393
BovineHD2700012729	-2.517e-05	5.4109e-07	0.0105	0.1035	0.729	2.50566e-10	-0.00239707	0.00714345	0.336	0.155	27	43905902	43.9059	2424
BovineHD4100018271	-2.515e-05	5.82112e-07	0.0108	0.1103	0.589	3.06074e-10	-0.00232117	0.00865337	0.268	0.184	27	24996730	24.9967	2405
BovineHD2700010345	-2.514e-05	4.67104e-07	0.0103	0.111	0.771	2.23437e-10	-0.00244917	0.00786612	0.311	0.121	27	36222207	36.2222	2417
BovineHD2700008888	-2.513e-05	5.07174e-07	0.011	0.1073	0.256	2.4055e-10	-0.00229149	0.00738729	0.31	0.141	27	31771285	31.7713	2412
BovineHD2700002969	2.511e-05	4.61415e-07	0.0095	0.1074	0.406	3.04133e-10	0.00264276	0.00683015	0.387	0.181	27	9898762	9.89876	2390
BovineHD2700003010	2.51e-05	5.0565e-07	0.0106	0.0964	0.71	2.59309e-10	0.00236055	0.00714351	0.33	0.136	27	10032771	10.0328	2391
BovineHD2700007262	-2.508e-05	4.50694e-07	0.0093	0.116	0.105	1.18021e-10	-0.00270666	0.00749557	0.361	0.07	27	25818431	25.8184	2406
BovineHD2700000413	2.507e-05	4.87501e-07	0.0113	0.1036	0.316	2.7153e-10	0.00222494	0.00667891	0.333	0.149	27	1289303	1.2893	2382
BovineHD2700002860	2.507e-05	6.87913e-07	0.0107	0.1066	0.338	2.81351e-10	0.00235025	0.00728865	0.322	0.206	27	9354481	9.35448	2390
BovineHD2700007489	-2.507e-05	5.55973e-07	0.0107	0.1052	0.522	3.13604e-10	-0.00233552	0.00763171	0.306	0.205	27	26725401	26.7254	2407
BovineHD2700002135	2.506e-05	5.12818e-07	0.0106	0.1045	0.624	2.94803e-10	0.00237178	0.00739546	0.321	0.162	27	6785787	6.78579	2387
BovineHD2700003809	-2.506e-05	6.38265e-07	0.0103	0.1107	0.942	6.90283e-11	-0.00242508	0.00791817	0.306	0.046	27	12947317	12.9473	2393
BovineHD2700007830	2.506e-05	5.3008e-07	0.0104	0.106	0.911	1.01429e-10	0.00240959	0.00878547	0.274	0.061	27	27981762	27.9818	2408
BovineHD2700003834	2.505e-05	5.52308e-07	0.0105	0.1	0.899	1.14188e-10	0.00237784	0.0100017	0.238	0.07	27	13119126	13.1191	2394
BovineHD2700010437	2.505e-05	5.74986e-07	0.0111	0.1093	0.364	2.90492e-10	0.00225714	0.00790814	0.285	0.163	27	36453538	36.4535	2417
BovineHD2700010925	-2.505e-05	5.71331e-07	0.0102	0.1049	0.717	2.54496e-10	-0.00246396	0.00694891	0.355	0.155	27	38037338	38.0373	2419
BovineHD2700000353	-2.504e-05	5.19818e-07	0.0106	0.1071	0.234	2.24929e-10	-0.00235506	0.00741599	0.318	0.139	27	1109912	1.10991	2382
BovineHD2700003102	2.504e-05	5.32659e-07	0.0104	0.1088	0.609	2.98695e-10	0.00240806	0.00729412	0.33	0.169	27	10418206	10.4182	2391
BTA-97723-no-rs	-2.501e-05	5.39292e-07	0.0113	0.1085	0.837	1.70797e-10	-0.00220673	0.00826951	0.267	0.104	27	29334605	29.3346	2410
BovineHD2700008837	2.501e-05	5.24507e-07	0.0095	0.1033	0.354	2.85881e-10	0.00264143	0.00777949	0.34	0.165	27	31582546	31.5825	2412
BovineHD2700013238	2.5e-05	5.52605e-07	0.0099	0.1061	0.756	2.30527e-10	0.00251641	0.00867677	0.29	0.144	27	45386930	45.3869	2426
BovineHD2700007209	-2.499e-05	4.81906e-07	0.0107	0.1031	0.516	3.11886e-10	-0.00232813	0.00697279	0.334	0.186	27	25603258	25.6033	2406
BovineHD2700004914	2.496e-05	5.50221e-07	0.0103	0.1036	0.283	2.52658e-10	0.00243113	0.00793495	0.306	0.173	27	16813976	16.814	2397
BovineHD2700005066	-2.496e-05	5.01747e-07	0.0104	0.106	0.542	3.0922e-10	-0.00239209	0.00691429	0.346	0.189	27	17435668	17.4357	2398
BovineHD2700007373	-2.496e-05	4.90872e-07	0.0105	0.108	0.218	2.12425e-10	-0.00237719	0.00697575	0.341	0.125	27	26313290	26.3133	2407
BovineHD2700000325	2.493e-05	4.29789e-07	0.0097	0.102	0.25	2.33355e-10	0.0025617	0.00693863	0.369	0.127	27	1043629	1.04363	2382
BovineHD2700010718	-2.493e-05	5.45515e-07	0.0111	0.1147	0.275	2.47742e-10	-0.00225242	0.00846967	0.266	0.149	27	37328152	37.3282	2418
BovineHD2700004508	2.492e-05	4.65519e-07	0.0101	0.1044	0.461	3.08547e-10	0.0024672	0.00755859	0.326	0.176	27	15507508	15.5075	2396
BovineHD2700002734	2.491e-05	5.57957e-07	0.0103	0.1021	0.262	2.40056e-10	0.00242588	0.00797534	0.304	0.167	27	8829393	8.82939	2389
BovineHD2700008883	-2.491e-05	4.7591e-07	0.0107	0.109	0.371	2.89424e-10	-0.00232782	0.00654642	0.356	0.156	27	31758560	31.7586	2412
BovineHD2700004190	2.49e-05	4.80504e-07	0.0104	0.1053	0.842	1.65114e-10	0.00239388	0.00745037	0.321	0.092	27	14426143	14.4261	2395
BovineHD2700007480	2.49e-05	5.02274e-07	0.0098	0.1031	0.39	2.94852e-10	0.00254932	0.00805447	0.317	0.194	27	26686926	26.6869	2407
BovineHD2700008364	2.49e-05	5.08757e-07	0.0103	0.1082	0.481	3.09592e-10	0.00242545	0.00679806	0.357	0.205	27	30295761	30.2958	2411
BovineHD2700011957	2.489e-05	5.7752e-07	0.0118	0.1221	0.212	2.07326e-10	0.00210374	0.00792996	0.265	0.124	27	41285412	41.2854	2422
Hapmap48029-BTA-63045	2.489e-05	4.91732e-07	0.0107	0.1038	0.449	3.06561e-10	0.00232643	0.00685729	0.339	0.173	27	41613442	41.6134	2422
BovineHD2700013302	-2.488e-05	5.82109e-07	0.0104	0.1054	0.618	2.92342e-10	-0.00239278	0.00746456	0.321	0.189	27	28391951	28.392	2409
BovineHD2700010880	-2.488e-05	4.91535e-07	0.0095	0.1001	0.49	3.09304e-10	-0.00261859	0.00791391	0.331	0.193	27	37931128	37.9311	2418
BovineHD2700006402	2.486e-05	4.26608e-07	0.0107	0.106	0.439	3.04352e-10	0.00232324	0.00680647	0.341	0.163	27	22739277	22.7393	2403
BovineHD2700007589	-2.485e-05	5.06063e-07	0.01	0.1078	0.395	2.94909e-10	-0.00247629	0.00648016	0.382	0.173	27	27040311	27.0403	2408
BovineHD2700000165	2.482e-05	4.97442e-07	0.0099	0.1103	0.496	3.07901e-10	0.00251517	0.00733773	0.343	0.178	27	437024	0.437024	2381
BovineHD2700004390	-2.482e-05	5.27314e-07	0.0104	0.1056	0.352	2.8086e-10	-0.00239408	0.00711425	0.337	0.174	27	15195597	15.1956	2396
BovineHD2700012026	2.482e-05	5.49525e-07	0.0106	0.1063	0.439	3.03498e-10	0.00234186	0.00732704	0.32	0.195	27	41435459	41.4355	2422
BovineHD2700013183	2.482e-05	5.31698e-07	0.0109	0.0977	0.475	3.0718e-10	0.00227673	0.00708992	0.321	0.167	27	45258416	45.2584	2426
BovineHD2700002555	2.481e-05	5.03886e-07	0.011	0.1075	0.296	2.56481e-10	0.00225508	0.00720642	0.313	0.147	27	8133281	8.13328	2389
BovineHD2700009897	-2.481e-05	4.90011e-07	0.0098	0.1029	0.56	3.0341e-10	-0.0025318	0.0069061	0.367	0.181	27	35066394	35.0664	2416
BovineHD2700003136	-2.479e-05	4.72687e-07	0.0108	0.1048	0.43	3.01203e-10	-0.00228835	0.00646875	0.354	0.161	27	10498471	10.4985	2391
BovineHD2700010654	2.479e-05	4.77412e-07	0.0098	0.1041	0.31	2.63063e-10	0.00253872	0.00732474	0.347	0.155	27	37188898	37.1889	2418
BovineHD2700004663	2.478e-05	4.74893e-07	0.0099	0.1074	0.668	2.72378e-10	0.00250324	0.00726044	0.345	0.172	27	16056468	16.0565	2397
BovineHD2700006128	2.478e-05	4.40836e-07	0.0095	0.1029	0.444	3.03282e-10	0.0025995	0.00757442	0.343	0.184	27	21707111	21.7071	2402
ARS-BFGL-NGS-107516	-2.478e-05	5.32704e-07	0.0113	0.1054	0.816	1.8402e-10	-0.0021993	0.00685526	0.321	0.1	27	28982227	28.9822	2409
BovineHD2700006391	-2.477e-05	4.79448e-07	0.0091	0.1026	0.829	1.73842e-10	-0.00273183	0.00772649	0.354	0.117	27	22678699	22.6787	2403
BovineHD2700004552	2.475e-05	4.24658e-07	0.0097	0.1077	0.409	2.96085e-10	0.00255985	0.00724726	0.353	0.173	27	15636014	15.636	2396
BovineHD2700011339	2.475e-05	5.58177e-07	0.0099	0.1046	0.813	1.86365e-10	0.00250042	0.00724429	0.345	0.128	27	39126459	39.1265	2420
Hapmap57646-rs29022182	2.473e-05	4.57445e-07	0.0103	0.1027	0.575	2.98889e-10	0.00240108	0.00721321	0.333	0.174	27	864922	0.864922	2381
BovineHD2700001343	2.472e-05	5.2715e-07	0.0102	0.1051	0.511	3.05476e-10	0.00241599	0.00735398	0.329	0.199	27	3961883	3.96188	2384
BovineHD2700003162	-2.469e-05	4.92553e-07	0.0097	0.1052	0.859	1.47316e-10	-0.00254499	0.00765251	0.333	0.095	27	10624368	10.6244	2391
BovineHD2700001360	2.468e-05	5.9433e-07	0.0112	0.1065	0.456	3.02122e-10	0.00220974	0.00716704	0.308	0.205	27	4028217	4.02822	2385
BovineHD2700004306	2.468e-05	4.90618e-07	0.0105	0.1067	0.323	2.66233e-10	0.0023577	0.00679015	0.347	0.153	27	14874520	14.8745	2395
BovineHD2700003606	-2.467e-05	5.7809e-07	0.0106	0.1035	0.257	2.32621e-10	-0.00232718	0.00812778	0.286	0.149	27	12483086	12.4831	2393
BovineHD2700003637	-2.467e-05	4.59746e-07	0.0092	0.1042	0.193	1.89414e-10	-0.00269174	0.00734028	0.367	0.113	27	12548462	12.5485	2393
BovineHD2700007117	-2.467e-05	4.91426e-07	0.0098	0.1062	0.534	3.02881e-10	-0.00252603	0.00750694	0.336	0.195	27	25372593	25.3726	2406
BovineHD2700012001	2.467e-05	6.70083e-07	0.0107	0.1039	0.677	2.66124e-10	0.00229865	0.00853041	0.269	0.2	27	41363876	41.3639	2422
BovineHD4100018413	2.467e-05	5.12487e-07	0.0109	0.1055	0.686	2.62415e-10	0.00227053	0.0068884	0.33	0.154	27	42755985	42.756	2423
BovineHD2700011885	2.466e-05	5.99951e-07	0.0115	0.108	0.412	2.94721e-10	0.00213837	0.00772039	0.277	0.195	27	40924166	40.9242	2421
BovineHD2700003572	-2.465e-05	4.73701e-07	0.0104	0.1075	0.504	3.03715e-10	-0.0023775	0.00708829	0.335	0.186	27	12351448	12.3514	2393
BovineHD2700006628	2.465e-05	5.68167e-07	0.0107	0.1105	0.572	2.97429e-10	0.00229656	0.00736514	0.312	0.192	27	23602995	23.603	2404
ARS-BFGL-NGS-116861	-2.465e-05	4.49299e-07	0.0093	0.1086	0.337	2.71465e-10	-0.00264108	0.00749761	0.352	0.172	27	39440886	39.4409	2420
BovineHD2700011952	-2.465e-05	4.74313e-07	0.01	0.1121	0.788	2.03251e-10	-0.00247308	0.00702869	0.352	0.121	27	41263258	41.2633	2422
BovineHD2700007672	-2.462e-05	4.6139e-07	0.0108	0.1082	0.333	2.6912e-10	-0.00227264	0.00682821	0.333	0.151	27	27353182	27.3532	2408
ARS-BFGL-NGS-34373	-2.462e-05	5.87403e-07	0.0119	0.1139	0.147	1.51986e-10	-0.00206888	0.00739312	0.28	0.093	27	35641437	35.6414	2416
BovineHD2700000312	2.461e-05	5.17624e-07	0.0108	0.1078	0.255	2.30222e-10	0.00227842	0.00664686	0.343	0.138	27	1004595	1.00459	2382
BovineHD2700002798	-2.461e-05	5.07935e-07	0.0103	0.1027	0.187	1.84191e-10	-0.00238924	0.00750787	0.318	0.107	27	9062348	9.06235	2390
BovineHD2700012958	2.461e-05	5.02772e-07	0.0095	0.1055	0.468	3.01576e-10	0.00259948	0.00725903	0.358	0.204	27	44518346	44.5183	2425
BovineHD2700010384	-2.459e-05	5.02912e-07	0.0105	0.1072	0.833	1.67937e-10	-0.00234172	0.00719643	0.325	0.096	27	36314312	36.3143	2417
BovineHD2700004235	-2.458e-05	5.80281e-07	0.0104	0.1052	0.495	3.02035e-10	-0.00236336	0.00863855	0.274	0.202	27	14571814	14.5718	2395
BovineHD2700012821	2.458e-05	4.76627e-07	0.0098	0.1021	0.632	2.81245e-10	0.0025084	0.00698218	0.359	0.176	27	44172949	44.1729	2425
BovineHD2700007109	2.457e-05	5.79595e-07	0.0091	0.1034	0.83	1.70504e-10	0.00269013	0.00771747	0.349	0.13	27	25342722	25.3427	2406
Hapmap40776-BTA-62537	2.455e-05	9.99749e-07	0.0106	0.1049	0.819	1.78995e-10	0.00231586	0.00792284	0.292	0.183	27	23430576	23.4306	2404
BovineHD2700008509	-2.455e-05	5.98109e-07	0.0089	0.1024	0.646	2.75781e-10	-0.00275828	0.00699404	0.394	0.219	27	30719225	30.7192	2411
BovineHD2700001532	-2.454e-05	5.00248e-07	0.0104	0.1026	0.177	1.75008e-10	-0.00236678	0.00697218	0.339	0.107	27	4762443	4.76244	2385
BovineHD2700004403	2.454e-05	4.80264e-07	0.0104	0.104	0.538	2.99418e-10	0.0023598	0.00764254	0.309	0.19	27	15230868	15.2309	2396
BovineHD2700012661	2.454e-05	5.64888e-07	0.0108	0.1137	0.551	2.98006e-10	0.00226551	0.00667437	0.339	0.193	27	43742641	43.7426	2424
BovineHD2700001407	2.452e-05	4.80607e-07	0.0101	0.1073	0.67	2.65822e-10	0.00241989	0.00679058	0.356	0.162	27	4267463	4.26746	2385
BovineHD2700011891	-2.452e-05	5.95616e-07	0.0094	0.107	0.492	3.00632e-10	-0.00261823	0.00806788	0.325	0.226	27	40944313	40.9443	2421
BovineHD2700002864	2.45e-05	6.32678e-07	0.0109	0.1059	0.562	2.95524e-10	0.00225458	0.00732289	0.308	0.196	27	9361191	9.36119	2390
BovineHD2700004346	2.45e-05	4.87676e-07	0.0101	0.105	0.681	2.60505e-10	0.00241729	0.00669104	0.361	0.158	27	15011362	15.0114	2396
BovineHD2700006092	2.45e-05	5.46435e-07	0.0099	0.105	0.33	2.65448e-10	0.00247518	0.00737978	0.335	0.187	27	21573435	21.5734	2402
BovineHD2700010348	-2.45e-05	5.39822e-07	0.0102	0.111	0.771	2.12086e-10	-0.00239392	0.00737232	0.325	0.137	27	36229461	36.2295	2417
BovineHD2700010841	2.45e-05	4.78772e-07	0.011	0.1116	0.683	2.60018e-10	0.00222739	0.00725065	0.307	0.15	27	37815418	37.8154	2418
BovineHD2700011718	-2.449e-05	4.80636e-07	0.0099	0.1035	0.646	2.74494e-10	-0.00248224	0.00710623	0.349	0.167	27	40375814	40.3758	2421
BovineHD2700002828	-2.446e-05	5.01276e-07	0.0104	0.1037	0.618	2.82557e-10	-0.00234488	0.00778904	0.301	0.185	27	9163533	9.16353	2390
ARS-BFGL-NGS-13285	-2.446e-05	4.7356e-07	0.0106	0.1047	0.677	2.616e-10	-0.00230769	0.00725773	0.318	0.147	27	16118882	16.1189	2397
BovineHD2700004045	-2.445e-05	5.94419e-07	0.0111	0.1072	0.148	1.50533e-10	-0.00219642	0.00809187	0.271	0.096	27	13897544	13.8975	2394
BovineHD2700005834	-2.445e-05	5.23724e-07	0.0108	0.1034	0.404	2.87976e-10	-0.00226393	0.00640124	0.354	0.192	27	20466862	20.4669	2401
BovineHD2700011391	-2.444e-05	6.2175e-07	0.0108	0.1088	0.602	2.86323e-10	-0.00225634	0.00769814	0.293	0.19	27	39336805	39.3368	2420
BovineHD2700002068	-2.443e-05	6.16843e-07	0.0111	0.1055	0.553	2.95067e-10	-0.00220114	0.00757058	0.291	0.22	27	6629395	6.62939	2387
BovineHD2700011626	-2.443e-05	5.391e-07	0.0108	0.1171	0.797	1.92731e-10	-0.00226869	0.0079636	0.285	0.111	27	40075110	40.0751	2421
BovineHD2700000431	-2.442e-05	4.43461e-07	0.0108	0.1096	0.844	1.57109e-10	-0.00225401	0.00655544	0.344	0.083	27	1315759	1.31576	2382
BovineHD2700006091	2.441e-05	4.76358e-07	0.0097	0.1047	0.758	2.18614e-10	0.00252556	0.00762406	0.331	0.135	27	21569898	21.5699	2402
BovineHD2700006288	2.44e-05	4.77562e-07	0.0102	0.1028	0.099	1.06388e-10	0.00239247	0.00737123	0.325	0.057	27	22306884	22.3069	2403
BovineHD2700012119	2.44e-05	5.37868e-07	0.0106	0.1044	0.757	2.18752e-10	0.00229442	0.00675179	0.34	0.14	27	41798454	41.7985	2422
BovineHD2700001370	2.439e-05	4.03906e-07	0.0095	0.105	0.57	2.91621e-10	0.00257619	0.00688383	0.374	0.165	27	4076903	4.0769	2385
BovineHD2700009988	-2.439e-05	4.9191e-07	0.0103	0.1022	0.485	2.97066e-10	-0.00235988	0.00676757	0.349	0.174	27	35257295	35.2573	2416
BovineHD2700013595	2.438e-05	4.47097e-07	0.0101	0.1062	0.314	2.55909e-10	0.00241387	0.00700817	0.344	0.146	27	26791738	26.7917	2407
BovineHD2700002439	2.436e-05	4.80572e-07	0.0095	0.1079	0.546	2.94133e-10	0.00255485	0.00721815	0.354	0.201	27	7773659	7.77366	2388
BovineHD2700006818	2.436e-05	4.70043e-07	0.0106	0.1059	0.556	2.92954e-10	0.00229777	0.00707611	0.325	0.174	27	24304205	24.3042	2405
BovineHD2700011979	-2.436e-05	5.13844e-07	0.01	0.1044	0.791	1.96129e-10	-0.00244427	0.00740842	0.33	0.123	27	41326411	41.3264	2422
BovineHD4100018263	-2.435e-05	4.89761e-07	0.0098	0.1087	0.425	2.89924e-10	-0.0024934	0.00743968	0.335	0.185	27	23594814	23.5948	2404
BovineHD2700002575	-2.434e-05	4.41776e-07	0.0102	0.1049	0.207	1.94762e-10	-0.00238597	0.00743994	0.321	0.106	27	8185750	8.18575	2389
BovineHD2700005341	-2.434e-05	4.6509e-07	0.01	0.0961	0.395	2.82934e-10	-0.0024255	0.00696832	0.348	0.181	27	18682509	18.6825	2399
BovineHD2700013096	-2.434e-05	5.4232e-07	0.0112	0.1043	0.273	2.35055e-10	-0.00217308	0.00715967	0.304	0.152	27	45007239	45.0072	2426
BovineHD2700013091	-2.432e-05	4.78624e-07	0.0093	0.1043	0.248	2.20352e-10	-0.0026058	0.00834484	0.312	0.148	27	45000390	45.0004	2426
ARS-BFGL-NGS-39240	2.431e-05	5.04833e-07	0.0104	0.1039	0.515	2.9513e-10	0.00232963	0.00691969	0.337	0.176	27	35261116	35.2611	2416
BovineHD2700006992	2.43e-05	4.29869e-07	0.0099	0.1025	0.416	2.86815e-10	0.00244623	0.00704367	0.347	0.174	27	24848295	24.8483	2405
BovineHD2700007286	2.43e-05	4.86324e-07	0.0097	0.1128	0.763	2.13621e-10	0.00249698	0.0075761	0.33	0.134	27	25922359	25.9224	2406
BovineHD2700013094	-2.43e-05	5.05493e-07	0.0104	0.1047	0.273	2.34319e-10	-0.00232911	0.00748498	0.311	0.152	27	45004904	45.0049	2426
BovineHD2700002591	-2.428e-05	4.63157e-07	0.01	0.105	0.283	2.39425e-10	-0.00243602	0.00754302	0.323	0.146	27	8229503	8.2295	2389
BovineHD2700012046	2.426e-05	5.68573e-07	0.0109	0.1058	0.684	2.54328e-10	0.00222575	0.00737198	0.302	0.15	27	41507344	41.5073	2422
BovineHD2700012818	-2.426e-05	5.56445e-07	0.0106	0.1029	0.368	2.73994e-10	-0.00228899	0.00729755	0.314	0.188	27	44169857	44.1699	2425
BovineHD2700004244	2.425e-05	4.8601e-07	0.0102	0.1048	0.679	2.56423e-10	0.00238486	0.00745215	0.32	0.158	27	14605920	14.6059	2395
BTB-01759195	-2.425e-05	5.21626e-07	0.0102	0.1034	0.506	2.93905e-10	-0.00236939	0.00829484	0.286	0.198	27	32513708	32.5137	2413
BovineHD2700002554	-2.423e-05	4.92832e-07	0.0099	0.1086	0.704	2.44751e-10	-0.00245594	0.00816653	0.301	0.158	27	8132085	8.13209	2389
BovineHD2700000021	2.422e-05	4.38441e-07	0.0097	0.1027	0.502	2.93279e-10	0.00250543	0.00724389	0.346	0.166	27	84995	0.084995	2381
BovineHD2700006857	2.422e-05	4.40334e-07	0.0097	0.1051	0.764	2.11791e-10	0.00248881	0.00678964	0.367	0.128	27	24414072	24.4141	2405
BovineHD2700006665	-2.42e-05	4.85922e-07	0.0094	0.1032	0.646	2.68001e-10	-0.00257448	0.00794439	0.324	0.181	27	23747148	23.7471	2404
BovineHD2700003388	-2.418e-05	4.73784e-07	0.0103	0.1046	0.526	2.91569e-10	-0.00235529	0.00647795	0.364	0.187	27	11478379	11.4784	2392
BovineHD4100018352	2.418e-05	4.95829e-07	0.0104	0.1082	0.559	2.88178e-10	0.00231726	0.00720024	0.322	0.178	27	34756779	34.7568	2415
BovineHD2700010635	2.418e-05	4.91546e-07	0.0102	0.1064	0.506	2.92327e-10	0.00236302	0.00652376	0.362	0.185	27	37153676	37.1537	2418
BovineHD2700003951	2.417e-05	5.06787e-07	0.0112	0.1068	0.55	2.89142e-10	0.00216433	0.00661762	0.327	0.184	27	13538597	13.5386	2394
BovineHD2700009985	-2.416e-05	4.09083e-07	0.0094	0.103	0.485	2.9168e-10	-0.00257057	0.00673641	0.382	0.162	27	35252397	35.2524	2416
BovineHD2700012874	-2.416e-05	5.40478e-07	0.01	0.1047	0.389	2.77544e-10	-0.00242453	0.00699098	0.347	0.176	27	44317193	44.3172	2425
BovineHD2700007653	-2.415e-05	5.22219e-07	0.0105	0.1067	0.487	2.91329e-10	-0.00230694	0.00748495	0.308	0.182	27	27286646	27.2866	2408
BovineHD2700008334	-2.415e-05	5.77341e-07	0.0108	0.1067	0.47	2.9043e-10	-0.0022426	0.00709756	0.316	0.218	27	30201519	30.2015	2411
BovineHD2700011159	2.415e-05	6.03854e-07	0.0109	0.112	0.366	2.70598e-10	0.00222252	0.00856595	0.259	0.179	27	38645887	38.6459	2419
BovineHD2700010926	2.413e-05	4.66699e-07	0.0101	0.1047	0.243	2.14466e-10	0.00239736	0.00754435	0.318	0.121	27	38038717	38.0387	2419
Hapmap47444-BTA-92271	-2.412e-05	5.10294e-07	0.0111	0.1026	0.226	2.03315e-10	-0.0021727	0.00796748	0.273	0.127	27	2591036	2.59104	2383
BovineHD2700002940	2.411e-05	5.5322e-07	0.0107	0.1051	0.57	2.8493e-10	0.00225999	0.00710022	0.318	0.207	27	9769161	9.76916	2390
BovineHD2700008041	-2.411e-05	4.92648e-07	0.0101	0.1036	0.318	2.52078e-10	-0.00239503	0.00710001	0.337	0.161	27	29148651	29.1487	2410
BovineHD2700006752	2.41e-05	5.62443e-07	0.0105	0.1089	0.802	1.84699e-10	0.00230267	0.00776857	0.296	0.135	27	24003926	24.0039	2405
BovineHD2700007351	-2.41e-05	5.40574e-07	0.0091	0.1059	0.18	1.71534e-10	-0.00265855	0.00812445	0.327	0.123	27	26228777	26.2288	2407
BovineHD2700011365	-2.408e-05	4.8431e-07	0.0092	0.1158	0.57	2.84245e-10	-0.00261765	0.00827138	0.316	0.208	27	39253257	39.2533	2420
BovineHD2700003774	-2.407e-05	4.86948e-07	0.01	0.105	0.634	2.69029e-10	-0.0024152	0.00742821	0.325	0.179	27	12881781	12.8818	2393
BovineHD2700011378	2.406e-05	4.93744e-07	0.0109	0.107	0.607	2.76316e-10	0.00220775	0.00708043	0.312	0.162	27	39286863	39.2869	2420
BovineHD2700012806	2.406e-05	5.19923e-07	0.0103	0.104	0.494	2.89286e-10	0.00234303	0.00745333	0.314	0.185	27	44141730	44.1417	2425
BovineHD2700009806	-2.404e-05	4.80286e-07	0.011	0.1078	0.441	2.85017e-10	-0.00219243	0.00641558	0.342	0.166	27	34770313	34.7703	2415
BovineHD2700000715	-2.402e-05	3.80271e-07	0.0097	0.1051	0.266	2.25172e-10	-0.00246765	0.00717071	0.344	0.121	27	2110210	2.11021	2383
BovineHD2700003947	2.402e-05	4.78789e-07	0.0101	0.1097	0.539	2.86708e-10	0.00237021	0.00750982	0.316	0.19	27	13531190	13.5312	2394
BovineHD2700000462	2.401e-05	5.13075e-07	0.0099	0.1059	0.371	2.68922e-10	0.00241705	0.00720014	0.336	0.173	27	1361103	1.3611	2382
BovineHD2700000317	-2.399e-05	5.33525e-07	0.01	0.1058	0.68	2.50381e-10	-0.00240666	0.0072045	0.334	0.175	27	1021341	1.02134	2382
BovineHD2700009690	2.399e-05	6.57589e-07	0.0107	0.1051	0.805	1.81081e-10	0.00224234	0.00731185	0.307	0.138	27	34412788	34.4128	2415
BovineHD2700013157	-2.399e-05	5.42814e-07	0.0095	0.1062	0.605	2.74949e-10	-0.00252524	0.00743533	0.34	0.212	27	45193128	45.1931	2426
BovineHD2700002993	-2.398e-05	4.67385e-07	0.0093	0.1041	0.428	2.81583e-10	-0.0025784	0.00722302	0.357	0.191	27	9958101	9.9581	2390
BovineHD2700003881	-2.398e-05	4.32859e-07	0.0101	0.1063	0.217	1.95114e-10	-0.00238191	0.00709849	0.336	0.116	27	13323232	13.3232	2394
BovineHD2700012997	-2.397e-05	4.56253e-07	0.0096	0.108	0.202	1.85144e-10	-0.00248843	0.00696642	0.357	0.105	27	44639228	44.6392	2425
BovineHD2700006868	2.395e-05	1.20616e-06	0.0104	0.1033	0.873	1.27447e-10	0.00229562	0.0077827	0.295	0.156	27	24447318	24.4473	2405
BovineHD2700011649	-2.395e-05	4.38972e-07	0.0099	0.1115	0.802	1.81944e-10	-0.00241136	0.00724986	0.333	0.099	27	40144051	40.1441	2421
BovineHD2700003931	2.393e-05	4.68371e-07	0.0103	0.1069	0.734	2.2352e-10	0.00233086	0.00752853	0.31	0.139	27	13494698	13.4947	2394
BovineHD2700008513	2.393e-05	5.08984e-07	0.0099	0.1056	0.358	2.63277e-10	0.00242563	0.0081291	0.298	0.179	27	30725652	30.7257	2411
BovineHD2700006431	-2.392e-05	5.82394e-07	0.0108	0.1069	0.8	1.83309e-10	-0.00221437	0.00821014	0.27	0.122	27	22851794	22.8518	2403
BovineHD2700006753	-2.392e-05	5.95817e-07	0.0104	0.1072	0.198	1.81923e-10	-0.00230734	0.00738946	0.312	0.143	27	24015306	24.0153	2405
BovineHD2700007820	-2.392e-05	4.44077e-07	0.0093	0.1009	0.573	2.79904e-10	-0.00256258	0.00742798	0.345	0.191	27	27966694	27.9667	2408
BovineHD2700000840	-2.39e-05	5.15077e-07	0.0095	0.1071	0.445	2.82274e-10	-0.00251626	0.00766971	0.328	0.199	27	2552698	2.5527	2383
BovineHD2700010159	2.39e-05	6.3355e-07	0.0106	0.124	0.85	1.45468e-10	0.00225455	0.00787257	0.286	0.111	27	35620984	35.621	2416
BovineHD2700006624	-2.388e-05	5.22903e-07	0.011	0.1095	0.426	2.78927e-10	-0.00216442	0.00717997	0.301	0.177	27	23593897	23.5939	2404
BovineHD2700000003	-2.386e-05	4.48055e-07	0.0098	0.1035	0.321	2.4828e-10	-0.00242624	0.00661655	0.367	0.157	27	4198	0.004198	2381
BovineHD2700006125	-2.385e-05	5.03057e-07	0.0101	0.1046	0.551	2.81313e-10	-0.00236878	0.00693502	0.342	0.196	27	21702957	21.703	2402
BovineHD2700011951	-2.384e-05	5.00498e-07	0.0108	0.108	0.498	2.84101e-10	-0.00220036	0.00689682	0.319	0.179	27	41259848	41.2598	2422
ARS-BFGL-NGS-75787	-2.381e-05	7.37385e-07	0.0107	0.1061	0.619	2.67423e-10	-0.0022321	0.00718845	0.311	0.243	27	15480885	15.4809	2396
BovineHD2700000577	2.379e-05	5.09244e-07	0.0104	0.1046	0.12	1.19776e-10	0.00228776	0.00728328	0.314	0.077	27	1644121	1.64412	2382
BovineHD2700012049	2.379e-05	5.50219e-07	0.0107	0.1033	0.684	2.44587e-10	0.0022235	0.00696806	0.319	0.148	27	41514560	41.5146	2422
BovineHD2700012331	2.379e-05	5.14905e-07	0.0102	0.1001	0.42	2.75713e-10	0.00234003	0.00727146	0.322	0.185	27	42723359	42.7234	2423
BovineHD2700013110	2.379e-05	5.72946e-07	0.0104	0.1042	0.82	1.67147e-10	0.00228787	0.00767074	0.298	0.107	27	45029058	45.0291	2426
BovineHD2700007673	2.378e-05	4.54102e-07	0.01	0.1075	0.312	2.42516e-10	0.00237773	0.0069507	0.342	0.146	27	27359375	27.3594	2408
BovineHD2700003019	-2.377e-05	4.84646e-07	0.011	0.1074	0.749	2.1244e-10	-0.00215421	0.00675091	0.319	0.124	27	10129660	10.1297	2391
BovineHD2700006849	2.377e-05	4.40024e-07	0.0102	0.104	0.274	2.24479e-10	0.00232996	0.00699208	0.333	0.137	27	24388371	24.3884	2405
BovineHD2700012330	2.375e-05	4.85148e-07	0.0103	0.1011	0.283	2.29091e-10	0.00230574	0.00706714	0.326	0.135	27	42720861	42.7209	2423
BovineHD2700001656	2.374e-05	5.44115e-07	0.0106	0.1076	0.435	2.77081e-10	0.00223304	0.00686379	0.325	0.192	27	5067846	5.06785	2386
BTB-00964012	2.374e-05	5.06378e-07	0.0105	0.1032	0.186	1.70403e-10	0.00225373	0.00825035	0.273	0.118	27	24859486	24.8595	2405
BovineHD2700010904	-2.374e-05	5.29349e-07	0.0102	0.1034	0.678	2.46201e-10	-0.00232029	0.00705218	0.329	0.165	27	37990735	37.9907	2418
BovineHD2700009906	-2.373e-05	4.22006e-07	0.01	0.1071	0.561	2.77327e-10	-0.00236506	0.00763573	0.31	0.157	27	35078558	35.0786	2416
BovineHD2700011374	2.373e-05	5.02644e-07	0.0105	0.1095	0.797	1.81908e-10	0.00226005	0.00710928	0.318	0.12	27	39274013	39.274	2420
BovineHD2700011171	2.372e-05	4.35117e-07	0.0109	0.108	0.665	2.50829e-10	0.00218274	0.00662596	0.329	0.138	27	38670809	38.6708	2419
BovineHD2700003597	-2.371e-05	4.50931e-07	0.0097	0.1051	0.343	2.53472e-10	-0.00243616	0.00790306	0.308	0.169	27	12463513	12.4635	2393
BovineHD2700007787	-2.371e-05	5.15828e-07	0.0109	0.1056	0.459	2.7914e-10	-0.00218188	0.00752555	0.29	0.181	27	27814923	27.8149	2408
BovineHD2700007810	-2.371e-05	4.77383e-07	0.0101	0.1008	0.674	2.46791e-10	-0.00234708	0.00674843	0.348	0.166	27	27929515	27.9295	2408
BovineHD2700009290	-2.371e-05	8.06902e-07	0.0097	0.1083	0.948	5.5476e-11	-0.00243621	0.00873538	0.279	0.053	27	32884787	32.8848	2413
BovineHD2700011338	-2.37e-05	5.19393e-07	0.0105	0.1044	0.593	2.71177e-10	-0.00225005	0.00787483	0.286	0.176	27	39119651	39.1197	2420
BovineHD2700002441	2.368e-05	4.90557e-07	0.0104	0.1081	0.546	2.77951e-10	0.00226963	0.00658302	0.345	0.19	27	7776835	7.77684	2388
BovineHD2700002498	-2.368e-05	5.14532e-07	0.0106	0.1019	0.835	1.54675e-10	-0.00223372	0.00704428	0.317	0.101	27	7937060	7.93706	2388
BovineHD2700012367	-2.368e-05	4.70217e-07	0.0101	0.1036	0.681	2.43548e-10	-0.00234501	0.00819883	0.286	0.131	27	42838288	42.8383	2423
BovineHD2700002548	-2.367e-05	4.73068e-07	0.0102	0.1088	0.661	2.51044e-10	-0.00232045	0.00686382	0.338	0.158	27	8108661	8.10866	2389
BovineHD2700007727	2.366e-05	4.64105e-07	0.0102	0.1038	0.747	2.11611e-10	0.00231921	0.00704631	0.329	0.131	27	27559288	27.5593	2408
BovineHD2700009953	2.366e-05	6.34713e-07	0.0116	0.1044	0.643	2.57046e-10	0.00203951	0.00712153	0.286	0.179	27	35200818	35.2008	2416
BovineHD2700012437	-2.366e-05	4.61609e-07	0.0099	0.1047	0.442	2.76257e-10	-0.00239833	0.00759368	0.316	0.186	27	43046463	43.0465	2424
BovineHD2700009957	-2.365e-05	5.68098e-07	0.0105	0.1053	0.698	2.35995e-10	-0.00224534	0.00700986	0.32	0.17	27	35210967	35.211	2416
BovineHD2700011656	2.365e-05	4.34521e-07	0.0101	0.1113	0.198	1.77343e-10	0.0023414	0.00714342	0.328	0.096	27	40150713	40.1507	2421
BovineHD2700012791	2.364e-05	4.94417e-07	0.0102	0.1046	0.541	2.77583e-10	0.00231772	0.00769344	0.301	0.156	27	44115755	44.1158	2425
BovineHD2700012766	-2.363e-05	4.51499e-07	0.0097	0.1049	0.39	2.65537e-10	-0.00242756	0.0068083	0.357	0.158	27	44067906	44.0679	2425
BovineHD2700006842	2.362e-05	5.38301e-07	0.0109	0.1072	0.186	1.68745e-10	0.00216069	0.0073458	0.294	0.113	27	24376727	24.3767	2405
BovineHD2700010446	2.362e-05	4.45834e-07	0.0098	0.1059	0.75	2.09493e-10	0.0024025	0.00717916	0.335	0.124	27	36490675	36.4907	2417
BovineHD2700004110	2.361e-05	4.8675e-07	0.0097	0.1034	0.862	1.32471e-10	0.00242554	0.0072128	0.336	0.087	27	14136089	14.1361	2395
BovineHD2700006542	-2.36e-05	5.05151e-07	0.0108	0.1042	0.895	1.04506e-10	-0.00218535	0.00771461	0.283	0.06	27	23288440	23.2884	2404
BTB-01063562	2.36e-05	4.86685e-07	0.0101	0.1058	0.25	2.08676e-10	0.0023367	0.00682938	0.342	0.134	27	29070529	29.0705	2410
BovineHD4100018304	-2.36e-05	4.62057e-07	0.0104	0.1089	0.42	2.71381e-10	-0.00226224	0.0065463	0.346	0.178	27	29227669	29.2277	2410
BovineHD2700001427	-2.359e-05	5.45495e-07	0.0108	0.1059	0.333	2.47246e-10	-0.00217718	0.00706357	0.308	0.172	27	4316301	4.3163	2385
BovineHD2700000141	2.358e-05	4.37133e-07	0.0094	0.1074	0.463	2.76521e-10	0.00251744	0.00760581	0.331	0.163	27	380803	0.380803	2381
BovineHD2700010294	-2.358e-05	5.33795e-07	0.0099	0.111	0.757	2.04795e-10	-0.00237414	0.00841846	0.282	0.136	27	36026518	36.0265	2417
BovineHD2700011124	2.358e-05	4.88352e-07	0.0098	0.1007	0.647	2.5397e-10	0.00239789	0.00787112	0.305	0.165	27	38534442	38.5344	2419
BovineHD2700002126	-2.356e-05	5.38537e-07	0.0112	0.1061	0.277	2.22276e-10	-0.00210314	0.00742512	0.283	0.145	27	6732838	6.73284	2387
BovineHD2700011104	2.356e-05	5.39235e-07	0.011	0.106	0.367	2.57877e-10	0.00214812	0.00764103	0.281	0.168	27	38485353	38.4854	2419
BovineHD2700001067	-2.354e-05	4.36318e-07	0.0099	0.1045	0.553	2.74004e-10	-0.00238626	0.00738518	0.323	0.175	27	3203912	3.20391	2384
BovineHD2700008556	-2.351e-05	4.5022e-07	0.0089	0.1042	0.516	2.7606e-10	-0.00263166	0.00751569	0.35	0.183	27	30793576	30.7936	2411
BovineHD2700009840	-2.351e-05	4.54481e-07	0.0103	0.1036	0.518	2.76121e-10	-0.00228295	0.00632783	0.361	0.164	27	34915295	34.9153	2415
BovineHD2700010639	2.351e-05	5.58679e-07	0.0104	0.1068	0.766	1.98317e-10	0.00226824	0.00747485	0.303	0.149	27	37164873	37.1649	2418
BovineHD2700010969	2.351e-05	5.36583e-07	0.012	0.1077	0.489	2.76111e-10	0.00195878	0.00694751	0.282	0.162	27	38126172	38.1262	2419
BovineHD2700011299	-2.351e-05	6.302e-07	0.0109	0.11	0.188	1.68649e-10	-0.00216389	0.00748239	0.289	0.125	27	39025049	39.025	2420
BovineHD2700010035	2.349e-05	4.40191e-07	0.01	0.1005	0.714	2.25499e-10	0.00234143	0.00684674	0.342	0.146	27	35344870	35.3449	2416
BovineHD2700003109	-2.346e-05	4.2508e-07	0.0099	0.1063	0.238	1.99814e-10	-0.00236945	0.00712058	0.333	0.127	27	10428547	10.4285	2391
BovineHD2700003986	2.346e-05	5.59198e-07	0.0106	0.1049	0.425	2.68985e-10	0.00221286	0.00696996	0.317	0.207	27	13671035	13.671	2394
ARS-BFGL-NGS-113226	-2.344e-05	4.42933e-07	0.0105	0.1024	0.62	2.58959e-10	-0.0022251	0.00632552	0.352	0.135	27	97306	0.097306	2381
BovineHD2700010765	2.344e-05	4.51833e-07	0.0105	0.1068	0.506	2.74706e-10	0.00223249	0.00730524	0.306	0.165	27	37431668	37.4317	2418
BovineHD2700008608	-2.343e-05	4.52875e-07	0.0088	0.1094	0.563	2.70071e-10	-0.00266195	0.00837082	0.318	0.187	27	30948364	30.9484	2411
BovineHD2700013027	-2.343e-05	4.63957e-07	0.0111	0.1051	0.733	2.15044e-10	-0.00210473	0.00642931	0.327	0.124	27	44732728	44.7327	2425
BovineHD2700013009	2.341e-05	4.17869e-07	0.0099	0.1093	0.655	2.47576e-10	0.00236482	0.00674396	0.351	0.118	27	44686669	44.6867	2425
BovineHD2700004208	2.339e-05	5.14821e-07	0.0102	0.1033	0.552	2.70582e-10	0.00228566	0.00706377	0.324	0.185	27	14508774	14.5088	2395
BovineHD2700004551	-2.338e-05	5.62126e-07	0.0111	0.1062	0.703	2.28102e-10	-0.00209975	0.00770002	0.273	0.156	27	15632977	15.633	2396
BovineHD2700005025	2.336e-05	5.32339e-07	0.0104	0.1065	0.745	2.07058e-10	0.0022459	0.00693859	0.324	0.124	27	17125215	17.1252	2398
BovineHD2700001411	2.333e-05	4.8793e-07	0.011	0.1057	0.742	2.08516e-10	0.00212775	0.00656138	0.324	0.133	27	4271910	4.27191	2385
BovineHD2700002171	2.332e-05	4.02694e-07	0.0098	0.1041	0.337	2.43036e-10	0.00237996	0.00659283	0.361	0.148	27	6885636	6.88564	2387
BovineHD2700004189	-2.332e-05	7.91493e-07	0.0103	0.1041	0.165	1.50028e-10	-0.00226398	0.00760182	0.298	0.145	27	14423949	14.4239	2395
BovineHD2700006124	-2.332e-05	4.2391e-07	0.0094	0.1059	0.551	2.69145e-10	-0.00247255	0.00721989	0.342	0.179	27	21702111	21.7021	2402
BovineHD2700012936	2.332e-05	4.86596e-07	0.0106	0.0866	0.684	2.35311e-10	0.00220713	0.00701	0.315	0.154	27	44459267	44.4593	2425
BovineHD2700006514	-2.33e-05	4.49079e-07	0.0101	0.1046	0.625	2.54514e-10	-0.00231494	0.00713773	0.324	0.173	27	23185841	23.1858	2404
BovineHD2700003941	2.329e-05	4.99229e-07	0.0111	0.1088	0.566	2.66509e-10	0.00210467	0.00682588	0.308	0.181	27	13517004	13.517	2394
BovineHD2700006409	2.329e-05	4.14773e-07	0.0093	0.1084	0.447	2.68052e-10	0.00249507	0.00741479	0.336	0.181	27	22773185	22.7732	2403
BovineHD2700002960	2.328e-05	7.08358e-07	0.0102	0.1058	0.609	2.58183e-10	0.00227528	0.00786382	0.289	0.239	27	9886049	9.88605	2390
BovineHD2700006200	-2.327e-05	5.03688e-07	0.0096	0.1082	0.096	9.36699e-11	-0.00241555	0.0077797	0.31	0.061	27	22008297	22.0083	2403
BovineHD2700012594	-2.327e-05	5.37835e-07	0.0099	0.1046	0.162	1.46889e-10	-0.00235094	0.00802105	0.293	0.104	27	43470245	43.4702	2424
BovineHD2700005929	2.326e-05	5.20692e-07	0.0109	0.1049	0.251	2.03502e-10	0.00212768	0.00770717	0.276	0.128	27	20843843	20.8438	2401
BovineHD2700004229	-2.325e-05	5.41962e-07	0.0114	0.1071	0.577	2.63862e-10	-0.0020452	0.0064928	0.315	0.184	27	14558118	14.5581	2395
BovineHD2700007659	2.324e-05	4.92372e-07	0.0105	0.1073	0.717	2.19434e-10	0.00222069	0.00787955	0.282	0.138	27	27296468	27.2965	2408
BovineHD2700008792	2.324e-05	4.2198e-07	0.0103	0.1087	0.504	2.70139e-10	0.00226408	0.0069781	0.324	0.164	27	31456790	31.4568	2412
BovineHD2700008562	-2.323e-05	5.01925e-07	0.0104	0.1056	0.842	1.43286e-10	-0.0022341	0.00708149	0.315	0.092	27	30811198	30.8112	2411
BovineHD2700009922	-2.321e-05	4.69134e-07	0.0109	0.0876	0.594	2.5982e-10	-0.0021295	0.0061101	0.349	0.156	27	35107054	35.1071	2416
ARS-BFGL-NGS-35632	2.32e-05	5.61277e-07	0.0109	0.1026	0.479	2.68633e-10	0.00213494	0.00787004	0.271	0.182	27	42875339	42.8753	2423
BovineHD2700009295	-2.319e-05	5.69395e-07	0.0108	0.1062	0.951	4.9636e-11	-0.00214017	0.00708653	0.302	0.034	27	32892912	32.8929	2413
BovineHD2700010073	2.318e-05	5.90261e-07	0.0118	0.1069	0.3	2.25864e-10	0.00197029	0.00742613	0.265	0.144	27	35452832	35.4528	2416
BovineHD2700010582	2.318e-05	4.92839e-07	0.011	0.1067	0.295	2.23414e-10	0.00210761	0.00701717	0.3	0.141	27	37019464	37.0195	2418
BovineHD2700000363	-2.317e-05	6.17095e-07	0.0102	0.1061	0.518	2.68003e-10	-0.0022713	0.00692961	0.328	0.223	27	1152872	1.15287	2382
BovineHD2700004683	2.317e-05	4.69584e-07	0.0093	0.101	0.197	1.69837e-10	0.00250072	0.00751753	0.333	0.121	27	16145904	16.1459	2397
BovineHD2700001425	-2.315e-05	5.32408e-07	0.0109	0.106	0.333	2.38232e-10	-0.00213057	0.0070864	0.301	0.169	27	4312795	4.3128	2385
BovineHD2700008757	-2.315e-05	5.60581e-07	0.0108	0.1076	0.392	2.55455e-10	-0.00214379	0.00718381	0.298	0.193	27	31334304	31.3343	2412
BovineHD2700013088	-2.315e-05	5.27628e-07	0.0105	0.1032	0.233	1.91488e-10	-0.00220516	0.00767371	0.287	0.132	27	44993253	44.9933	2425
BovineHD2700004655	-2.314e-05	4.53915e-07	0.0106	0.1051	0.375	2.50872e-10	-0.00217584	0.00721351	0.302	0.162	27	16044993	16.045	2397
BovineHD2700002853	2.313e-05	4.60661e-07	0.01	0.1096	0.43	2.62096e-10	0.00230483	0.00641802	0.359	0.174	27	9336406	9.33641	2390
BovineHD2700000356	2.311e-05	4.53903e-07	0.0098	0.1048	0.766	1.91527e-10	0.00234997	0.00674198	0.349	0.133	27	1120758	1.12076	2382
BovineHD2700002375	-2.31e-05	4.5974e-07	0.0107	0.1029	0.7	2.243e-10	-0.00215919	0.00710186	0.304	0.137	27	7588893	7.58889	2388
BTB-00966795	-2.308e-05	5.56641e-07	0.01	0.1034	0.113	1.0695e-10	-0.00230783	0.0091274	0.253	0.08	27	30972309	30.9723	2411
BovineHD2700006492	-2.307e-05	4.80923e-07	0.0103	0.0967	0.585	2.58491e-10	-0.00223295	0.00647347	0.345	0.178	27	23120365	23.1204	2404
BovineHD2700002376	2.306e-05	4.77152e-07	0.0102	0.1026	0.392	2.53473e-10	0.00226107	0.00714028	0.317	0.173	27	7590729	7.59073	2388
BovineHD2700008708	2.304e-05	5.76719e-07	0.0111	0.105	0.284	2.16024e-10	0.00207611	0.00758653	0.274	0.157	27	31217748	31.2177	2412
BovineHD2700009005	-2.304e-05	5.57825e-07	0.0105	0.1052	0.851	1.34673e-10	-0.00220119	0.00815447	0.27	0.093	27	32027251	32.0273	2413
BovineHD2700003170	2.302e-05	4.48794e-07	0.0109	0.1056	0.789	1.76437e-10	0.00211848	0.00693764	0.305	0.108	27	10653872	10.6539	2391
BovineHD2700007323	2.297e-05	4.71934e-07	0.0099	0.1034	0.402	2.53776e-10	0.00232827	0.00718614	0.324	0.181	27	26091967	26.092	2407
BovineHD2700007658	-2.297e-05	4.62193e-07	0.0103	0.1086	0.27	2.0808e-10	-0.00223047	0.00689285	0.324	0.129	27	27293179	27.2932	2408
BTB-00965793	-2.296e-05	5.21517e-07	0.0103	0.1078	0.392	2.51379e-10	-0.00222914	0.00716107	0.311	0.181	27	27345322	27.3453	2408
BovineHD2700008786	2.296e-05	4.47419e-07	0.0096	0.1088	0.504	2.63649e-10	0.00240038	0.00755399	0.318	0.182	27	31449117	31.4491	2412
BovineHD2700001344	-2.294e-05	4.78333e-07	0.0089	0.1048	0.489	2.62909e-10	-0.00258675	0.00723793	0.357	0.206	27	3963249	3.96325	2384
BovineHD2700004588	-2.293e-05	4.02095e-07	0.0091	0.1058	0.404	2.53362e-10	-0.00252023	0.00662933	0.38	0.164	27	15734483	15.7345	2396
BovineHD2700007702	-2.293e-05	4.67502e-07	0.0112	0.1075	0.286	2.14878e-10	-0.00204146	0.00642831	0.318	0.134	27	27430043	27.43	2408
BovineHD2700003929	-2.292e-05	5.33214e-07	0.0102	0.1059	0.266	2.04978e-10	-0.00223937	0.00729367	0.307	0.155	27	13487815	13.4878	2394
BovineHD2700012769	-2.292e-05	4.85402e-07	0.0106	0.1048	0.455	2.6062e-10	-0.00215584	0.00655419	0.329	0.169	27	44077308	44.0773	2425
BovineHD2700009991	2.291e-05	4.65635e-07	0.0103	0.1044	0.515	2.62122e-10	0.00222392	0.00655484	0.339	0.167	27	35263359	35.2634	2416
BovineHD2700011794	2.291e-05	5.50186e-07	0.0113	0.1128	0.096	9.08145e-11	0.00202766	0.00669701	0.303	0.057	27	40649391	40.6494	2421
BovineHD2700013118	-2.291e-05	5.83726e-07	0.0099	0.1038	0.124	1.1384e-10	-0.00230633	0.00752849	0.306	0.086	27	45064441	45.0644	2426
BovineHD2700010188	-2.288e-05	5.34076e-07	0.0108	0.11	0.326	2.29815e-10	-0.00212467	0.00675815	0.314	0.165	27	35699194	35.6992	2416
BovineHD2700011429	2.288e-05	5.85995e-07	0.0112	0.1073	0.169	1.46858e-10	0.00204267	0.00732431	0.279	0.098	27	39417878	39.4179	2420
BovineHD2700011888	2.288e-05	5.11508e-07	0.0109	0.107	0.764	1.88858e-10	0.00210509	0.00678065	0.31	0.131	27	40936617	40.9366	2421
BovineHD2700000806	-2.286e-05	4.39059e-07	0.0101	0.1046	0.929	6.89771e-11	-0.00227111	0.00712326	0.319	0.045	27	2435285	2.43528	2383
BovineHD2700010992	2.286e-05	5.5058e-07	0.0096	0.1094	0.702	2.18732e-10	0.00238133	0.00777871	0.306	0.174	27	38182600	38.1826	2419
BovineHD2700013168	-2.286e-05	5.00275e-07	0.0111	0.1033	0.44	2.57641e-10	-0.00205364	0.0067911	0.302	0.152	27	45231083	45.2311	2426
Hapmap48690-BTA-23375	-2.284e-05	4.95925e-07	0.0097	0.1077	0.504	2.60793e-10	-0.00236266	0.00743921	0.318	0.19	27	38985629	38.9856	2419
BovineHD4100018172	2.283e-05	5.55389e-07	0.0099	0.1048	0.272	2.06498e-10	0.00230612	0.00729204	0.316	0.17	27	10485981	10.486	2391
BovineHD2700001211	-2.282e-05	4.29663e-07	0.0109	0.1044	0.38	2.45208e-10	-0.00209313	0.00708807	0.295	0.157	27	3581318	3.58132	2384
BovineHD2700003949	2.282e-05	4.95799e-07	0.0104	0.1095	0.55	2.57892e-10	0.00218769	0.00752727	0.291	0.191	27	13536618	13.5366	2394
BovineHD2700001256	2.279e-05	5.10365e-07	0.0096	0.1032	0.225	1.81146e-10	0.00238216	0.00729389	0.327	0.136	27	3677923	3.67792	2384
BovineHD2700002907	-2.279e-05	4.95543e-07	0.0105	0.0944	0.459	2.57819e-10	-0.00217012	0.00650419	0.334	0.184	27	9573303	9.5733	2390
BovineHD2700007363	2.277e-05	4.82903e-07	0.0102	0.1029	0.806	1.62162e-10	0.0022394	0.00748963	0.299	0.116	27	26266369	26.2664	2407
BovineHD2700011097	-2.277e-05	5.44106e-07	0.0112	0.108	0.46	2.57494e-10	-0.00203273	0.00760317	0.267	0.182	27	38457756	38.4578	2419
BovineHD2700004183	2.276e-05	4.29595e-07	0.0104	0.1074	0.566	2.54448e-10	0.00218134	0.00682544	0.32	0.167	27	14393710	14.3937	2395
BovineHD2700005548	-2.276e-05	4.99984e-07	0.0107	0.1043	0.354	2.37009e-10	-0.00213354	0.00716855	0.298	0.169	27	19365626	19.3656	2400
BovineHD2700002279	2.275e-05	4.50346e-07	0.0113	0.1037	0.751	1.93484e-10	0.00201299	0.0063284	0.318	0.124	27	7265917	7.26592	2388
BovineHD2700003752	-2.275e-05	5.07619e-07	0.0113	0.1072	0.647	2.36405e-10	-0.00200729	0.00690252	0.291	0.167	27	12813243	12.8132	2393
BovineHD2700011631	2.275e-05	4.84433e-07	0.0098	0.107	0.518	2.5839e-10	0.00231324	0.0071735	0.322	0.187	27	40093103	40.0931	2421
BovineHD2700012911	-2.275e-05	6.65636e-07	0.0099	0.1059	0.932	6.58071e-11	-0.00229051	0.00826434	0.277	0.056	27	44387797	44.3878	2425
BovineHD2700008367	-2.273e-05	4.51602e-07	0.0098	0.1052	0.526	2.57661e-10	-0.00232745	0.00694158	0.335	0.192	27	30307457	30.3075	2411
BovineHD2700000311	-2.272e-05	4.87899e-07	0.0104	0.1086	0.745	1.96264e-10	-0.00219162	0.00694766	0.315	0.136	27	1004003	1.004	2382
BovineHD2700001006	2.27e-05	4.81042e-07	0.0097	0.1036	0.522	2.57232e-10	0.00234863	0.00726763	0.323	0.192	27	2996102	2.9961	2383
BovineHD2700001296	-2.27e-05	4.50919e-07	0.0097	0.1048	0.35	2.34575e-10	-0.00233245	0.0067862	0.344	0.176	27	3795076	3.79508	2384
BovineHD2700011778	2.27e-05	6.61948e-07	0.0109	0.1042	0.885	1.04636e-10	0.00208301	0.00844805	0.247	0.087	27	40607540	40.6075	2421
BovineHD2700011451	2.269e-05	5.12278e-07	0.0102	0.104	0.359	2.36905e-10	0.00223208	0.00685226	0.326	0.175	27	39495511	39.4955	2420
BovineHD2700002608	2.268e-05	5.79436e-07	0.0115	0.1042	0.571	2.51998e-10	0.00197789	0.00606688	0.326	0.195	27	8290819	8.29082	2389
BovineHD2700005822	-2.268e-05	4.69829e-07	0.0087	0.102	0.541	2.5535e-10	-0.00261656	0.00812283	0.322	0.222	27	20414836	20.4148	2401
BovineHD2700008092	2.268e-05	5.09018e-07	0.0096	0.107	0.154	1.34053e-10	0.00237087	0.0079642	0.298	0.106	27	29304992	29.305	2410
BovineHD2700011315	-2.268e-05	4.61056e-07	0.0104	0.1098	0.141	1.24335e-10	-0.00218772	0.0068525	0.319	0.082	27	39069918	39.0699	2420
BovineHD2700000114	-2.266e-05	4.98823e-07	0.0103	0.1042	0.398	2.46083e-10	-0.002193	0.00715931	0.306	0.185	27	309276	0.309276	2381
BovineHD2700001591	-2.266e-05	4.42209e-07	0.0105	0.1056	0.399	2.46279e-10	-0.00216465	0.00697965	0.31	0.158	27	4912750	4.91275	2385
BovineHD2700008784	-2.266e-05	5.53015e-07	0.0106	0.1072	0.496	2.56679e-10	-0.00213084	0.00714836	0.298	0.199	27	31443753	31.4438	2412
BovineHD2700011398	2.266e-05	5.79711e-07	0.0104	0.1092	0.407	2.4793e-10	0.00217902	0.00871792	0.25	0.185	27	39351509	39.3515	2420
BovineHD2700001610	2.265e-05	5.61613e-07	0.0107	0.1039	0.51	2.56323e-10	0.00212307	0.0077205	0.275	0.201	27	4945999	4.946	2385
BovineHD2700009797	2.264e-05	5.27846e-07	0.0105	0.109	0.559	2.52773e-10	0.00214964	0.00677316	0.317	0.185	27	34763017	34.763	2415
BovineHD2700006090	-2.263e-05	5.25713e-07	0.0102	0.1034	0.242	1.87871e-10	-0.00221884	0.00722479	0.307	0.141	27	21569019	21.569	2402
BovineHD2700008356	2.263e-05	5.42819e-07	0.0112	0.1115	0.297	2.13818e-10	0.00202687	0.00746221	0.272	0.138	27	30275887	30.2759	2411
BovineHD2700008564	-2.263e-05	4.9716e-07	0.0105	0.1054	0.842	1.35884e-10	-0.00216176	0.00725734	0.298	0.091	27	30814659	30.8147	2411
BovineHD2700009746	-2.263e-05	4.74506e-07	0.0102	0.1043	0.568	2.51291e-10	-0.00221819	0.00710018	0.312	0.169	27	34637113	34.6371	2415
BovineHD2700002821	2.262e-05	4.62824e-07	0.0102	0.1025	0.482	2.55605e-10	0.0022108	0.00706332	0.313	0.184	27	9139790	9.13979	2390
BovineHD2700013188	-2.26e-05	5.30396e-07	0.01	0.0958	0.525	2.54739e-10	-0.00226746	0.00715073	0.317	0.179	27	45264105	45.2641	2426
BovineHD2700011054	-2.259e-05	4.86996e-07	0.0104	0.1023	0.421	2.48859e-10	-0.00216534	0.00739908	0.293	0.185	27	38319980	38.32	2419
BovineHD2700011289	-2.258e-05	4.96076e-07	0.0109	0.1105	0.497	2.54986e-10	-0.00207818	0.00655673	0.317	0.174	27	38989597	38.9896	2419
BovineHD2700012711	2.256e-05	4.69051e-07	0.0099	0.1011	0.389	2.41896e-10	0.00227107	0.00726093	0.313	0.174	27	43853544	43.8535	2424
BovineHD2700010065	2.255e-05	6.47274e-07	0.0096	0.1048	0.616	2.40453e-10	0.00234844	0.0074511	0.315	0.207	27	35425183	35.4252	2416
ARS-BFGL-NGS-339	2.254e-05	4.80224e-07	0.0106	0.1091	0.093	8.5598e-11	0.00212014	0.00654058	0.324	0.057	27	26120366	26.1204	2407
BovineHD2700007764	2.254e-05	5.64055e-07	0.0115	0.1055	0.174	1.45877e-10	0.00196595	0.00759697	0.259	0.104	27	27713467	27.7135	2408
BovineHD2700006469	-2.253e-05	4.313e-07	0.0098	0.1014	0.636	2.35129e-10	-0.00229912	0.00712289	0.323	0.163	27	23016388	23.0164	2404
BovineHD2700008365	-2.253e-05	4.78902e-07	0.0102	0.108	0.519	2.53404e-10	-0.00221593	0.00691273	0.321	0.196	27	30297041	30.297	2411
BovineHD2700011715	-2.253e-05	5.48354e-07	0.0096	0.1044	0.517	2.53443e-10	-0.00233844	0.00807504	0.29	0.209	27	40362454	40.3625	2421
BovineHD2700002941	-2.251e-05	4.96573e-07	0.0103	0.1047	0.43	2.48409e-10	-0.0021924	0.00652299	0.336	0.196	27	9774392	9.77439	2390
BovineHD2700012156	2.251e-05	4.17736e-07	0.0094	0.1056	0.776	1.75973e-10	0.00239487	0.00762666	0.314	0.107	27	41962892	41.9629	2422
BovineHD2700003022	-2.25e-05	4.40175e-07	0.0098	0.1069	0.749	1.90363e-10	-0.00229584	0.00673138	0.341	0.127	27	10138664	10.1387	2391
BovineHD2700011950	-2.25e-05	4.80517e-07	0.0101	0.103	0.527	2.52273e-10	-0.00223469	0.00688802	0.324	0.183	27	41256660	41.2567	2422
BovineHD2700000456	-2.249e-05	5.52001e-07	0.0098	0.1084	0.872	1.12907e-10	-0.00229494	0.00719963	0.319	0.087	27	1351833	1.35183	2382
BovineHD2700006455	-2.249e-05	4.69177e-07	0.0105	0.1076	0.312	2.17274e-10	-0.00213531	0.00665006	0.321	0.146	27	22960894	22.9609	2403
BovineHD2700011010	2.249e-05	5.94779e-07	0.012	0.1041	0.572	2.47696e-10	0.00187417	0.0062781	0.299	0.191	27	38209102	38.2091	2419
BovineHD2700002370	2.248e-05	4.36639e-07	0.0095	0.1044	0.386	2.39552e-10	0.00235801	0.00721562	0.327	0.168	27	7573676	7.57368	2388
BovineHD2700009626	-2.248e-05	5.36288e-07	0.0111	0.1052	0.774	1.76982e-10	-0.00203099	0.00774427	0.262	0.136	27	34079075	34.0791	2415
Hapmap40205-BTA-118023	-2.248e-05	4.55088e-07	0.0107	0.1035	0.563	2.48626e-10	-0.0021075	0.00679919	0.31	0.158	27	34679115	34.6791	2415
BovineHD2700004165	-2.247e-05	4.32032e-07	0.0094	0.1083	0.662	2.25982e-10	-0.00238171	0.00753661	0.316	0.154	27	14333043	14.333	2395
BovineHD2700012062	-2.247e-05	5.21834e-07	0.0096	0.1025	0.826	1.45352e-10	-0.00234842	0.00767989	0.306	0.119	27	41557296	41.5573	2422
BovineHD2700004155	-2.245e-05	4.96522e-07	0.0095	0.1026	0.666	2.24173e-10	-0.00236282	0.00716356	0.33	0.173	27	14306951	14.307	2395
BovineHD2700009823	-2.245e-05	4.30365e-07	0.0105	0.0988	0.442	2.4875e-10	-0.00214534	0.006655	0.322	0.158	27	34808620	34.8086	2415
BovineHD2700007476	2.244e-05	5.20371e-07	0.0096	0.1015	0.526	2.51189e-10	0.00234609	0.00695034	0.338	0.2	27	26674859	26.6749	2407
BovineHD2700009834	2.244e-05	4.62852e-07	0.01	0.0969	0.416	2.44676e-10	0.00223633	0.00633816	0.353	0.162	27	34871462	34.8715	2415
BovineHD2700010170	2.244e-05	4.48273e-07	0.0094	0.1132	0.853	1.26249e-10	0.00238707	0.00734853	0.325	0.09	27	35646941	35.6469	2416
BovineHD2700003510	2.243e-05	6.01678e-07	0.0104	0.1027	0.047	4.51606e-11	0.00215637	0.00908344	0.237	0.036	27	12119045	12.119	2393
BovineHD2700006388	2.243e-05	6.18613e-07	0.0114	0.0938	0.171	1.42503e-10	0.00196713	0.0072751	0.27	0.12	27	22669917	22.6699	2403
BovineHD2700008803	2.242e-05	4.99215e-07	0.01	0.104	0.568	2.46732e-10	0.00223492	0.00711132	0.314	0.186	27	31487447	31.4874	2412
BovineHD2700009126	2.242e-05	5.49312e-07	0.0103	0.1048	0.787	1.68603e-10	0.0021699	0.00702537	0.309	0.129	27	32379998	32.38	2413
BovineHD4100018432	-2.242e-05	5.15911e-07	0.0099	0.1024	0.067	6.26515e-11	-0.00226422	0.00785399	0.288	0.045	27	44761115	44.7611	2425
BovineHD2700003639	2.241e-05	5.05585e-07	0.0104	0.1053	0.807	1.5629e-10	0.00214823	0.00780462	0.275	0.11	27	12551281	12.5513	2393
BovineHD2700010927	2.241e-05	5.03474e-07	0.0113	0.1054	0.906	8.5719e-11	0.00198892	0.00718675	0.277	0.056	27	38043172	38.0432	2419
BovineHD2700009085	2.239e-05	5.2895e-07	0.0107	0.1058	0.29	2.06346e-10	0.00209916	0.00681748	0.308	0.148	27	32229653	32.2297	2413
BovineHD2700009902	-2.239e-05	5.77637e-07	0.0106	0.1056	0.591	2.42249e-10	-0.00211881	0.00819429	0.259	0.191	27	35074591	35.0746	2416
BovineHD2700007120	2.238e-05	5.31974e-07	0.0096	0.1039	0.485	2.50259e-10	0.0023235	0.00697117	0.333	0.207	27	25376921	25.3769	2406
BovineHD2700000482	-2.237e-05	5.59708e-07	0.0102	0.1057	0.311	2.14415e-10	-0.00220044	0.00750995	0.293	0.178	27	1448613	1.44861	2382
BovineHD2700007327	2.237e-05	5.43004e-07	0.011	0.1094	0.402	2.40608e-10	0.00203965	0.00721518	0.283	0.186	27	26118787	26.1188	2407
BovineHD2700008559	2.236e-05	5.67965e-07	0.0111	0.1044	0.158	1.32744e-10	0.00201473	0.00717293	0.281	0.096	27	30800243	30.8002	2411
BovineHD2700002552	-2.235e-05	4.76266e-07	0.0104	0.1085	0.606	2.38475e-10	-0.00215586	0.00773891	0.279	0.176	27	8126082	8.12608	2389
BovineHD2700007115	2.235e-05	4.74533e-07	0.0103	0.1066	0.466	2.48559e-10	0.00216283	0.00651074	0.332	0.181	27	25369330	25.3693	2406
BovineHD2700003732	2.234e-05	6.36528e-07	0.0097	0.1026	0.991	9.04219e-12	0.00229527	0.0107285	0.214	0.008	27	12748861	12.7489	2393
BovineHD2700006544	2.233e-05	4.30256e-07	0.0103	0.1047	0.105	9.35657e-11	0.0021612	0.00658872	0.328	0.054	27	23292098	23.2921	2404
BovineHD2700008112	2.233e-05	4.70062e-07	0.0113	0.1076	0.261	1.92364e-10	0.00198227	0.00653502	0.303	0.129	27	29415055	29.4151	2410
BovineHD2700008342	-2.233e-05	4.36927e-07	0.0103	0.1056	0.2	1.59415e-10	-0.00217515	0.00711548	0.306	0.1	27	30229318	30.2293	2411
BovineHD2700010169	-2.233e-05	5.40532e-07	0.0105	0.1126	0.146	1.24587e-10	-0.00212038	0.00804479	0.264	0.096	27	35645794	35.6458	2416
BovineHD2700005818	2.232e-05	4.00442e-07	0.0096	0.1041	0.585	2.41822e-10	0.0023167	0.00667874	0.347	0.173	27	20385474	20.3855	2401
BovineHD2700012734	-2.232e-05	4.77993e-07	0.0096	0.1054	0.776	1.73014e-10	-0.00233328	0.006985	0.334	0.124	27	43937858	43.9379	2424
BovineHD2700013003	2.232e-05	4.95095e-07	0.0108	0.1061	0.64	2.29663e-10	0.00206069	0.00680974	0.303	0.136	27	44664438	44.6644	2425
BovineHD2700002639	-2.231e-05	5.05033e-07	0.0108	0.1045	0.761	1.81048e-10	-0.00207179	0.00727616	0.285	0.143	27	8428694	8.42869	2389
BovineHD2700003948	2.231e-05	3.94304e-07	0.0093	0.1093	0.55	2.46458e-10	0.0023907	0.00747865	0.32	0.174	27	13535247	13.5352	2394
BovineHD4100018138	2.23e-05	6.26395e-07	0.0115	0.1043	0.615	2.35367e-10	0.00194457	0.00741451	0.262	0.205	27	2841132	2.84113	2383
BovineHD2700005012	-2.23e-05	4.45982e-07	0.01	0.1078	0.352	2.26786e-10	-0.00223019	0.00719676	0.31	0.149	27	17069788	17.0698	2398
BovineHD2700010835	2.23e-05	5.06562e-07	0.0108	0.1143	0.636	2.30349e-10	0.00205857	0.00691517	0.298	0.164	27	37778510	37.7785	2418
BovineHD2700000467	2.229e-05	5.40828e-07	0.0113	0.1075	0.722	1.99656e-10	0.00196674	0.00688892	0.285	0.139	27	1367225	1.36722	2382
BovineHD4100018173	2.229e-05	5.42732e-07	0.0109	0.1086	0.545	2.46435e-10	0.00203882	0.00663095	0.307	0.192	27	10522666	10.5227	2391
BovineHD2700003934	2.229e-05	4.74516e-07	0.0095	0.1051	0.686	2.14158e-10	0.00233803	0.00732619	0.319	0.166	27	13503783	13.5038	2394
BovineHD2700011862	2.228e-05	4.43671e-07	0.0094	0.109	0.513	2.48053e-10	0.00237879	0.00752792	0.316	0.187	27	40854370	40.8544	2421
BovineHD2700000550	-2.226e-05	4.80848e-07	0.0097	0.1035	0.232	1.76554e-10	-0.00229447	0.00732721	0.313	0.137	27	1578723	1.57872	2382
BovineHD2700001606	2.225e-05	5.23768e-07	0.0108	0.1034	0.51	2.47463e-10	0.00205396	0.00654649	0.314	0.188	27	4937083	4.93708	2385
BovineHD2700003082	-2.225e-05	3.88825e-07	0.0088	0.1045	0.151	1.27043e-10	-0.00251861	0.00725057	0.347	0.085	27	10342265	10.3423	2391
BovineHD2700009955	2.225e-05	4.39018e-07	0.0107	0.1047	0.174	1.42609e-10	0.00207331	0.00720703	0.288	0.088	27	35208391	35.2084	2416
BovineHD2700006571	2.224e-05	5.16488e-07	0.0097	0.1016	0.811	1.51695e-10	0.00229248	0.00714286	0.321	0.123	27	23398354	23.3984	2404
BovineHD2700000348	2.221e-05	4.15446e-07	0.01	0.1149	0.759	1.80186e-10	0.00222085	0.0072465	0.306	0.124	27	1103162	1.10316	2382
BovineHD2700011168	-2.221e-05	5.62937e-07	0.011	0.1107	0.707	2.04501e-10	-0.00202538	0.00820352	0.247	0.141	27	38661599	38.6616	2419
BovineHD2700000221	-2.22e-05	6.18398e-07	0.0111	0.1048	0.796	1.59966e-10	-0.00200567	0.00820083	0.245	0.134	27	679288	0.679288	2381
BovineHD2700006381	2.22e-05	4.93843e-07	0.0108	0.1009	0.171	1.39637e-10	0.00205543	0.00720626	0.285	0.104	27	22632657	22.6327	2403
BovineHD2700008707	2.22e-05	4.4884e-07	0.0096	0.108	0.454	2.44292e-10	0.00231217	0.00755399	0.306	0.187	27	31215257	31.2153	2412
BovineHD2700010076	-2.22e-05	5.66851e-07	0.0109	0.1105	0.7	2.06856e-10	-0.00203684	0.00665089	0.306	0.148	27	35456329	35.4563	2416
BovineHD2700000272	2.219e-05	5.09864e-07	0.0111	0.1021	0.518	2.45844e-10	0.00200502	0.00635962	0.315	0.184	27	848237	0.848237	2381
BovineHD2700007498	-2.218e-05	5.42009e-07	0.0106	0.108	0.642	2.26113e-10	-0.00208585	0.00670417	0.311	0.178	27	26751222	26.7512	2407
BovineHD2700002165	2.217e-05	5.63001e-07	0.0109	0.1079	0.372	2.29692e-10	0.00203413	0.00683282	0.298	0.188	27	6871070	6.87107	2387
BovineHD2700007176	-2.217e-05	4.53103e-07	0.0104	0.108	0.219	1.68404e-10	-0.00212519	0.00611327	0.348	0.124	27	25511330	25.5113	2406
BovineHD2700011043	-2.217e-05	5.24348e-07	0.011	0.106	0.873	1.092e-10	-0.0020094	0.00729981	0.275	0.083	27	38286018	38.286	2419
BovineHD2700013649	-2.217e-05	4.53314e-07	0.0094	0.1133	0.35	2.23471e-10	-0.00236679	0.00732927	0.323	0.167	27	41266952	41.267	2422
BovineHD2700003573	2.216e-05	4.99559e-07	0.0096	0.1052	0.642	2.25759e-10	0.0023166	0.00712182	0.325	0.18	27	12357154	12.3572	2393
BovineHD2700012918	-2.216e-05	4.69128e-07	0.0109	0.1058	0.241	1.79444e-10	-0.00203952	0.00729425	0.28	0.111	27	44413673	44.4137	2425
BovineHD2700004884	-2.215e-05	5.29878e-07	0.0102	0.1047	0.613	2.32934e-10	-0.0021789	0.00699027	0.312	0.189	27	16757183	16.7572	2397
BovineHD2700005017	-2.215e-05	5.24352e-07	0.0102	0.107	0.335	2.18642e-10	-0.00217108	0.00753989	0.288	0.169	27	17101293	17.1013	2398
BovineHD2700008253	-2.215e-05	4.33394e-07	0.0103	0.1077	0.26	1.88927e-10	-0.00215771	0.0068468	0.315	0.119	27	29904520	29.9045	2410
BovineHD2700000407	-2.214e-05	5.264e-07	0.0101	0.1029	0.765	1.76256e-10	-0.0021998	0.0072325	0.304	0.144	27	1275963	1.27596	2382
BovineHD2700007119	2.214e-05	4.76621e-07	0.0113	0.1041	0.485	2.44885e-10	0.00196521	0.00708896	0.277	0.166	27	25375816	25.3758	2406
BovineHD2700011524	2.213e-05	5.02058e-07	0.0104	0.1043	0.674	2.15359e-10	0.0021281	0.00686509	0.31	0.165	27	39694081	39.6941	2420
BovineHD2700002830	-2.211e-05	4.96462e-07	0.0106	0.105	0.411	2.36628e-10	-0.00209243	0.00669845	0.312	0.178	27	9202744	9.20274	2390
BovineHD2700003683	-2.21e-05	4.15739e-07	0.0098	0.1087	0.29	2.0104e-10	-0.00225522	0.00731156	0.308	0.142	27	12649349	12.6493	2393
BovineHD2700007642	-2.21e-05	4.92153e-07	0.0104	0.1089	0.582	2.37733e-10	-0.00212512	0.0074078	0.287	0.178	27	27226647	27.2266	2408
BovineHD2700000226	2.209e-05	5.51352e-07	0.0102	0.106	0.204	1.58433e-10	0.00216564	0.00694816	0.312	0.13	27	722745	0.722745	2381
BovineHD2700002934	2.209e-05	4.7407e-07	0.0106	0.1026	0.637	2.25682e-10	0.00208419	0.00675099	0.309	0.169	27	9751576	9.75158	2390
BovineHD4100018278	-2.208e-05	4.42177e-07	0.0096	0.1066	0.583	2.37086e-10	-0.00230018	0.00693686	0.332	0.171	27	26223147	26.2231	2407
BovineHD2700010965	2.208e-05	4.24548e-07	0.0091	0.1083	0.489	2.43625e-10	0.00241745	0.00737053	0.328	0.168	27	38121968	38.122	2419
BovineHD2700004474	2.207e-05	5.1591e-07	0.01	0.1032	0.089	7.86577e-11	0.00221421	0.00699626	0.316	0.057	27	15380378	15.3804	2396
BovineHD2700007419	2.207e-05	4.70883e-07	0.0106	0.1078	0.718	1.97295e-10	0.00208234	0.00669811	0.311	0.139	27	26538082	26.5381	2407
BovineHD2700002809	-2.206e-05	4.68183e-07	0.0106	0.105	0.37	2.26857e-10	-0.00208117	0.00691062	0.301	0.164	27	9119330	9.11933	2390
BovineHD2700013144	-2.206e-05	5.29357e-07	0.0095	0.1075	0.648	2.22153e-10	-0.00232241	0.00745674	0.311	0.198	27	45147536	45.1475	2426
BovineHD2700000714	-2.205e-05	4.78218e-07	0.0101	0.1041	0.266	1.89826e-10	-0.00219069	0.00670904	0.327	0.143	27	2108787	2.10879	2383
BovineHD2700010165	2.204e-05	6.56697e-07	0.0101	0.115	0.853	1.21784e-10	0.00217482	0.00791403	0.275	0.116	27	35638486	35.6385	2416
BovineHD2700008195	-2.202e-05	4.24933e-07	0.0095	0.1	0.429	2.37579e-10	-0.00230994	0.00719553	0.321	0.158	27	29759647	29.7596	2410
BovineHD2700010567	2.201e-05	4.99092e-07	0.0108	0.1052	0.494	2.42253e-10	0.00203199	0.00715718	0.284	0.178	27	36991236	36.9912	2417
BovineHD2700003107	-2.199e-05	4.61945e-07	0.0109	0.1063	0.238	1.75594e-10	-0.00201128	0.00624427	0.322	0.126	27	10425521	10.4255	2391
BovineHD2700002963	-2.198e-05	4.66562e-07	0.0101	0.1056	0.495	2.41473e-10	-0.0021688	0.00688444	0.315	0.171	27	9888934	9.88893	2390
BovineHD2700003946	-2.197e-05	4.87508e-07	0.0102	0.1105	0.45	2.38913e-10	-0.00216089	0.00675304	0.32	0.193	27	13529857	13.5299	2394
BovineHD2700010587	2.197e-05	5.18946e-07	0.0104	0.1073	0.295	2.00571e-10	0.00210542	0.00788535	0.267	0.154	27	37027959	37.028	2418
BovineHD2700000707	2.196e-05	4.74505e-07	0.0098	0.1013	0.617	2.27748e-10	0.00224812	0.00732952	0.307	0.182	27	2076555	2.07655	2383
BovineHD2700011172	-2.195e-05	5.10501e-07	0.0098	0.1071	0.466	2.39695e-10	-0.0022395	0.00676837	0.331	0.188	27	38673590	38.6736	2419
BovineHD2700000785	-2.194e-05	4.54162e-07	0.0094	0.0979	0.667	2.13645e-10	-0.00233366	0.0075475	0.309	0.16	27	2375646	2.37565	2383
BovineHD2700000372	2.193e-05	5.19505e-07	0.0099	0.103	0.624	2.25547e-10	0.00221509	0.00711883	0.311	0.188	27	1195010	1.19501	2382
BovineHD2700003338	2.193e-05	5.2737e-07	0.0104	0.0965	0.597	2.31424e-10	0.00211552	0.00668772	0.316	0.183	27	11221565	11.2216	2392
BovineHD2700008802	2.193e-05	4.72625e-07	0.0104	0.1045	0.57	2.35736e-10	0.00211515	0.00664432	0.318	0.173	27	31486116	31.4861	2412
BovineHD2700000750	-2.192e-05	4.45464e-07	0.01	0.1052	0.472	2.394e-10	-0.00219161	0.00666203	0.329	0.184	27	2222377	2.22238	2383
BovineHD2700002260	-2.192e-05	3.84121e-07	0.0104	0.1006	0.601	2.30464e-10	-0.00210804	0.0060603	0.348	0.144	27	7191383	7.19138	2388
BovineHD2700010109	2.192e-05	4.9694e-07	0.0103	0.11	0.828	1.36595e-10	0.00212125	0.00668894	0.317	0.101	27	35495505	35.4955	2416
BovineHD2700010490	-2.192e-05	4.61148e-07	0.0095	0.1036	0.292	1.98571e-10	-0.00229911	0.0070672	0.325	0.141	27	36761407	36.7614	2417
BovineHD2700010895	2.192e-05	5.46244e-07	0.0117	0.1073	0.679	2.09581e-10	0.00187885	0.00700687	0.268	0.145	27	37955106	37.9551	2418
BovineHD2700011444	-2.192e-05	6.79842e-07	0.0111	0.1051	0.526	2.39578e-10	-0.00197471	0.00755517	0.261	0.218	27	39473329	39.4733	2420
BovineHD2700005070	-2.191e-05	4.43082e-07	0.0099	0.107	0.542	2.38235e-10	-0.00220533	0.00672537	0.328	0.177	27	17445046	17.445	2398
BovineHD2700007184	-2.191e-05	4.23871e-07	0.0095	0.1068	0.205	1.56269e-10	-0.00230632	0.00616091	0.374	0.119	27	25530269	25.5303	2406
BovineHD2700012796	2.191e-05	4.76229e-07	0.0099	0.1051	0.494	2.40032e-10	0.00220588	0.00734407	0.3	0.177	27	44129201	44.1292	2425
BovineHD2700004715	-2.19e-05	4.20737e-07	0.0092	0.1026	0.774	1.67693e-10	-0.00238937	0.00722801	0.331	0.123	27	16262487	16.2625	2397
BovineHD2700005278	-2.19e-05	4.14673e-07	0.0089	0.0967	0.604	2.29432e-10	-0.00247002	0.00714838	0.346	0.168	27	18427843	18.4278	2399
BovineHD2700011029	2.19e-05	3.90165e-07	0.0104	0.1055	0.604	2.29457e-10	0.00209924	0.00630059	0.333	0.147	27	38245088	38.2451	2419
BovineHD2700003456	-2.189e-05	4.77534e-07	0.0096	0.1038	0.522	2.39227e-10	-0.00228861	0.00729689	0.314	0.196	27	11802065	11.8021	2392
BovineHD2700010102	-2.189e-05	4.29367e-07	0.0097	0.1089	0.366	2.22492e-10	-0.00226456	0.00690334	0.328	0.158	27	35486100	35.4861	2416
BovineHD2700010462	-2.189e-05	5.75011e-07	0.01	0.107	0.065	5.85746e-11	-0.00218167	0.00757882	0.288	0.053	27	36600314	36.6003	2417
BovineHD2700008808	2.188e-05	4.32699e-07	0.0095	0.102	0.468	2.38442e-10	0.00229527	0.00705184	0.325	0.177	27	31494817	31.4948	2412
BovineHD2700000927	2.187e-05	5.20298e-07	0.0109	0.1019	0.806	1.49619e-10	0.00200634	0.00726941	0.276	0.114	27	2809417	2.80942	2383
BovineHD2700003715	2.187e-05	5.45125e-07	0.0107	0.1026	0.804	1.50838e-10	0.00204377	0.00741631	0.276	0.126	27	12723354	12.7234	2393
BovineHD2700008633	2.187e-05	5.26852e-07	0.0103	0.1053	0.439	2.3554e-10	0.00211633	0.00674228	0.314	0.187	27	30998578	30.9986	2411
BovineHD2700004076	2.186e-05	4.98978e-07	0.0097	0.1045	0.788	1.59895e-10	0.00226158	0.00779643	0.29	0.127	27	13988719	13.9887	2394
BovineHD2700010843	-2.186e-05	5.06778e-07	0.0105	0.1101	0.317	2.06902e-10	-0.00208814	0.00701274	0.298	0.164	27	37826213	37.8262	2418
BovineHD2700003473	-2.185e-05	5.46007e-07	0.01	0.1035	0.662	2.13784e-10	-0.002178	0.00833401	0.261	0.193	27	11931500	11.9315	2392
BovineHD2700004401	-2.185e-05	5.01298e-07	0.0109	0.1045	0.191	1.47233e-10	-0.00199808	0.00615996	0.324	0.107	27	15223295	15.2233	2396
ARS-BFGL-NGS-115354	2.183e-05	4.65157e-07	0.0091	0.1032	0.274	1.89403e-10	0.00240772	0.00730006	0.33	0.153	27	31426001	31.426	2412
BovineHD2700011501	2.182e-05	5.47014e-07	0.0104	0.1133	0.3	1.99864e-10	0.00209168	0.00731121	0.286	0.158	27	39630876	39.6309	2420
BovineHD2700004913	2.181e-05	4.81328e-07	0.0092	0.1037	0.283	1.93235e-10	0.00237945	0.00656575	0.362	0.17	27	16812610	16.8126	2397
BovineHD2700011788	2.181e-05	5.15719e-07	0.0104	0.1115	0.44	2.34505e-10	0.00210416	0.00725032	0.29	0.161	27	40634264	40.6343	2421
BovineHD2700005023	-2.18e-05	5.19511e-07	0.0104	0.1077	0.254	1.79964e-10	-0.00209571	0.00724217	0.289	0.122	27	17119252	17.1193	2398
BovineHD2700005283	-2.179e-05	4.12921e-07	0.01	0.1038	0.385	2.24847e-10	-0.00217937	0.00669718	0.325	0.148	27	18453366	18.4534	2399
BovineHD2700010127	2.179e-05	5.21728e-07	0.0108	0.1057	0.643	2.17791e-10	0.00201728	0.00709044	0.285	0.174	27	35547546	35.5475	2416
BovineHD2700012673	2.179e-05	5.92343e-07	0.0107	0.1077	0.64	2.18818e-10	0.00204287	0.0077063	0.265	0.191	27	43776897	43.7769	2424
BovineHD2700013189	-2.178e-05	5.01965e-07	0.0103	0.0948	0.44	2.33867e-10	-0.00211488	0.0066826	0.316	0.162	27	45264882	45.2649	2426
BovineHD2700002790	-2.177e-05	5.20831e-07	0.012	0.1112	0.681	2.05812e-10	-0.00181438	0.00695416	0.261	0.15	27	9029055	9.02905	2390
BovineHD2700007065	-2.177e-05	5.06745e-07	0.0098	0.1097	0.411	2.29608e-10	-0.0022143	0.00741417	0.299	0.195	27	25163804	25.1638	2406
BovineHD2700000485	2.176e-05	4.43236e-07	0.0093	0.1065	0.808	1.46891e-10	0.0023481	0.00741376	0.317	0.118	27	1455389	1.45539	2382
BovineHD2700004161	2.176e-05	4.95437e-07	0.0104	0.1085	0.337	2.11633e-10	0.00208607	0.00687116	0.304	0.159	27	14319810	14.3198	2395
BovineHD2700007280	2.176e-05	4.00995e-07	0.0096	0.1133	0.764	1.70873e-10	0.00227445	0.00661841	0.344	0.114	27	25887767	25.8878	2406
BovineHD2700010343	2.176e-05	5.51048e-07	0.0097	0.1107	0.257	1.80712e-10	0.00225121	0.00940637	0.239	0.161	27	36219500	36.2195	2417
BovineHD2700010555	2.175e-05	6.00975e-07	0.01	0.1051	0.867	1.09026e-10	0.00216767	0.00790185	0.274	0.099	27	36965462	36.9655	2417
BovineHD2700012866	2.175e-05	4.45295e-07	0.0106	0.1035	0.62	2.22796e-10	0.00205811	0.00714096	0.288	0.152	27	44298629	44.2986	2425
BovineHD2700002559	2.174e-05	5.20321e-07	0.0106	0.1085	0.301	1.98917e-10	0.00205763	0.00707733	0.291	0.156	27	8138948	8.13895	2389
BovineHD2700009802	2.173e-05	5.09518e-07	0.0103	0.1069	0.559	2.32812e-10	0.00210977	0.00641543	0.329	0.183	27	34766958	34.767	2415
BovineHD2700002163	2.172e-05	4.09628e-07	0.0107	0.1072	0.372	2.20485e-10	0.00203653	0.00642626	0.317	0.147	27	6869126	6.86913	2387
BovineHD2700004065	2.172e-05	4.39544e-07	0.0097	0.1058	0.788	1.57839e-10	0.0022316	0.0065254	0.342	0.114	27	13951224	13.9512	2394
BovineHD2700012637	-2.172e-05	5.22178e-07	0.0106	0.1084	0.092	7.88986e-11	-0.00204887	0.00860864	0.238	0.06	27	43689586	43.6896	2424
BovineHD2700009107	-2.171e-05	4.45285e-07	0.0093	0.1031	0.624	2.21093e-10	-0.00232626	0.00751396	0.31	0.167	27	32326978	32.327	2413
BovineHD2700011916	2.171e-05	4.84402e-07	0.0094	0.1058	0.333	2.09299e-10	0.00230165	0.0080789	0.285	0.167	27	41107807	41.1078	2422
BovineHD2700000380	2.169e-05	5.47378e-07	0.0092	0.103	0.554	2.32534e-10	0.00236652	0.00789139	0.3	0.225	27	1212755	1.21276	2382
BovineHD2700003026	2.169e-05	5.06112e-07	0.0104	0.1081	0.251	1.76947e-10	0.0020791	0.00671111	0.31	0.136	27	10154141	10.1541	2391
BovineHD2700004177	2.168e-05	4.23622e-07	0.0103	0.1058	0.874	1.03395e-10	0.00209764	0.00739241	0.284	0.07	27	14376416	14.3764	2395
BovineHD2700005823	2.168e-05	5.42219e-07	0.0091	0.1008	0.449	2.32592e-10	0.00238271	0.00836779	0.285	0.239	27	20421856	20.4219	2401
BovineHD2700011959	-2.167e-05	4.95815e-07	0.0107	0.1229	0.744	1.78869e-10	-0.00201894	0.00704466	0.287	0.131	27	41286870	41.2869	2422
BovineHD2700008293	-2.166e-05	5.6632e-07	0.0102	0.1033	0.581	2.28377e-10	-0.00213019	0.00754593	0.282	0.206	27	30029924	30.0299	2411
BovineHD2700011416	-2.166e-05	5.16765e-07	0.0097	0.1048	0.632	2.18277e-10	-0.00223261	0.00770048	0.29	0.172	27	39384153	39.3842	2420
BTB-00957311	2.165e-05	6.05158e-07	0.0119	0.1093	0.338	2.09875e-10	0.00181441	0.00694196	0.261	0.168	27	14326129	14.3261	2395
BovineHD2700000463	-2.164e-05	4.81136e-07	0.0103	0.106	0.436	2.30323e-10	-0.00209426	0.00690369	0.303	0.169	27	1362356	1.36236	2382
BovineHD2700006386	-2.164e-05	4.98287e-07	0.0101	0.0993	0.829	1.3264e-10	-0.00213506	0.00704158	0.303	0.111	27	22655697	22.6557	2403
BovineHD2700012605	-2.164e-05	4.50631e-07	0.0099	0.1031	0.162	1.27447e-10	-0.00218601	0.00681775	0.321	0.093	27	43516991	43.517	2424
BovineHD2700001400	-2.163e-05	5.33024e-07	0.0101	0.1031	0.465	2.32712e-10	-0.0021484	0.00698069	0.308	0.202	27	4245148	4.24515	2385
BovineHD2700007968	-2.162e-05	4.65144e-07	0.0101	0.1048	0.724	1.86998e-10	-0.00213377	0.00719206	0.297	0.143	27	28431610	28.4316	2409
BovineHD2700002261	-2.161e-05	5.06995e-07	0.0096	0.1008	0.248	1.74344e-10	-0.00225133	0.00780828	0.288	0.156	27	7195349	7.19535	2388
ARS-BFGL-NGS-3694	2.161e-05	6.23182e-07	0.0112	0.1046	0.334	2.07718e-10	0.00192922	0.00659171	0.293	0.182	27	14292852	14.2929	2395
BovineHD2700013095	-2.161e-05	4.65738e-07	0.0103	0.1046	0.273	1.85363e-10	-0.00209837	0.0070661	0.297	0.143	27	45005837	45.0058	2426
BovineHD2700003591	2.16e-05	6.07732e-07	0.0105	0.105	0.657	2.10257e-10	0.00206333	0.00688565	0.3	0.202	27	12456765	12.4568	2393
BovineHD2700010641	-2.16e-05	4.9225e-07	0.0101	0.1049	0.234	1.67281e-10	-0.00213117	0.00669486	0.318	0.137	27	37166048	37.166	2418
BovineHD2700000322	2.159e-05	4.62229e-07	0.0099	0.103	0.319	2.02571e-10	0.00218795	0.00735016	0.298	0.156	27	1030415	1.03042	2382
BovineHD2700004168	2.157e-05	4.81005e-07	0.0099	0.1062	0.353	2.12599e-10	0.00217182	0.0069637	0.312	0.17	27	14343665	14.3437	2395
BovineHD2700008090	2.157e-05	4.70223e-07	0.0103	0.1032	0.154	1.21245e-10	0.00210103	0.00770118	0.273	0.094	27	29297173	29.2972	2410
BovineHD2700010979	-2.157e-05	6.28782e-07	0.0097	0.1038	0.265	1.81241e-10	-0.00221576	0.00731863	0.303	0.185	27	38158744	38.1587	2419
BovineHD2700002023	-2.155e-05	7.83157e-07	0.0106	0.1	0.974	2.35284e-11	-0.002039	0.00909444	0.224	0.025	27	6504284	6.50428	2387
BovineHD2700002936	-2.154e-05	4.6065e-07	0.0108	0.1041	0.363	2.14441e-10	-0.00200018	0.006644	0.301	0.163	27	9757539	9.75754	2390
BovineHD4100018433	2.154e-05	4.11414e-07	0.0094	0.1051	0.53	2.31222e-10	0.00228381	0.00674148	0.339	0.177	27	44795496	44.7955	2425
ARS-BFGL-NGS-53149	-2.153e-05	5.73589e-07	0.0098	0.1033	0.96	3.56591e-11	-0.0021891	0.00780762	0.28	0.031	27	41981338	41.9813	2422
BovineHD2700003628	2.151e-05	4.16613e-07	0.0081	0.1049	0.771	1.63473e-10	0.00266624	0.00710635	0.375	0.132	27	12527860	12.5279	2393
BovineHD2700004201	2.151e-05	4.74297e-07	0.0105	0.1037	0.722	1.85714e-10	0.00204248	0.00651252	0.314	0.141	27	14473001	14.473	2395
ARS-BFGL-NGS-89711	2.151e-05	5.40218e-07	0.0115	0.1074	0.577	2.25842e-10	0.00187018	0.00677113	0.276	0.187	27	29231663	29.2317	2410
BovineHD2700002553	-2.15e-05	5.48943e-07	0.0101	0.1087	0.704	1.92718e-10	-0.002136	0.00702262	0.304	0.169	27	8131258	8.13126	2389
Hapmap43421-BTA-97718	-2.15e-05	4.83215e-07	0.0099	0.1037	0.639	2.13242e-10	-0.00217926	0.00752702	0.29	0.168	27	28148660	28.1487	2409
BovineHD2700012002	-2.15e-05	4.96494e-07	0.0102	0.1043	0.323	2.02011e-10	-0.00210743	0.0073981	0.285	0.164	27	41365648	41.3656	2422
BovineHD2700002409	-2.149e-05	5.46961e-07	0.0102	0.1045	0.468	2.30019e-10	-0.00210015	0.00738523	0.284	0.176	27	7690247	7.69025	2388
BovineHD2700007907	-2.149e-05	4.382e-07	0.01	0.1046	0.41	2.23364e-10	-0.0021487	0.00663075	0.324	0.166	27	28289978	28.29	2409
BovineHD2700012044	2.147e-05	4.87872e-07	0.0109	0.1042	0.532	2.29523e-10	0.0019758	0.00660895	0.299	0.172	27	41496391	41.4964	2422
BovineHD2700008704	2.146e-05	3.99318e-07	0.01	0.1085	0.454	2.2842e-10	0.00214637	0.00687176	0.312	0.164	27	31210394	31.2104	2412
BovineHD2700004277	2.145e-05	4.85438e-07	0.0101	0.1022	0.885	9.38545e-11	0.00212339	0.00794826	0.267	0.065	27	14729479	14.7295	2395
BovineHD2700006236	2.145e-05	5.03771e-07	0.0107	0.1035	0.045	3.95414e-11	0.00199818	0.00801515	0.249	0.029	27	22159460	22.1595	2403
BovineHD2700002065	-2.144e-05	5.31759e-07	0.0108	0.1057	0.12	9.72194e-11	-0.00198477	0.00722778	0.275	0.076	27	6623962	6.62396	2387
BovineHD2700003753	-2.144e-05	4.76948e-07	0.0108	0.1074	0.646	2.10251e-10	-0.00199173	0.00661343	0.301	0.166	27	12815698	12.8157	2393
BovineHD2700002228	-2.143e-05	4.63206e-07	0.0097	0.1039	0.284	1.86792e-10	-0.00220916	0.00639243	0.346	0.148	27	7022410	7.02241	2388
BovineHD4100018361	-2.143e-05	4.92613e-07	0.0098	0.1092	0.56	2.26159e-10	-0.00217882	0.00728575	0.299	0.197	27	35534559	35.5346	2416
BovineHD2700010653	2.143e-05	4.43016e-07	0.0095	0.1025	0.312	1.97155e-10	0.00224741	0.00711622	0.316	0.148	27	37183730	37.1837	2418
BovineHD2700003147	-2.142e-05	5.1725e-07	0.0104	0.1059	0.473	2.28788e-10	-0.0020664	0.00738423	0.28	0.189	27	10532378	10.5324	2391
BovineHD2700008453	2.142e-05	5.52144e-07	0.0111	0.1069	0.365	2.12753e-10	0.00192428	0.00660513	0.291	0.178	27	30552274	30.5523	2411
BovineHD2700011100	2.142e-05	4.50658e-07	0.0105	0.1078	0.367	2.13239e-10	0.00203374	0.00691496	0.294	0.15	27	38468455	38.4685	2419
BovineHD2700008130	-2.141e-05	5.33232e-07	0.0101	0.1031	0.129	1.02766e-10	-0.00211946	0.00843292	0.251	0.085	27	29537610	29.5376	2410
BovineHD2700010728	-2.14e-05	4.93142e-07	0.0108	0.1237	0.337	2.04619e-10	-0.00198157	0.0071275	0.278	0.159	27	37342670	37.3427	2418
BovineHD2700011853	-2.14e-05	4.57879e-07	0.0096	0.1048	0.334	2.03797e-10	-0.00222942	0.00698773	0.319	0.163	27	40819920	40.8199	2421
BovineHD2700003701	2.139e-05	4.70486e-07	0.0099	0.0956	0.577	2.23283e-10	0.00216057	0.00815817	0.265	0.184	27	12685011	12.685	2393
BovineHD2700012805	-2.138e-05	4.80395e-07	0.0103	0.1046	0.506	2.2858e-10	-0.00206929	0.00687732	0.301	0.172	27	44140947	44.1409	2425
BovineHD2700003751	-2.137e-05	4.78766e-07	0.0103	0.1072	0.657	2.05923e-10	-0.00207499	0.00628879	0.33	0.171	27	12810984	12.811	2393
BovineHD2700007457	2.137e-05	4.60825e-07	0.0096	0.103	0.35	2.07708e-10	0.00221864	0.00731677	0.303	0.164	27	26622335	26.6223	2407
BovineHD2700003629	2.136e-05	4.94295e-07	0.0098	0.1043	0.807	1.41967e-10	0.00217236	0.00737635	0.295	0.113	27	12528425	12.5284	2393
BovineHD2700005281	-2.135e-05	5.19536e-07	0.0103	0.0948	0.385	2.15741e-10	-0.00207933	0.00726671	0.286	0.175	27	18439603	18.4396	2399
BovineHD2700009689	-2.135e-05	4.80601e-07	0.0102	0.1056	0.195	1.43385e-10	-0.00210001	0.00731157	0.287	0.111	27	34407714	34.4077	2415
BovineHD2700000025	-2.134e-05	4.22666e-07	0.0099	0.1041	0.117	9.44089e-11	-0.00216292	0.0082361	0.263	0.069	27	106635	0.106635	2381
BovineHD2700010122	2.134e-05	4.26497e-07	0.0091	0.1094	0.418	2.21581e-10	0.00234532	0.00745497	0.315	0.185	27	35532058	35.5321	2416
BovineHD2700002244	-2.133e-05	5.25548e-07	0.0102	0.1043	0.814	1.37525e-10	-0.00209083	0.00750773	0.278	0.106	27	7113751	7.11375	2388
BovineHD2700002470	-2.133e-05	5.85027e-07	0.0105	0.1062	0.56	2.24153e-10	-0.00203788	0.00758952	0.269	0.209	27	7865020	7.86502	2388
BovineHD2700003276	2.133e-05	4.78774e-07	0.0105	0.1062	0.644	2.08608e-10	0.0020316	0.00698763	0.291	0.151	27	11022711	11.0227	2392
BovineHD2700006374	-2.133e-05	4.91608e-07	0.0097	0.1062	0.835	1.25482e-10	-0.00219106	0.00707879	0.31	0.109	27	22594468	22.5945	2403
BovineHD2700007328	2.133e-05	5.64819e-07	0.0109	0.108	0.797	1.47316e-10	0.00195071	0.0072407	0.269	0.126	27	26126514	26.1265	2407
BovineHD2700003306	-2.132e-05	4.28412e-07	0.0102	0.1035	0.881	9.51653e-11	-0.002083	0.00711029	0.293	0.067	27	11134052	11.1341	2392
BovineHD2700004212	2.132e-05	4.70457e-07	0.0097	0.1054	0.552	2.24771e-10	0.00219775	0.00676535	0.325	0.18	27	14516194	14.5162	2395
BovineHD2700007304	2.131e-05	4.97672e-07	0.0113	0.1131	0.673	1.99896e-10	0.00189151	0.00621766	0.304	0.159	27	25977644	25.9776	2406
BTA-103612-no-rs	-2.13e-05	4.7047e-07	0.0099	0.1049	0.234	1.62752e-10	-0.00215894	0.00752395	0.287	0.137	27	1121464	1.12146	2382
BovineHD2700002435	2.13e-05	4.87535e-07	0.0106	0.1052	0.546	2.24811e-10	0.00200908	0.00669128	0.3	0.187	27	7766384	7.76638	2388
BTA-104686-no-rs	-2.13e-05	4.4515e-07	0.0096	0.1077	0.437	2.2322e-10	-0.00221072	0.00687597	0.322	0.163	27	9357294	9.35729	2390
BovineHD2700004224	-2.13e-05	5.34737e-07	0.0102	0.106	0.577	2.21474e-10	-0.00208805	0.00731253	0.286	0.198	27	14543630	14.5436	2395
BovineHD2700002971	2.129e-05	3.88676e-07	0.0099	0.1068	0.414	2.20001e-10	0.00215797	0.00587449	0.367	0.155	27	9906740	9.90674	2390
BovineHD2700009473	2.129e-05	5.7038e-07	0.0112	0.1057	0.944	4.81095e-11	0.00190614	0.00736178	0.259	0.038	27	33579287	33.5793	2414
BovineHD2700011650	-2.129e-05	5.07928e-07	0.0103	0.1101	0.802	1.43777e-10	-0.00207398	0.00687313	0.302	0.108	27	40144921	40.1449	2421
BovineHD2700012754	2.129e-05	5.09571e-07	0.0096	0.1062	0.916	6.95014e-11	0.0022175	0.00942557	0.235	0.056	27	44036343	44.0363	2425
BovineHD2700001651	2.126e-05	5.47066e-07	0.0105	0.1072	0.067	5.63834e-11	0.00202522	0.00819048	0.247	0.045	27	5048072	5.04807	2386
BovineHD2700003103	-2.126e-05	4.05265e-07	0.01	0.1082	0.37	2.10699e-10	-0.00212602	0.00670841	0.317	0.137	27	10418958	10.419	2391
BovineHD2700013013	2.126e-05	4.77282e-07	0.0102	0.1121	0.655	2.04097e-10	0.002084	0.00681203	0.306	0.128	27	44694850	44.6949	2425
BTA-62667-no-rs	-2.124e-05	4.67825e-07	0.0111	0.107	0.395	2.15627e-10	-0.00191972	0.0067065	0.286	0.149	27	27046682	27.0467	2408
BovineHD2700012752	-2.124e-05	4.99058e-07	0.0113	0.1068	0.084	6.91924e-11	-0.00187971	0.00676409	0.278	0.048	27	44030282	44.0303	2425
BovineHD4100018366	2.123e-05	5.26505e-07	0.0104	0.1138	0.071	5.94609e-11	0.00204106	0.00648714	0.315	0.046	27	36070629	36.0706	2417
BovineHD2700003674	-2.122e-05	5.43908e-07	0.0108	0.1082	0.143	1.10223e-10	-0.00196493	0.00766659	0.256	0.092	27	12631075	12.6311	2393
BovineHD2700000318	-2.121e-05	4.622e-07	0.0099	0.1045	0.59	2.17726e-10	-0.00214283	0.00744154	0.288	0.178	27	1024529	1.02453	2382
BovineHD4100018392	-2.121e-05	5.93117e-07	0.0103	0.1039	0.632	2.09303e-10	-0.00205888	0.00954759	0.216	0.183	27	39383389	39.3834	2420
BovineHD2700012217	2.121e-05	5.00877e-07	0.0107	0.1067	0.726	1.78818e-10	0.00198236	0.00714469	0.277	0.142	27	42177690	42.1777	2423
BovineHD2700004008	2.12e-05	6.04747e-07	0.0102	0.1065	0.55	2.22466e-10	0.0020716	0.00773691	0.268	0.227	27	13770929	13.7709	2394
BovineHD2700006210	-2.119e-05	6.496e-07	0.0107	0.105	0.099	8.0203e-11	-0.0019864	0.00821276	0.242	0.077	27	22047314	22.0473	2403
BovineHD2700009861	-2.119e-05	5.32104e-07	0.0097	0.1065	0.859	1.08967e-10	-0.00217679	0.00776916	0.28	0.103	27	34991687	34.9917	2415
BovineHD2700006832	2.118e-05	4.85745e-07	0.0098	0.1075	0.295	1.86531e-10	0.0021616	0.00680104	0.318	0.16	27	24348125	24.3481	2405
BovineHD2700004188	2.117e-05	5.62606e-07	0.0107	0.1051	0.842	1.18916e-10	0.00198437	0.00730657	0.272	0.103	27	14422668	14.4227	2395
BovineHD2700010162	-2.117e-05	5.52684e-07	0.0104	0.1124	0.147	1.12376e-10	-0.00202906	0.00723635	0.28	0.098	27	35628140	35.6281	2416
BovineHD2700008487	2.116e-05	4.96723e-07	0.0109	0.1052	0.55	2.21577e-10	0.00194696	0.00670745	0.29	0.181	27	30665099	30.6651	2411
BovineHD2700006089	-2.115e-05	5.04099e-07	0.0111	0.1027	0.243	1.6442e-10	-0.00190555	0.00688705	0.277	0.128	27	21567851	21.5679	2402
BovineHD2700002164	2.114e-05	5.40079e-07	0.0107	0.1078	0.372	2.08886e-10	0.00198224	0.00695102	0.285	0.185	27	6869872	6.86987	2387
BovineHD2700003343	-2.114e-05	4.31159e-07	0.0102	0.1041	0.638	2.0641e-10	-0.00207225	0.00711787	0.291	0.158	27	11253023	11.253	2392
BovineHD2700003352	2.114e-05	4.13347e-07	0.0105	0.1063	0.534	2.22489e-10	0.00200742	0.00631925	0.318	0.158	27	11278085	11.2781	2392
BovineHD2700007505	-2.114e-05	4.97603e-07	0.01	0.1067	0.688	1.91929e-10	-0.00210692	0.00793957	0.265	0.16	27	26762792	26.7628	2407
BovineHD2700011397	2.113e-05	4.77152e-07	0.0105	0.1096	0.407	2.15452e-10	0.00201195	0.00694231	0.29	0.156	27	39349007	39.349	2420
BovineHD2700008127	2.11e-05	5.70642e-07	0.0101	0.1057	0.867	1.02659e-10	0.00208266	0.00707465	0.294	0.091	27	29513967	29.514	2410
BovineHD2700008209	2.11e-05	4.6587e-07	0.0102	0.1048	0.395	2.12652e-10	0.0020684	0.00674852	0.306	0.177	27	29809626	29.8096	2410
BovineHD2700013073	-2.11e-05	4.68136e-07	0.0101	0.1028	0.613	2.1123e-10	-0.00208931	0.00664301	0.315	0.162	27	44943382	44.9434	2425
BovineHD2700005021	-2.109e-05	4.13453e-07	0.0097	0.1088	0.254	1.68549e-10	-0.00216708	0.00744374	0.291	0.106	27	17113385	17.1134	2398
BovineHD2700008741	-2.108e-05	4.16778e-07	0.0099	0.1018	0.392	2.11893e-10	-0.00212214	0.00738709	0.287	0.163	27	31295989	31.296	2412
BovineHD2700003274	-2.107e-05	5.93265e-07	0.0109	0.106	0.356	2.03459e-10	-0.00193274	0.00733909	0.263	0.175	27	11019207	11.0192	2392
BovineHD2700005232	-2.107e-05	5.2341e-07	0.0099	0.1025	0.352	2.02505e-10	-0.0021359	0.00764115	0.28	0.176	27	18124864	18.1249	2399
BovineHD2700009293	2.107e-05	5.50914e-07	0.0108	0.1072	0.049	4.09985e-11	0.00195106	0.00805986	0.242	0.033	27	32890964	32.891	2413
BovineHD2700009820	-2.107e-05	4.4371e-07	0.0096	0.0962	0.442	2.19005e-10	-0.00219473	0.00671155	0.327	0.175	27	34797396	34.7974	2415
BovineHD2700002871	-2.106e-05	4.97501e-07	0.0112	0.107	0.43	2.17323e-10	-0.00187455	0.0063188	0.297	0.157	27	9424491	9.42449	2390
BovineHD2700012889	2.105e-05	4.94556e-07	0.0107	0.1044	0.753	1.64815e-10	0.00196766	0.00649007	0.303	0.131	27	44341606	44.3416	2425
BovineHD2700006574	2.104e-05	5.32673e-07	0.0104	0.1035	0.677	1.93459e-10	0.00202268	0.00732114	0.276	0.173	27	23409568	23.4096	2404
BovineHD2700000474	-2.102e-05	4.86424e-07	0.0096	0.1053	0.307	1.88147e-10	-0.00218221	0.00659997	0.331	0.167	27	1396326	1.39633	2382
BovineHD2700002160	2.102e-05	5.53475e-07	0.0093	0.1045	0.372	2.06383e-10	0.00225988	0.00703284	0.321	0.21	27	6863380	6.86338	2387
BovineHD2700011739	2.102e-05	5.00413e-07	0.0105	0.1037	0.899	8.04039e-11	0.00199531	0.00722043	0.276	0.063	27	40469152	40.4692	2421
BovineHD2700000493	-2.101e-05	4.92524e-07	0.0099	0.1067	0.487	2.20501e-10	-0.00212914	0.00698738	0.305	0.194	27	1478259	1.47826	2382
BovineHD2700009405	2.101e-05	4.90878e-07	0.0097	0.1071	0.338	1.97505e-10	0.00217395	0.00797432	0.273	0.172	27	33381586	33.3816	2414
BovineHD2700009464	2.101e-05	5.73746e-07	0.0109	0.1039	0.691	1.8835e-10	0.00192135	0.00699449	0.275	0.147	27	33558406	33.5584	2414
BovineHD2700000271	2.1e-05	3.93096e-07	0.0098	0.1011	0.518	2.20205e-10	0.00215017	0.00648455	0.332	0.165	27	845286	0.845286	2381
BovineHD2700004108	2.1e-05	4.56368e-07	0.01	0.1039	0.645	2.02061e-10	0.00210739	0.00719132	0.293	0.155	27	14133727	14.1337	2395
BovineHD2700001202	2.099e-05	4.35918e-07	0.0105	0.1052	0.617	2.08226e-10	0.00199948	0.00628767	0.318	0.164	27	3547787	3.54779	2384
BovineHD2700004526	-2.098e-05	5.56264e-07	0.0104	0.1019	0.08	6.48874e-11	-0.00201041	0.00790683	0.254	0.058	27	15571735	15.5717	2396
BovineHD2700005010	2.098e-05	5.58665e-07	0.0112	0.1074	0.648	2.00679e-10	0.00187872	0.00648304	0.29	0.163	27	17066925	17.0669	2398
BovineHD2700010305	2.098e-05	4.63662e-07	0.0104	0.116	0.071	5.80652e-11	0.00202345	0.00760496	0.266	0.042	27	36067885	36.0679	2417
BovineHD2700012230	-2.098e-05	4.82965e-07	0.011	0.1058	0.564	2.16412e-10	-0.001907	0.00692542	0.275	0.167	27	42234840	42.2348	2423
BovineHD2700002556	2.097e-05	5.81537e-07	0.0105	0.1068	0.296	1.83244e-10	0.00199056	0.00679504	0.293	0.171	27	8135062	8.13506	2389
BovineHD2700007260	2.097e-05	5.42993e-07	0.0111	0.1168	0.8	1.40528e-10	0.0018946	0.00740708	0.256	0.127	27	25807489	25.8075	2406
BovineHD2700012684	-2.097e-05	5.0882e-07	0.0109	0.106	0.219	1.50293e-10	-0.00192393	0.00635587	0.303	0.118	27	43799710	43.7997	2424
BovineHD2700005285	2.096e-05	4.02722e-07	0.0099	0.1052	0.397	2.10246e-10	0.00211704	0.00632798	0.335	0.15	27	18484436	18.4844	2399
BovineHD2700005831	2.096e-05	4.60086e-07	0.0102	0.1015	0.459	2.18075e-10	0.00204786	0.00696157	0.294	0.191	27	20455192	20.4552	2401
BovineHD2700013156	-2.096e-05	4.74664e-07	0.0107	0.107	0.605	2.09964e-10	-0.00196537	0.00611579	0.321	0.174	27	45192139	45.1921	2426
BovineHD2700002777	2.095e-05	4.67611e-07	0.01	0.1094	0.2	1.4061e-10	0.00210155	0.00684133	0.307	0.118	27	8998903	8.9989	2389
BovineHD2700008631	-2.094e-05	4.65199e-07	0.0095	0.1057	0.111	8.66248e-11	-0.00221211	0.00822233	0.269	0.072	27	30987243	30.9872	2411
BovineHD2700006596	-2.093e-05	4.82996e-07	0.0094	0.1087	0.552	2.16681e-10	-0.00223463	0.00720897	0.31	0.192	27	23488684	23.4887	2404
ARS-BFGL-NGS-30207	-2.093e-05	4.74334e-07	0.0103	0.1033	0.653	1.98689e-10	-0.00203893	0.00720764	0.283	0.166	27	35230645	35.2306	2416
BovineHD2700004122	-2.092e-05	4.25083e-07	0.0098	0.1082	0.288	1.79386e-10	-0.00214223	0.00602978	0.355	0.136	27	14198247	14.1982	2395
BovineHD2700010559	-2.092e-05	4.93042e-07	0.0097	0.1067	0.409	2.11528e-10	-0.00216367	0.00741292	0.292	0.189	27	36975913	36.9759	2417
BovineHD2700001572	-2.09e-05	5.29674e-07	0.0114	0.1062	0.797	1.41063e-10	-0.00183309	0.00629531	0.291	0.116	27	4862264	4.86226	2385
BovineHD2700009904	-2.09e-05	4.73429e-07	0.0106	0.107	0.587	2.11824e-10	-0.00196581	0.00673861	0.292	0.163	27	35076574	35.0766	2416
BovineHD2700010986	-2.09e-05	4.98418e-07	0.011	0.1052	0.139	1.04705e-10	-0.00189999	0.00704782	0.27	0.08	27	38168167	38.1682	2419
Hapmap45417-BTA-23529	-2.088e-05	5.45924e-07	0.0113	0.1043	0.142	1.06277e-10	-0.00184786	0.00706675	0.261	0.076	27	20717328	20.7173	2401
BovineHD2700002147	-2.087e-05	4.61084e-07	0.0105	0.1036	0.652	1.97603e-10	-0.00199357	0.0064765	0.308	0.16	27	6820125	6.82012	2387
BTB-00951635	2.087e-05	4.34611e-07	0.0098	0.1066	0.382	2.05583e-10	0.00213666	0.00676922	0.316	0.17	27	11264810	11.2648	2392
BovineHD2700006669	2.087e-05	3.96278e-07	0.0092	0.1023	0.378	2.04737e-10	0.00227673	0.00653669	0.348	0.155	27	23755957	23.756	2404
BovineHD2700013180	-2.087e-05	5.06162e-07	0.0106	0.1066	0.525	2.17153e-10	-0.00197464	0.00699313	0.282	0.164	27	45253813	45.2538	2426
BovineHD4100018135	-2.086e-05	4.86228e-07	0.0101	0.1043	0.226	1.52106e-10	-0.00206534	0.00710193	0.291	0.132	27	2568091	2.56809	2383
BTA-63217-no-rs	-2.085e-05	4.03679e-07	0.0095	0.1011	0.107	8.29719e-11	-0.00220206	0.00669157	0.329	0.059	27	15400019	15.4	2396
BovineHD2700011161	2.085e-05	5.69736e-07	0.0113	0.1135	0.366	2.01675e-10	0.00184513	0.00751937	0.245	0.166	27	38649974	38.65	2419
BovineHD2700012798	-2.085e-05	4.848e-07	0.0105	0.1058	0.506	2.17329e-10	-0.00197941	0.00708665	0.279	0.171	27	44130746	44.1307	2425
BovineHD2700002849	2.084e-05	4.92458e-07	0.0106	0.1071	0.431	2.12978e-10	0.00195965	0.00715579	0.274	0.176	27	9323573	9.32357	2390
BovineHD2700007353	2.084e-05	4.63969e-07	0.0107	0.1069	0.82	1.28201e-10	0.00194144	0.00614658	0.316	0.095	27	26230696	26.2307	2407
BovineHD2700013336	2.084e-05	5.12783e-07	0.0098	0.1124	0.47	2.16297e-10	0.00212605	0.00770589	0.276	0.193	27	39016370	39.0164	2420
BovineHD2700002436	2.082e-05	4.58502e-07	0.01	0.1061	0.546	2.14866e-10	0.00207508	0.00696043	0.298	0.186	27	7767066	7.76707	2388
BovineHD2700002627	2.082e-05	3.97241e-07	0.0087	0.1027	0.185	1.3065e-10	0.00240197	0.00815324	0.295	0.11	27	8389717	8.38972	2389
BovineHD2700003650	2.082e-05	5.57518e-07	0.0109	0.1053	0.79	1.43945e-10	0.00191585	0.00788657	0.243	0.125	27	12577636	12.5776	2393
BovineHD2700003608	-2.081e-05	5.66453e-07	0.0099	0.1027	0.234	1.55332e-10	-0.00210206	0.00689926	0.305	0.15	27	12485908	12.4859	2393
BovineHD2700007268	-2.081e-05	6.2873e-07	0.0114	0.1253	0.222	1.49673e-10	-0.00183064	0.00711305	0.257	0.141	27	25839800	25.8398	2406
BovineHD2700010956	-2.081e-05	5.06093e-07	0.0095	0.1047	0.594	2.08742e-10	-0.00219774	0.00827473	0.266	0.175	27	38106316	38.1063	2419
BovineHD2700002465	-2.08e-05	4.85617e-07	0.0106	0.1073	0.95	4.10461e-11	-0.00196226	0.00695335	0.282	0.031	27	7831529	7.83153	2388
BovineHD2700010755	-2.08e-05	5.28718e-07	0.011	0.1056	0.093	7.28778e-11	-0.00189682	0.00728474	0.26	0.06	27	37399136	37.3991	2418
BovineHD2700009372	2.079e-05	6.26114e-07	0.0107	0.1044	0.622	2.0324e-10	0.00194262	0.008539	0.227	0.197	27	33264740	33.2647	2414
BovineHD2700009804	-2.079e-05	4.48795e-07	0.0097	0.1082	0.441	2.13086e-10	-0.00213591	0.00748644	0.285	0.173	27	34768130	34.7681	2415
BovineHD2700006557	2.077e-05	4.91641e-07	0.0103	0.1033	0.397	2.06673e-10	0.00201686	0.0063547	0.317	0.182	27	23338141	23.3381	2404
BovineHD2700012138	2.077e-05	4.38787e-07	0.0101	0.1045	0.867	9.94424e-11	0.00206335	0.00648927	0.318	0.072	27	41887465	41.8875	2422
BovineHD2700012599	2.077e-05	5.61576e-07	0.0108	0.1037	0.662	1.93107e-10	0.00192306	0.00754253	0.255	0.154	27	43480057	43.4801	2424
BovineHD2700010656	-2.076e-05	6.13343e-07	0.0097	0.1032	0.757	1.58395e-10	-0.00214764	0.00837008	0.257	0.164	27	37191266	37.1913	2418
BovineHD2700007208	-2.075e-05	4.90356e-07	0.011	0.1039	0.516	2.14959e-10	-0.00188594	0.00707429	0.267	0.185	27	25601152	25.6012	2406
BovineHD2700000429	-2.074e-05	4.1192e-07	0.0101	0.1084	0.802	1.36766e-10	-0.00205341	0.00598792	0.343	0.098	27	1313702	1.3137	2382
BovineHD2700001007	2.074e-05	4.59623e-07	0.0096	0.1021	0.522	2.14696e-10	0.0021531	0.00656551	0.328	0.185	27	2997076	2.99708	2383
BovineHD2700008098	-2.074e-05	5.22824e-07	0.0099	0.1055	0.83	1.21484e-10	-0.00210196	0.00716716	0.293	0.116	27	29338142	29.3381	2410
BovineHD4100018120	2.073e-05	4.57313e-07	0.0097	0.1037	0.86	1.03416e-10	0.00213682	0.00708631	0.302	0.082	27	651433	0.651433	2381
BovineHD2700002167	2.073e-05	4.47652e-07	0.0102	0.1075	0.333	1.90905e-10	0.00203855	0.00686801	0.297	0.155	27	6873127	6.87313	2387
BovineHD2700001371	-2.072e-05	4.69798e-07	0.0106	0.1047	0.43	2.10418e-10	-0.00194822	0.00685697	0.284	0.17	27	4080942	4.08094	2385
BovineHD2700001373	-2.072e-05	4.80242e-07	0.0107	0.1054	0.43	2.10517e-10	-0.00193053	0.00687006	0.281	0.172	27	4085815	4.08582	2385
BovineHD2700002241	2.072e-05	4.7692e-07	0.0108	0.1043	0.186	1.29811e-10	0.00191849	0.00668129	0.287	0.093	27	7098997	7.099	2388
BovineHD2700003604	2.072e-05	4.55037e-07	0.0091	0.1029	0.65	1.95328e-10	0.00228491	0.00766904	0.298	0.183	27	12476128	12.4761	2393
BovineHD2700003595	2.071e-05	4.4235e-07	0.0109	0.1043	0.657	1.93316e-10	0.00189981	0.00674362	0.282	0.151	27	12460839	12.4608	2393
BovineHD2700011165	-2.071e-05	5.72805e-07	0.0103	0.1142	0.707	1.77727e-10	-0.00201688	0.00806817	0.25	0.151	27	38655938	38.6559	2419
BovineHD2700013019	-2.071e-05	4.99308e-07	0.0107	0.1098	0.345	1.9374e-10	-0.0019416	0.00669162	0.29	0.129	27	44706434	44.7064	2425
BovineHD2700003932	-2.07e-05	5.30442e-07	0.01	0.1065	0.266	1.67171e-10	-0.00207643	0.00680989	0.305	0.158	27	13495979	13.496	2394
BovineHD2700011459	-2.07e-05	4.83704e-07	0.0096	0.1038	0.236	1.5438e-10	-0.00214915	0.007781	0.276	0.132	27	39513483	39.5135	2420
BovineHD2700012583	-2.07e-05	5.40717e-07	0.0099	0.1051	0.165	1.18249e-10	-0.00209823	0.00684241	0.307	0.106	27	43438489	43.4385	2424
BovineHD2700005311	2.069e-05	7.80652e-07	0.0104	0.1051	0.234	1.53578e-10	0.00199606	0.00825822	0.242	0.177	27	18602885	18.6029	2399
BovineHD2700008093	2.069e-05	4.48715e-07	0.0102	0.1086	0.157	1.132e-10	0.00202836	0.00712461	0.285	0.094	27	29310240	29.3102	2410
BovineHD4100018379	2.069e-05	4.86307e-07	0.0102	0.103	0.573	2.09491e-10	0.00202198	0.00689518	0.293	0.186	27	37071000	37.071	2418
BovineHD2700005830	2.068e-05	4.39429e-07	0.0095	0.1029	0.611	2.0323e-10	0.00218429	0.00756628	0.289	0.183	27	20454167	20.4542	2401
BovineHD2700012756	2.068e-05	5.40664e-07	0.0115	0.1067	0.916	6.5561e-11	0.00180312	0.00692068	0.261	0.051	27	44041232	44.0412	2425
BovineHD2700011843	-2.067e-05	5.92603e-07	0.0105	0.1074	0.616	2.02065e-10	-0.00197457	0.00677159	0.292	0.201	27	40788350	40.7884	2421
BTA-97696-no-rs	2.066e-05	4.4984e-07	0.0099	0.1028	0.813	1.29793e-10	0.00207968	0.00718157	0.29	0.11	27	29110029	29.11	2410
BovineHD2700010108	2.066e-05	5.13423e-07	0.0097	0.1103	0.634	1.98171e-10	0.00212257	0.00722991	0.294	0.182	27	35492758	35.4928	2416
BovineHD2700012584	-2.066e-05	5.0937e-07	0.0103	0.1044	0.165	1.17763e-10	-0.00201234	0.00692342	0.291	0.097	27	43440613	43.4406	2424
BovineHD2700000554	2.065e-05	4.76517e-07	0.0101	0.1045	0.761	1.55085e-10	0.00203734	0.00655569	0.311	0.134	27	1584008	1.58401	2382
BovineHD2700004111	-2.064e-05	5.24075e-07	0.0099	0.1061	0.355	1.95182e-10	-0.0020922	0.00691649	0.302	0.176	27	14146638	14.1466	2395
BovineHD2700004219	-2.064e-05	5.77274e-07	0.0099	0.1053	0.104	7.94534e-11	-0.00207793	0.00770044	0.27	0.071	27	14534255	14.5343	2395
BovineHD2700009686	-2.064e-05	4.99017e-07	0.0111	0.1075	0.104	7.94543e-11	-0.00185954	0.00740644	0.251	0.064	27	34392519	34.3925	2415
BovineHD2700004146	-2.063e-05	5.27198e-07	0.0103	0.1067	0.666	1.89298e-10	-0.00200262	0.00698968	0.287	0.17	27	14286379	14.2864	2395
BovineHD2700006382	-2.063e-05	4.94866e-07	0.0111	0.0989	0.753	1.58261e-10	-0.0018531	0.00695987	0.266	0.132	27	22639285	22.6393	2403
BovineHD2700009777	2.063e-05	4.59415e-07	0.0093	0.1032	0.516	2.12569e-10	0.00221824	0.00630306	0.352	0.183	27	34719395	34.7194	2415
BovineHD2700010486	2.062e-05	5.66294e-07	0.0106	0.1022	0.707	1.76327e-10	0.00195189	0.00708532	0.275	0.153	27	36753346	36.7533	2417
BovineHD2700002882	-2.061e-05	4.5712e-07	0.0105	0.1026	0.157	1.12279e-10	-0.00195617	0.00687756	0.284	0.088	27	9471164	9.47116	2390
BovineHD2700011618	-2.061e-05	5.26982e-07	0.01	0.1161	0.982	1.46689e-11	-0.00206071	0.00817006	0.252	0.013	27	40059998	40.06	2421
BovineHD2700011527	-2.059e-05	4.96862e-07	0.0095	0.1037	0.635	1.96589e-10	-0.0021754	0.0071107	0.306	0.171	27	39708086	39.7081	2420
BovineHD2700012795	2.058e-05	4.87899e-07	0.009	0.1061	0.264	1.64401e-10	0.00227772	0.00768041	0.297	0.149	27	44128141	44.1281	2425
BovineHD2700001218	-2.057e-05	4.95986e-07	0.0101	0.1053	0.378	1.98994e-10	-0.00203642	0.00659199	0.309	0.188	27	3603082	3.60308	2384
BovineHD2700006171	2.057e-05	5.0422e-07	0.0108	0.1005	0.429	2.07292e-10	0.00189876	0.00795389	0.239	0.174	27	21897110	21.8971	2402
BovineHD2700011188	-2.057e-05	4.77983e-07	0.0103	0.102	0.512	2.11448e-10	-0.00199712	0.00701936	0.285	0.175	27	38702346	38.7023	2419
BovineHD2700011352	2.057e-05	4.18519e-07	0.0097	0.1061	0.574	2.06876e-10	0.00212026	0.0063963	0.331	0.162	27	39226815	39.2268	2420
ARS-BFGL-NGS-117925	2.056e-05	5.55331e-07	0.0102	0.1031	0.342	1.90471e-10	0.00202278	0.00709185	0.285	0.178	27	18638810	18.6388	2399
BovineHD2700008104	-2.056e-05	4.06649e-07	0.0107	0.1029	0.311	1.8113e-10	-0.00192764	0.00661589	0.291	0.135	27	29371327	29.3713	2410
BovineHD2700001366	2.055e-05	4.53774e-07	0.0096	0.1054	0.776	1.46955e-10	0.00213313	0.00775594	0.275	0.123	27	4049702	4.0497	2385
BovineHD2700007595	-2.055e-05	4.96366e-07	0.0104	0.1048	0.153	1.09623e-10	-0.00196957	0.00687072	0.287	0.088	27	27065651	27.0657	2408
BovineHD2700003663	2.054e-05	4.1893e-07	0.0099	0.1067	0.618	1.99112e-10	0.00208146	0.00670561	0.31	0.159	27	12594395	12.5944	2393
BovineHD2700009239	-2.054e-05	5.03676e-07	0.0105	0.1055	0.786	1.42163e-10	-0.00196243	0.00735945	0.267	0.127	27	32748989	32.749	2413
BovineHD2700010032	-2.053e-05	4.76188e-07	0.0099	0.1022	0.898	7.72106e-11	-0.00206704	0.00726004	0.285	0.067	27	35334471	35.3345	2416
BovineHD2700001469	-2.052e-05	4.89664e-07	0.0105	0.104	0.153	1.08929e-10	-0.00194835	0.00677959	0.287	0.094	27	4518991	4.51899	2385
BovineHD2700005282	2.052e-05	4.84428e-07	0.0106	0.0951	0.397	2.01626e-10	0.00193628	0.00614004	0.315	0.166	27	18452029	18.452	2399
BovineHD2700002560	-2.051e-05	5.32787e-07	0.0097	0.1074	0.699	1.76932e-10	-0.00211398	0.00746476	0.283	0.17	27	8140036	8.14004	2389
Hapmap45196-BTA-62416	2.051e-05	4.04503e-07	0.01	0.1048	0.643	1.93019e-10	0.00205102	0.00652634	0.314	0.149	27	19438621	19.4386	2400
BovineHD2700009956	2.051e-05	5.16107e-07	0.01	0.1057	0.302	1.77258e-10	0.00205109	0.00748692	0.274	0.164	27	35209954	35.21	2416
BovineHD2700012670	-2.051e-05	5.0559e-07	0.0103	0.1087	0.477	2.09812e-10	-0.00199095	0.00638118	0.312	0.183	27	43770566	43.7706	2424
BovineHD2700004159	-2.05e-05	4.61748e-07	0.0102	0.107	0.666	1.86912e-10	-0.00200292	0.00742515	0.27	0.153	27	14317024	14.317	2395
BovineHD2700008359	2.05e-05	4.52249e-07	0.01	0.1111	0.47	2.09272e-10	0.00204277	0.00699684	0.292	0.179	27	30286584	30.2866	2411
BovineHD2700001267	2.049e-05	4.19759e-07	0.0096	0.1045	0.497	2.09955e-10	0.00213458	0.00624548	0.342	0.179	27	3713695	3.71369	2384
BovineHD2700002274	-2.049e-05	4.4712e-07	0.0099	0.1046	0.575	2.05193e-10	-0.00206939	0.00659861	0.314	0.177	27	7243845	7.24385	2388
BovineHD2700002466	-2.049e-05	4.1926e-07	0.0095	0.108	0.15	1.07304e-10	-0.00214885	0.00656349	0.327	0.089	27	7839829	7.83983	2388
BovineHD2700012143	2.049e-05	4.48205e-07	0.0106	0.1072	0.717	1.70292e-10	0.00193314	0.00696081	0.278	0.133	27	41901268	41.9013	2422
BovineHD2700012727	-2.048e-05	4.46365e-07	0.0103	0.1049	0.377	1.97097e-10	-0.00198879	0.00682447	0.291	0.158	27	43902742	43.9027	2424
BovineHD2700003621	2.047e-05	4.64796e-07	0.0099	0.1019	0.506	2.09405e-10	0.00206732	0.00665039	0.311	0.184	27	12511344	12.5113	2393
BovineHD2700004550	2.047e-05	5.36801e-07	0.0111	0.1051	0.586	2.03309e-10	0.00184445	0.00729306	0.253	0.177	27	15631310	15.6313	2396
BovineHD2700009990	-2.047e-05	4.45049e-07	0.0097	0.1027	0.485	2.0929e-10	-0.0021029	0.00707808	0.297	0.168	27	35260231	35.2602	2416
BovineHD2700009653	2.046e-05	5.32303e-07	0.0114	0.1034	0.269	1.64496e-10	0.00179477	0.00656891	0.273	0.149	27	34229057	34.2291	2415
BovineHD2700000659	-2.045e-05	5.31731e-07	0.0096	0.1056	0.773	1.4684e-10	-0.0021229	0.00738831	0.287	0.141	27	1918235	1.91823	2382
BovineHD2700002861	2.045e-05	5.63556e-07	0.0098	0.1088	0.562	2.05948e-10	0.00208698	0.00680665	0.307	0.194	27	9356113	9.35611	2390
BovineHD4100018194	2.045e-05	5.30335e-07	0.0108	0.1051	0.88	8.85259e-11	0.00189395	0.00772358	0.245	0.078	27	13317003	13.317	2394
BovineHD2700008911	2.045e-05	6.26621e-07	0.0103	0.1071	0.195	1.31561e-10	0.00199197	0.00813292	0.245	0.142	27	31842552	31.8426	2412
BovineHD2700002980	-2.044e-05	5.47961e-07	0.0111	0.109	0.587	2.02642e-10	-0.00183637	0.00762508	0.241	0.186	27	9928190	9.92819	2390
BovineHD2700007092	-2.044e-05	5.00421e-07	0.0112	0.1033	0.105	7.88262e-11	-0.00183023	0.00686913	0.266	0.064	27	25282045	25.282	2406
BovineHD2700002964	-2.043e-05	4.37557e-07	0.0104	0.1056	0.594	2.01356e-10	-0.00196426	0.00673878	0.291	0.16	27	9891530	9.89153	2390
BovineHD2700003277	-2.043e-05	6.6185e-07	0.0109	0.1058	0.356	1.91352e-10	-0.00187436	0.00719987	0.26	0.191	27	11024100	11.0241	2392
Hapmap26179-BTA-155675	2.043e-05	4.91558e-07	0.0099	0.1043	0.808	1.29441e-10	0.00205629	0.00762342	0.27	0.115	27	34417344	34.4173	2415
BovineHD2700011554	-2.043e-05	4.96319e-07	0.0101	0.0999	0.714	1.70621e-10	-0.00202325	0.00688327	0.294	0.16	27	39823651	39.8237	2420
BovineHD2700011722	2.043e-05	5.89323e-07	0.0101	0.103	0.378	1.96284e-10	0.00202919	0.00731466	0.277	0.215	27	40397034	40.397	2421
BovineHD2700011901	2.043e-05	5.89182e-07	0.0108	0.112	0.895	7.87288e-11	0.00189706	0.00677827	0.28	0.076	27	41024346	41.0243	2422
BovineHD2700008329	2.042e-05	5.49912e-07	0.0117	0.1097	0.73	1.64412e-10	0.00174047	0.0068094	0.256	0.142	27	30189650	30.1897	2411
BovineHD2700009816	2.042e-05	5.56817e-07	0.0101	0.1059	0.558	2.05728e-10	0.00202184	0.00722776	0.28	0.201	27	34783917	34.7839	2415
BovineHD2700002606	-2.041e-05	4.85903e-07	0.0101	0.1044	0.43	2.04172e-10	-0.00202083	0.0070869	0.285	0.187	27	8287123	8.28712	2389
BovineHD2700003304	-2.041e-05	4.82688e-07	0.0104	0.1032	0.881	8.72519e-11	-0.00196254	0.00694434	0.283	0.073	27	11127725	11.1277	2392
BovineHD2700008721	2.041e-05	4.341e-07	0.0105	0.1029	0.615	1.97259e-10	0.00193727	0.00697874	0.278	0.152	27	31234571	31.2346	2412
BovineHD2700000787	-2.04e-05	4.71691e-07	0.0103	0.0983	0.667	1.84849e-10	-0.00198746	0.0064645	0.307	0.154	27	2380123	2.38012	2383
BovineHD2700004092	-2.04e-05	5.28894e-07	0.0098	0.1089	0.35	1.89424e-10	-0.00208174	0.00717335	0.29	0.19	27	14070065	14.0701	2395
BovineHD2700003896	2.039e-05	5.26004e-07	0.0096	0.1044	0.707	1.72072e-10	0.0021165	0.00697893	0.303	0.178	27	13380652	13.3807	2394
BovineHD2700011740	-2.039e-05	4.8835e-07	0.011	0.1031	0.205	1.35359e-10	-0.00185942	0.00723273	0.257	0.112	27	40472161	40.4722	2421
BovineHD2700004511	2.038e-05	4.32302e-07	0.0099	0.1053	0.461	2.06414e-10	0.00205873	0.00701681	0.293	0.168	27	15514638	15.5146	2396
BovineHD2700009534	-2.038e-05	5.13871e-07	0.0109	0.1036	0.342	1.87026e-10	-0.00186955	0.00767003	0.244	0.163	27	33751041	33.751	2414
BovineHD2700002130	-2.036e-05	3.66319e-07	0.0092	0.1046	0.255	1.57356e-10	-0.00220526	0.00691561	0.319	0.117	27	6748979	6.74898	2387
BovineHD2700007986	2.036e-05	5.17914e-07	0.0103	0.1064	0.48	2.06916e-10	0.00197019	0.00684955	0.288	0.187	27	28949980	28.95	2409
BovineHD2700002933	2.035e-05	4.68632e-07	0.0092	0.1026	0.637	1.91428e-10	0.00221966	0.00709937	0.313	0.188	27	9750682	9.75068	2390
BovineHD2700007952	-2.035e-05	4.34359e-07	0.0091	0.1052	0.864	9.7203e-11	-0.00222865	0.00771899	0.289	0.078	27	28383817	28.3838	2409
BovineHD2700000843	-2.034e-05	4.98676e-07	0.0099	0.1048	0.226	1.44643e-10	-0.00205471	0.00694338	0.296	0.137	27	2576307	2.57631	2383
BovineHD2700002405	2.034e-05	6.40211e-07	0.0103	0.1075	0.802	1.31513e-10	0.0019745	0.00735315	0.269	0.138	27	7672533	7.67253	2388
BovineHD2700008452	2.034e-05	5.21309e-07	0.0112	0.1062	0.504	2.06942e-10	0.0018111	0.00673086	0.269	0.19	27	30551299	30.5513	2411
BovineHD2700001232	-2.031e-05	5.03757e-07	0.0107	0.1053	0.38	1.94229e-10	-0.0018977	0.006519	0.291	0.182	27	3623354	3.62335	2384
BovineHD2700003393	-2.031e-05	4.72852e-07	0.0108	0.1053	0.24	1.50454e-10	-0.00188675	0.00777666	0.243	0.121	27	11516995	11.517	2392
BovineHD2700003927	2.031e-05	4.22534e-07	0.0092	0.1057	0.734	1.60993e-10	0.00221554	0.00676129	0.328	0.14	27	13481657	13.4817	2394
BovineHD2700007657	-2.03e-05	4.49654e-07	0.01	0.1085	0.282	1.66916e-10	-0.00203025	0.00702467	0.289	0.131	27	27291363	27.2914	2408
BovineHD2700009258	-2.03e-05	5.59004e-07	0.0097	0.1014	0.124	8.93497e-11	-0.0020924	0.00824632	0.254	0.087	27	32796736	32.7967	2413
BovineHD2700008404	2.029e-05	5.72401e-07	0.0103	0.1053	0.675	1.80629e-10	0.00197647	0.00704166	0.281	0.188	27	30424061	30.4241	2411
BovineHD2700001657	2.028e-05	4.76986e-07	0.0103	0.1082	0.435	2.02163e-10	0.00196914	0.0068164	0.289	0.177	27	5068947	5.06895	2386
BovineHD2700001765	-2.028e-05	3.93194e-07	0.0102	0.1059	0.453	2.03822e-10	-0.00198179	0.00640036	0.31	0.16	27	5387512	5.38751	2386
BovineHD2700002783	2.028e-05	5.3305e-07	0.0109	0.113	0.231	1.46014e-10	0.00186655	0.0068673	0.272	0.135	27	9018007	9.01801	2390
BovineHD2700005930	2.026e-05	4.67739e-07	0.0103	0.1046	0.251	1.54299e-10	0.00196662	0.00784045	0.251	0.123	27	20845618	20.8456	2401
BovineHD2700005290	-2.025e-05	5.94668e-07	0.0103	0.1048	0.383	1.9374e-10	-0.0019725	0.00819068	0.241	0.196	27	18522077	18.5221	2399
BovineHD2700009793	-2.025e-05	5.23368e-07	0.0106	0.1074	0.429	2.00852e-10	-0.0019162	0.00703098	0.273	0.187	27	34749875	34.7499	2415
BovineHD2700012884	-2.025e-05	4.65732e-07	0.0101	0.1023	0.247	1.5249e-10	-0.0020051	0.00660118	0.304	0.13	27	44334755	44.3348	2425
BovineHD2700007979	2.024e-05	5.60528e-07	0.0106	0.1057	0.487	2.04771e-10	0.00190386	0.00728783	0.261	0.195	27	28452999	28.453	2409
BovineHD2700011731	-2.024e-05	4.74336e-07	0.0099	0.1043	0.108	7.8681e-11	-0.0020446	0.00775748	0.264	0.07	27	40441630	40.4416	2421
BTB-01975527	-2.024e-05	3.86597e-07	0.01	0.1037	0.635	1.89859e-10	-0.00203059	0.00600775	0.338	0.15	27	43173186	43.1732	2424
BovineHD2700000382	2.023e-05	4.44228e-07	0.01	0.1022	0.554	2.02305e-10	0.00203017	0.00644448	0.315	0.178	27	1220036	1.22004	2382
BovineHD2700002290	-2.023e-05	4.82663e-07	0.0101	0.1031	0.249	1.53003e-10	-0.00200937	0.00696069	0.289	0.145	27	7315209	7.31521	2388
BovineHD2700010021	2.023e-05	5.22814e-07	0.0102	0.1043	0.759	1.49439e-10	0.00198935	0.00709797	0.28	0.151	27	35297031	35.297	2416
BovineHD2700000764	2.022e-05	5.10385e-07	0.0115	0.1095	0.764	1.47239e-10	0.00175817	0.00642395	0.274	0.124	27	2285882	2.28588	2383
BovineHD2700002249	2.022e-05	4.65422e-07	0.0108	0.1032	0.186	1.23644e-10	0.00187817	0.00709469	0.265	0.092	27	7138565	7.13856	2388
BovineHD2700005022	2.022e-05	4.7951e-07	0.0106	0.108	0.745	1.55231e-10	0.00190792	0.00720251	0.265	0.112	27	17114817	17.1148	2398
BovineHD2700006699	-2.022e-05	4.37849e-07	0.0099	0.1039	0.388	1.94242e-10	-0.00204264	0.00707428	0.289	0.169	27	23844535	23.8445	2404
BTA-62498-no-rs	2.021e-05	4.8693e-07	0.0099	0.1036	0.947	4.08176e-11	0.00204154	0.00807338	0.253	0.035	27	24386563	24.3866	2405
BovineHD2700008632	2.021e-05	5.0435e-07	0.011	0.1061	0.755	1.51218e-10	0.00183133	0.00668704	0.274	0.132	27	30993137	30.9931	2411
BovineHD2700011466	-2.021e-05	5.88104e-07	0.0097	0.1045	0.325	1.79166e-10	-0.00207632	0.00856077	0.243	0.184	27	39537087	39.5371	2420
BovineHD2700009811	2.02e-05	4.43512e-07	0.0101	0.1081	0.559	2.01254e-10	0.00200702	0.00648241	0.31	0.167	27	34775951	34.776	2415
BovineHD2700011364	2.02e-05	4.70648e-07	0.0104	0.1172	0.814	1.23782e-10	0.00194888	0.00643284	0.303	0.108	27	39249758	39.2498	2420
BovineHD2700001770	-2.019e-05	5.24212e-07	0.0099	0.1066	0.453	2.02065e-10	-0.00204657	0.00741271	0.276	0.208	27	5393795	5.39379	2386
BovineHD2700002371	-2.019e-05	4.47845e-07	0.0095	0.1052	0.795	1.33056e-10	-0.00212543	0.00673854	0.315	0.111	27	7574899	7.5749	2388
BovineHD2700006387	2.019e-05	3.98254e-07	0.0095	0.0976	0.171	1.1546e-10	0.00213228	0.00674763	0.316	0.097	27	22656883	22.6569	2403
BovineHD2700007174	-2.019e-05	4.19069e-07	0.009	0.1066	0.219	1.39312e-10	-0.0022517	0.00762577	0.295	0.131	27	25508635	25.5086	2406
BovineHD2700010349	-2.019e-05	5.84453e-07	0.0107	0.1125	0.771	1.43991e-10	-0.00188063	0.00745448	0.252	0.14	27	36230484	36.2305	2417
BovineHD2700006860	-2.018e-05	5.35499e-07	0.0109	0.1054	0.127	9.0486e-11	-0.0018515	0.00651857	0.284	0.079	27	24420941	24.4209	2405
BovineHD4100018344	-2.018e-05	4.39352e-07	0.0103	0.1051	0.071	5.37351e-11	-0.00196549	0.00699558	0.281	0.04	27	33799436	33.7994	2414
BovineHD2700010068	2.018e-05	5.02063e-07	0.0103	0.1051	0.532	2.02798e-10	0.0019529	0.0078064	0.25	0.171	27	35441995	35.442	2416
BovineHD2700003464	-2.017e-05	5.07713e-07	0.0111	0.1005	0.173	1.16383e-10	-0.00181692	0.00680386	0.267	0.102	27	11833871	11.8339	2392
BovineHD2700007662	2.017e-05	5.32246e-07	0.0104	0.1076	0.813	1.23793e-10	0.0019337	0.00741587	0.261	0.113	27	27302967	27.303	2408
BovineHD2700011679	-2.017e-05	4.33125e-07	0.0103	0.1019	0.362	1.87991e-10	-0.0019648	0.00642534	0.306	0.154	27	40215700	40.2157	2421
BovineHD2700013115	2.017e-05	4.93483e-07	0.0101	0.1044	0.876	8.82317e-11	0.00199691	0.00685357	0.291	0.074	27	45051961	45.052	2426
BovineHD2700000551	2.016e-05	5.3025e-07	0.0108	0.1038	0.761	1.47888e-10	0.00187248	0.00737276	0.254	0.139	27	1581212	1.58121	2382
BovineHD2700008764	-2.016e-05	4.97998e-07	0.0106	0.105	0.506	2.03166e-10	-0.00190182	0.0074414	0.256	0.191	27	31365786	31.3658	2412
BovineHD2700010492	-2.016e-05	4.70734e-07	0.0099	0.103	0.34	1.82357e-10	-0.00202976	0.00698542	0.291	0.157	27	36766060	36.7661	2417
BovineHD2700006129	2.015e-05	4.0722e-07	0.0093	0.1019	0.444	2.00504e-10	0.00215892	0.00630885	0.342	0.175	27	21709404	21.7094	2402
BovineHD2700000552	2.013e-05	4.43303e-07	0.0094	0.105	0.768	1.44458e-10	0.00213414	0.00676181	0.316	0.131	27	1581861	1.58186	2382
BovineHD2700002253	2.013e-05	4.398e-07	0.0096	0.1031	0.273	1.60756e-10	0.00208937	0.00679534	0.307	0.134	27	7172818	7.17282	2388
BovineHD2700002997	-2.013e-05	4.60068e-07	0.0108	0.1052	0.598	1.948e-10	-0.00186935	0.00712505	0.262	0.154	27	9972611	9.97261	2390
BovineHD2700007330	-2.013e-05	5.56034e-07	0.0106	0.1095	0.598	1.94683e-10	-0.00189276	0.00675985	0.28	0.194	27	26150782	26.1508	2407
BovineHD2700009863	2.013e-05	4.59153e-07	0.0095	0.1064	0.214	1.36254e-10	0.00212669	0.00730215	0.291	0.123	27	34999522	34.9995	2415
BovineHD2700011816	-2.013e-05	5.58309e-07	0.01	0.1023	0.132	9.29731e-11	-0.00201966	0.00741409	0.272	0.093	27	40702691	40.7027	2421
BovineHD2700013240	2.012e-05	5.28815e-07	0.0101	0.1058	0.811	1.24143e-10	0.00199834	0.00680337	0.294	0.109	27	45389487	45.3895	2426
BovineHD2700000166	-2.011e-05	4.67325e-07	0.0109	0.1107	0.504	2.02225e-10	-0.00185077	0.00643695	0.288	0.156	27	438902	0.438902	2381
BovineHD2700002283	2.011e-05	4.52195e-07	0.0106	0.1043	0.425	1.97754e-10	0.00190336	0.00587814	0.324	0.169	27	7275408	7.27541	2388
BovineHD2700007385	2.011e-05	5.58856e-07	0.0108	0.1105	0.624	1.8973e-10	0.00185658	0.00723317	0.257	0.189	27	26419629	26.4196	2407
BovineHD2700010107	-2.011e-05	4.11352e-07	0.01	0.1118	0.366	1.87699e-10	-0.00201064	0.0068904	0.292	0.149	27	35490490	35.4905	2416
BovineHD2700006157	2.009e-05	4.99777e-07	0.0103	0.1069	0.024	1.88327e-11	0.00195649	0.00757004	0.258	0.016	27	21814711	21.8147	2402
BovineHD2700013070	-2.009e-05	5.49195e-07	0.0106	0.1025	0.605	1.92873e-10	-0.00190151	0.00707363	0.269	0.184	27	44925458	44.9255	2425
BovineHD2700005302	2.008e-05	3.70414e-07	0.0097	0.1031	0.586	1.95531e-10	0.00206281	0.00638286	0.323	0.145	27	18565348	18.5653	2399
BTB-00964618	2.008e-05	4.4753e-07	0.0098	0.107	0.796	1.30931e-10	0.00204213	0.00647654	0.315	0.121	27	25529207	25.5292	2406
BovineHD2700003627	2.006e-05	5.20272e-07	0.0097	0.1046	0.807	1.25203e-10	0.00207524	0.00720891	0.288	0.12	27	12524498	12.5245	2393
BovineHD2700012807	-2.006e-05	4.79467e-07	0.0097	0.1036	0.169	1.13259e-10	-0.00206784	0.00854231	0.242	0.102	27	44142448	44.1424	2425
BovineHD2700003684	-2.005e-05	5.41899e-07	0.0099	0.109	0.29	1.65376e-10	-0.00201798	0.00674204	0.299	0.174	27	12650357	12.6504	2393
BovineHD2700006677	-2.005e-05	4.99359e-07	0.0105	0.1036	0.759	1.46803e-10	-0.0019031	0.00654687	0.291	0.131	27	23796363	23.7964	2404
BovineHD2700000315	-2.004e-05	3.90268e-07	0.0095	0.1057	0.478	2.00472e-10	-0.00210975	0.00670792	0.315	0.16	27	1010494	1.01049	2382
BovineHD2700000713	2.004e-05	4.57341e-07	0.0097	0.1031	0.523	2.00403e-10	0.00206616	0.00713825	0.289	0.181	27	2106108	2.10611	2383
ARS-BFGL-NGS-90403	2.004e-05	4.82569e-07	0.0105	0.1068	0.263	1.557e-10	0.00191471	0.00737779	0.26	0.138	27	38254703	38.2547	2419
BovineHD2700011759	2.004e-05	5.05723e-07	0.0106	0.1033	0.508	2.00745e-10	0.00189053	0.00690602	0.274	0.166	27	40538357	40.5384	2421
BovineHD2700005008	2.003e-05	4.51963e-07	0.0104	0.1066	0.197	1.26927e-10	0.00192011	0.00687601	0.279	0.108	27	17063284	17.0633	2398
BovineHD2700010552	-2.003e-05	4.20029e-07	0.0093	0.1088	0.134	9.2855e-11	-0.00214569	0.00757242	0.283	0.079	27	36962764	36.9628	2417
BovineHD2700000134	-2.002e-05	5.41865e-07	0.0097	0.1064	0.148	1.01338e-10	-0.00207147	0.00756517	0.274	0.106	27	363248	0.363248	2381
BovineHD2700004916	-2.002e-05	4.35385e-07	0.0105	0.1027	0.716	1.63112e-10	-0.0019071	0.00681749	0.28	0.141	27	16818595	16.8186	2397
BovineHD2700010395	-2.002e-05	4.47069e-07	0.0102	0.1039	0.358	1.84212e-10	-0.00196911	0.00634779	0.31	0.156	27	36339785	36.3398	2417
BovineHD2700003169	2.001e-05	4.69592e-07	0.0097	0.1061	0.544	1.98576e-10	0.00206973	0.00715976	0.289	0.183	27	10651854	10.6519	2391
BovineHD2700008482	-2.001e-05	4.67e-07	0.0104	0.1057	0.603	1.91683e-10	-0.00192984	0.00685384	0.282	0.169	27	30655728	30.6557	2411
BovineHD2700013636	2.001e-05	4.91625e-07	0.0113	0.1068	0.935	4.89704e-11	0.00177645	0.00710133	0.25	0.043	27	36582779	36.5828	2417
BovineHD2700013123	2.001e-05	5.25322e-07	0.011	0.1034	0.262	1.54925e-10	0.00181891	0.00599895	0.303	0.138	27	45073526	45.0735	2426
BovineHD2700001240	2e-05	4.63783e-07	0.0102	0.1022	0.62	1.88516e-10	0.00195483	0.00744079	0.263	0.176	27	3642218	3.64222	2384
BovineHD2700002354	-2e-05	4.21132e-07	0.011	0.1058	0.544	1.9842e-10	-0.00182344	0.00623754	0.292	0.148	27	7522123	7.52212	2388
BovineHD2700003706	2e-05	4.32708e-07	0.0098	0.0938	0.411	1.93562e-10	0.00204051	0.0073662	0.277	0.172	27	12700855	12.7009	2393
ARS-BFGL-NGS-72901	-2e-05	3.33074e-07	0.0091	0.1026	0.418	1.94598e-10	-0.00220544	0.0069248	0.318	0.141	27	18740236	18.7402	2399
BovineHD2700012089	-2e-05	4.70997e-07	0.0113	0.1046	0.451	1.9807e-10	-0.00176474	0.00638916	0.276	0.159	27	41686072	41.6861	2422
BovineHD2700008536	-1.999e-05	4.28592e-07	0.0095	0.1045	0.621	1.88024e-10	-0.00209638	0.00710866	0.295	0.159	27	30756796	30.7568	2411
BovineHD2700001055	1.998e-05	5.45278e-07	0.0105	0.1043	0.605	1.90852e-10	0.00189692	0.00662224	0.286	0.2	27	3104853	3.10485	2384
BovineHD2700004968	-1.998e-05	4.7274e-07	0.0096	0.1006	0.624	1.87401e-10	-0.00208143	0.00692995	0.3	0.189	27	16940886	16.9409	2397
BovineHD2700005550	-1.998e-05	4.50386e-07	0.0097	0.1047	0.357	1.8308e-10	-0.00206639	0.00610719	0.338	0.168	27	19375259	19.3753	2400
BovineHD2700005933	-1.998e-05	5.32761e-07	0.011	0.1042	0.532	1.98706e-10	-0.00182161	0.00675163	0.27	0.186	27	20860458	20.8605	2401
BovineHD2700006877	-1.997e-05	4.95182e-07	0.0108	0.106	0.127	8.86183e-11	-0.00184926	0.00750225	0.246	0.075	27	24479825	24.4798	2405
BovineHD2700010581	1.997e-05	4.54388e-07	0.0101	0.1054	0.295	1.65953e-10	0.00197045	0.00664327	0.297	0.141	27	37017092	37.0171	2418
BovineHD2700002124	-1.995e-05	5.11314e-07	0.0106	0.1052	0.277	1.59463e-10	-0.00187629	0.00672249	0.279	0.145	27	6730297	6.7303	2387
BovineHD2700002968	-1.995e-05	4.18068e-07	0.0093	0.1079	0.594	1.92041e-10	-0.00214518	0.00696812	0.308	0.17	27	9896936	9.89694	2390
BovineHD2700003080	-1.995e-05	5.35948e-07	0.0098	0.1055	0.468	1.98147e-10	-0.00204256	0.00652864	0.313	0.203	27	10338431	10.3384	2391
BovineHD2700009989	-1.994e-05	4.29037e-07	0.009	0.1026	0.485	1.98632e-10	-0.0022074	0.00668145	0.33	0.174	27	35258407	35.2584	2416
BovineHD2700000016	1.993e-05	4.11495e-07	0.009	0.1014	0.38	1.87214e-10	0.00221424	0.00703102	0.315	0.145	27	65186	0.065186	2381
BovineHD2700006620	-1.993e-05	3.84808e-07	0.0092	0.1071	0.43	1.94731e-10	-0.0021745	0.00633132	0.343	0.155	27	23588679	23.5887	2404
BovineHD2700010928	1.991e-05	5.25693e-07	0.0099	0.1067	0.863	9.38081e-11	0.00200434	0.0074527	0.269	0.091	27	38044969	38.045	2419
BovineHD2700012879	-1.991e-05	4.57759e-07	0.01	0.1035	0.397	1.89729e-10	-0.00199098	0.00619287	0.321	0.153	27	44324543	44.3245	2425
BovineHD2700008355	1.99e-05	4.72422e-07	0.0114	0.1119	0.65	1.79993e-10	0.00175037	0.00656919	0.266	0.143	27	30274352	30.2744	2411
BovineHD2700009817	1.99e-05	4.52975e-07	0.0095	0.1053	0.558	1.95292e-10	0.00210169	0.00645175	0.326	0.18	27	34785926	34.7859	2415
BovineHD2700012664	1.99e-05	5.3719e-07	0.0102	0.112	0.613	1.88061e-10	0.00194505	0.00739166	0.263	0.175	27	43754896	43.7549	2424
BovineHD2700000024	-1.989e-05	4.97078e-07	0.0098	0.1034	0.594	1.9082e-10	-0.00202236	0.00732754	0.276	0.164	27	100122	0.100122	2381
BovineHD2700001673	1.989e-05	6.22633e-07	0.0109	0.1048	0.501	1.97813e-10	0.00182481	0.00680694	0.268	0.216	27	5090400	5.0904	2386
BovineHD2700003143	1.989e-05	4.60585e-07	0.0092	0.107	0.827	1.13152e-10	0.00216936	0.0078721	0.276	0.111	27	10520160	10.5202	2391
BovineHD2700012878	-1.989e-05	4.22491e-07	0.0096	0.103	0.397	1.89289e-10	-0.00206437	0.0066764	0.309	0.147	27	44323822	44.3238	2425
BovineHD2700003088	-1.987e-05	4.44937e-07	0.01	0.1043	0.436	1.94146e-10	-0.00198025	0.00665919	0.297	0.166	27	10374507	10.3745	2391
BovineHD2700004153	-1.987e-05	4.79717e-07	0.0103	0.1037	0.666	1.75638e-10	-0.00192279	0.00706567	0.272	0.157	27	14304402	14.3044	2395
BovineHD2700004389	1.987e-05	5.43187e-07	0.0108	0.1061	0.383	1.86687e-10	0.00184001	0.00640943	0.287	0.192	27	15193635	15.1936	2396
BovineHD2700006593	-1.986e-05	6.0807e-07	0.0111	0.1082	0.552	1.94999e-10	-0.00179423	0.00612616	0.293	0.202	27	23486471	23.4865	2404
BovineHD2700011007	-1.986e-05	4.40588e-07	0.0094	0.1058	0.141	9.53732e-11	-0.0021131	0.00769399	0.275	0.084	27	38201291	38.2013	2419
BovineHD2700002857	-1.985e-05	4.87519e-07	0.0103	0.1079	0.61	1.87577e-10	-0.0019337	0.0072579	0.266	0.176	27	9340548	9.34055	2390
BovineHD2700007521	1.985e-05	5.1882e-07	0.0108	0.107	0.349	1.7893e-10	0.00183196	0.00683604	0.268	0.166	27	26821829	26.8218	2407
BovineHD2700004227	-1.984e-05	4.99233e-07	0.0098	0.1062	0.577	1.92221e-10	-0.0020178	0.00695782	0.29	0.193	27	14551869	14.5519	2395
BovineHD2700007803	1.984e-05	4.95196e-07	0.0107	0.1023	0.089	6.35762e-11	0.00185421	0.00663043	0.28	0.057	27	27871535	27.8715	2408
BovineHD2700009394	1.983e-05	4.1858e-07	0.0101	0.1065	0.438	1.93585e-10	0.00195682	0.00670879	0.292	0.173	27	33339531	33.3395	2414
BovineHD2700001303	1.982e-05	4.23213e-07	0.0101	0.1027	0.708	1.62398e-10	0.00196253	0.0062017	0.316	0.144	27	3815160	3.81516	2384
BovineHD2700006432	-1.982e-05	4.90559e-07	0.0099	0.1074	0.8	1.25935e-10	-0.00200225	0.00685482	0.292	0.114	27	22852312	22.8523	2403
BTA-62777-no-rs	1.982e-05	4.38784e-07	0.01	0.1013	0.688	1.68433e-10	0.00197497	0.00646731	0.305	0.148	27	33501205	33.5012	2414
BovineHD2700008813	-1.98e-05	4.13971e-07	0.0103	0.1031	0.583	1.90652e-10	-0.00192249	0.0063503	0.303	0.159	27	31504956	31.505	2412
BovineHD2700011712	1.98e-05	6.57806e-07	0.0093	0.1046	0.171	1.11142e-10	0.00212951	0.0108163	0.197	0.132	27	40350716	40.3507	2421
BovineHD2700004118	-1.979e-05	5.48232e-07	0.0111	0.1085	0.35	1.78233e-10	-0.00178818	0.00643869	0.278	0.164	27	14178654	14.1787	2395
BovineHD2700004213	1.979e-05	4.68176e-07	0.0092	0.1055	0.773	1.37441e-10	0.00215057	0.00678227	0.317	0.137	27	14520947	14.5209	2395
BovineHD2700009606	-1.979e-05	4.32603e-07	0.0103	0.1024	0.448	1.93716e-10	-0.00192767	0.00686436	0.281	0.158	27	33920927	33.9209	2414
BovineHD2700000613	-1.978e-05	5.407e-07	0.0117	0.107	0.388	1.85916e-10	-0.00169094	0.00659593	0.256	0.158	27	1764138	1.76414	2382
BovineHD2700001051	1.978e-05	3.84503e-07	0.0097	0.1076	0.605	1.86971e-10	0.00203186	0.00659231	0.308	0.16	27	3090920	3.09092	2384
BovineHD2700003548	-1.978e-05	5.37884e-07	0.0109	0.1044	0.532	1.94855e-10	-0.00181491	0.00701224	0.259	0.202	27	12291475	12.2915	2393
BovineHD2700004080	1.977e-05	4.02588e-07	0.0094	0.1079	0.423	1.90797e-10	0.00209557	0.0061419	0.341	0.168	27	14008147	14.0081	2395
BovineHD2700004035	1.976e-05	5.25975e-07	0.0104	0.1061	0.819	1.15974e-10	0.00190607	0.00686262	0.278	0.105	27	13865792	13.8658	2394
BovineHD2700004115	-1.976e-05	4.77961e-07	0.0104	0.1074	0.381	1.84125e-10	-0.00189962	0.00725586	0.262	0.168	27	14161445	14.1614	2395
BovineHD2700007893	-1.976e-05	5.99776e-07	0.0103	0.1042	0.319	1.69643e-10	-0.00191801	0.00721237	0.266	0.176	27	28231779	28.2318	2409
BovineHD2700003762	-1.975e-05	4.20663e-07	0.0098	0.1019	0.774	1.36376e-10	-0.00202237	0.00654064	0.309	0.125	27	12840038	12.84	2393
BovineHD2700004062	1.975e-05	3.90379e-07	0.0099	0.1053	0.798	1.2566e-10	0.00200158	0.0065837	0.304	0.1	27	13938382	13.9384	2394
BovineHD2700005605	-1.975e-05	5.09734e-07	0.0105	0.1065	0.252	1.46945e-10	-0.00188088	0.00658843	0.285	0.15	27	19569612	19.5696	2400
BovineHD2700005947	-1.975e-05	9.03412e-07	0.0101	0.104	0.43	1.9122e-10	-0.00195529	0.00691885	0.283	0.285	27	20883149	20.8831	2401
BovineHD2700013150	1.975e-05	5.0604e-07	0.0093	0.1062	0.645	1.78627e-10	0.00212346	0.00739466	0.287	0.181	27	45178380	45.1784	2426
BTB-01896319	1.974e-05	4.74669e-07	0.0094	0.1014	0.901	6.96281e-11	0.0020928	0.0075836	0.276	0.066	27	22077072	22.0771	2403
BTA-110943-no-rs	-1.974e-05	4.74499e-07	0.0105	0.1038	0.907	6.56086e-11	-0.00188571	0.00692377	0.272	0.06	27	29524324	29.5243	2410
BovineHD4100018177	-1.972e-05	4.97842e-07	0.0105	0.1028	0.881	8.14151e-11	-0.00187176	0.00700144	0.267	0.074	27	11130481	11.1305	2392
BovineHD2700007808	-1.972e-05	4.23355e-07	0.0092	0.1037	0.449	1.92488e-10	-0.0021437	0.00674385	0.318	0.178	27	27904405	27.9044	2408
BovineHD2700001056	-1.971e-05	4.41873e-07	0.0103	0.1035	0.395	1.85805e-10	-0.00192029	0.00639144	0.3	0.172	27	3106456	3.10646	2384
BovineHD2700003602	-1.971e-05	5.37996e-07	0.0106	0.1024	0.107	7.41483e-11	-0.00185911	0.00671863	0.277	0.071	27	12470438	12.4704	2393
BovineHD2700008302	1.971e-05	4.71371e-07	0.0107	0.1029	0.419	1.89153e-10	0.00183629	0.00695339	0.264	0.17	27	30039612	30.0396	2411
BovineHD2700012839	1.971e-05	5.22804e-07	0.0103	0.1002	0.582	1.89044e-10	0.00190774	0.00689276	0.277	0.193	27	44224820	44.2248	2425
BovineHD2700001222	-1.97e-05	4.58321e-07	0.0102	0.1039	0.378	1.8259e-10	-0.00193788	0.00743531	0.261	0.175	27	3606725	3.60672	2384
BovineHD2700003944	-1.97e-05	4.94938e-07	0.0115	0.1092	0.45	1.92124e-10	-0.0017131	0.00685862	0.25	0.177	27	13523301	13.5233	2394
BovineHD2700004154	-1.97e-05	4.5726e-07	0.0102	0.1032	0.666	1.72632e-10	-0.00192489	0.0067425	0.285	0.152	27	14305915	14.3059	2395
BovineHD2700008189	-1.97e-05	5.26503e-07	0.0102	0.1004	0.574	1.89905e-10	-0.00192555	0.00673152	0.286	0.191	27	29724595	29.7246	2410
BovineHD2700000414	1.968e-05	4.25449e-07	0.0101	0.1049	0.316	1.67272e-10	0.00194162	0.00637388	0.305	0.145	27	1290434	1.29043	2382
BovineHD4100018186	1.968e-05	5.13861e-07	0.0108	0.1086	0.857	9.47988e-11	0.00181666	0.00737965	0.246	0.088	27	12631872	12.6319	2393
BovineHD2700008789	1.968e-05	5.18384e-07	0.0108	0.1092	0.504	1.93679e-10	0.0018224	0.00649318	0.281	0.186	27	31453393	31.4534	2412
BovineHD2700010980	1.967e-05	4.99248e-07	0.0092	0.1039	0.865	9.03988e-11	0.0021461	0.00752925	0.285	0.097	27	38161494	38.1615	2419
BovineHD4100018139	1.966e-05	4.82663e-07	0.0099	0.1042	0.518	1.92953e-10	0.00199232	0.00687548	0.29	0.195	27	2843430	2.84343	2383
BovineHD2700002811	-1.966e-05	4.71668e-07	0.0104	0.1032	0.37	1.80156e-10	-0.00189637	0.00652114	0.291	0.168	27	9122980	9.12298	2390
BovineHD2700004075	-1.965e-05	4.09814e-07	0.0104	0.1041	0.212	1.29165e-10	-0.00188935	0.0064823	0.291	0.101	27	13982172	13.9822	2394
BovineHD2700005557	1.965e-05	4.69987e-07	0.0098	0.1013	0.666	1.71837e-10	0.00200537	0.00704377	0.285	0.17	27	19412788	19.4128	2400
BovineHD2700007967	1.965e-05	4.78367e-07	0.0111	0.1048	0.34	1.73179e-10	0.00176482	0.00631953	0.279	0.154	27	28429149	28.4291	2409
BovineHD2700013141	-1.965e-05	4.95656e-07	0.0108	0.1074	0.663	1.7254e-10	-0.00181963	0.00760301	0.239	0.167	27	45136798	45.1368	2426
[truncated: 10,393 more rows]
