# Supplementary material for: Expression Variants of the Lipogenic AGPAT6 Gene Affect Diverse Milk Composition Phenotypes in Bos taurus
Source: PLoS One. 2014 Jan 21;9(1):e85757. doi: 10.1371/journal.pone.0085757 (PMC3897493; doi:10.1371/journal.pone.0085757)
Supplement: Table S4 — Top 50 milk fat percentage QTL identified by window analysis in FJX animals, where the variances of consecutive 1 Mbp windows of SNPs throughout the genome are estimated by Bayes B. This file is a modified output from the GenSel analysis package, see Fernando & Garrick [38] for a detailed description of output fields. (XLSX) [file pone.0085757.s004.xlsx]

## Sheet: Sheet1
Window	start	end	#SNPs	%Var	Cum%Var	p>0	p>Average	map_pos0	map_posn	chr_Mb	var(ghat)	corr	regr
1505	BovineHD1400000076	BovineHD1400000270	86	38.79	38.79	1	1	14_1118964	14_1999406	14_1	0.055	0.515	1.02
2417	BovineHD2700010284	BovineHD2700010572	326	3.39	42.18	1	0.949916	27_36000462	27_36998991	27_36	0.063	0.5641	1.05
2359	BovineHD2600008031	BovineHD2600008288	271	0.32	42.5	0.974958	0.57596	26_30000277	26_30992922	26_30	0.063	0.5717	1.06
2358	BovineHD2600007760	BovineHD2600008030	278	0.18	42.67	0.949916	0.288815	26_29000086	26_29997851	26_29	0.063	0.5743	1.07
824	Hapmap50866-BTA-110548	BTB-00308656	255	0.12	42.8	0.944908	0.325543	7_43007150	7_43999546	7_43	0.063	0.5779	1.08
2418	BovineHD2700010573	BovineHD2700010906	305	0.11	42.9	0.96828	0.293823	27_37000366	27_37993045	27_37	0.063	0.5796	1.08
1941	BovineHD1900011955	BovineHD1900012241	293	0.1	43	0.959933	0.342237	19_42004863	19_42996553	19_42	0.063	0.5822	1.08
1322	BovineHD1100030012	BovineHD1100030239	205	0.08	43.08	0.891486	0.238731	11_103003606	11_103998745	11_103	0.063	0.5836	1.09
2043	BovineHD2100001462	BovineHD2100001727	244	0.08	43.16	0.941569	0.325543	21_7000591	21_7993071	21_7	0.063	0.5847	1.09
2354	BovineHD2600006451	BovineHD2600006850	386	0.06	43.22	0.981636	0.320534	26_25004172	26_25998966	26_25	0.063	0.5863	1.09
2416	BovineHD2700009864	BovineHD2700010283	408	0.06	43.29	0.983305	0.36394	27_35001990	27_35999221	27_35	0.063	0.5871	1.09
1031	ARS-BFGL-NGS-61979	BovineHD0900006489	262	0.06	43.35	0.941569	0.24207	9_23001645	9_23986131	9_23	0.063	0.5877	1.09
2361	BovineHD2600008542	BovineHD2600008844	312	0.06	43.41	0.963272	0.290484	26_32010478	26_32995608	26_32	0.063	0.5892	1.1
1329	BovineHD4100009304	BovineHD1200000949	385	0.06	43.46	0.986644	0.385643	12_2003076	12_2999677	12_2	0.063	0.59	1.1
69	BovineHD0100019521	BovineHD0100020049	516	0.06	43.52	0.994992	0.417362	1_69000931	1_69999565	1_69	0.063	0.5913	1.1
719	BovineHD0600015869	ARS-BFGL-NGS-5602	356	0.06	43.58	0.978297	0.327212	6_58004011	6_58988461	6_58	0.063	0.592	1.1
1957	BovineHD1900016453	BovineHD1900016856	399	0.05	43.63	0.988314	0.313856	19_58005555	19_58999226	19_58	0.063	0.5935	1.1
2436	BovineHD2800002727	BovineHD2800003062	305	0.05	43.69	0.944908	0.277129	28_9001407	28_9996829	28_9	0.063	0.5947	1.1
1873	ARS-BFGL-NGS-101103	BovineHD1800012062	283	0.05	43.74	0.954925	0.288815	18_40002413	18_40999925	18_40	0.063	0.5962	1.11
1205	BovineHD1000026084	BovineHD1000026572	471	0.05	43.79	0.991653	0.385643	10_91011085	10_91999921	10_91	0.063	0.597	1.11
2085	BTB-02030040	BovineHD2100014365	317	0.05	43.84	0.959933	0.257095	21_49004375	21_49999833	21_49	0.063	0.5976	1.11
823	BovineHD0700012246	BovineHD0700012484	213	0.05	43.89	0.891486	0.207012	7_42002836	7_42998189	7_42	0.063	0.599	1.11
1935	Hapmap48343-BTA-45133	BovineHD4100014184	321	0.05	43.94	0.971619	0.317195	19_36004097	19_36998629	19_36	0.063	0.5998	1.11
2281	BovineHD2400016624	BovineHD2400016996	320	0.05	43.99	0.958264	0.277129	24_58001055	24_58999499	24_58	0.064	0.6009	1.11
1914	Hapmap40357-BTA-46514	BovineHD1900004385	370	0.05	44.04	0.974958	0.313856	19_15000767	19_15999724	19_15	0.063	0.6014	1.12
1839	BovineHD1800001978	BovineHD1800002436	456	0.05	44.09	0.991653	0.402337	18_6006434	18_6999283	18_6	0.064	0.6018	1.12
892	BovineHD0700032383	BovineHD0700032734	338	0.05	44.14	0.961603	0.318865	7_111004994	7_111997774	7_111	0.064	0.6026	1.12
1513	BovineHD1400002493	BovineHD1400002819	292	0.05	44.19	0.961603	0.257095	14_9001042	14_9996440	14_9	0.064	0.6033	1.12
885	BovineHD0700030371	BovineHD0700030694	308	0.05	44.24	0.956594	0.207012	7_104000774	7_104997544	7_104	0.064	0.604	1.12
2097	BovineHD2100017662	ARS-BFGL-NGS-104428	412	0.05	44.28	0.983305	0.338898	21_61006653	21_61994597	21_61	0.064	0.6053	1.12
1320	BovineHD1100029351	BovineHD1100029665	301	0.05	44.33	0.966611	0.282137	11_101001302	11_101998441	11_101	0.064	0.6067	1.12
2114	BovineHD2200001758	BovineHD2200002126	355	0.05	44.38	0.974958	0.30384	22_6002731	22_6995762	22_6	0.064	0.6073	1.12
1313	BovineHD1100027397	BovineHD1100027651	227	0.05	44.42	0.90818	0.245409	11_94000234	11_94996597	11_94	0.064	0.6084	1.12
1127	BovineHD1000004392	BTB-00410322	301	0.05	44.47	0.949916	0.228715	10_13000313	10_13990943	10_13	0.064	0.6091	1.13
1515	BovineHD1400003119	BovineHD1400003489	365	0.05	44.52	0.976628	0.300501	14_11004288	14_11997492	14_11	0.064	0.6101	1.13
2053	BovineHD2100004715	BovineHD2100005055	335	0.05	44.56	0.966611	0.328881	21_17000201	21_17955806	21_17	0.064	0.6111	1.13
1925	BovineHD1900007662	BovineHD1900008042	344	0.05	44.61	0.96995	0.30384	19_26000076	19_26998056	19_26	0.064	0.6123	1.13
2375	BovineHD2600012991	BovineHD2600013437	429	0.05	44.65	0.989983	0.318865	26_46000238	26_46999583	26_46	0.064	0.6129	1.13
0	BovineHD0100000005	BovineHD0100000331	274	0.04	44.7	0.93823	0.257095	1_16947	1_994437	1_0	0.064	0.6137	1.13
1109	BovineHD0900029334	BovineHD0900029746	392	0.04	44.74	0.991653	0.367279	9_101000862	9_101999968	9_101	0.064	0.6144	1.13
2290	BovineHD2500000844	BovineHD2500012000	361	0.04	44.79	0.96995	0.310518	25_4001917	25_4988752	25_4	0.064	0.6153	1.14
1124	ARS-BFGL-NGS-42953	BovineHD1000003713	398	0.04	44.83	0.989983	0.353923	10_10000188	10_10999145	10_10	0.064	0.616	1.14
2042	BovineHD2100001179	BovineHD2100001461	245	0.04	44.87	0.9399	0.287145	21_6012951	21_6999285	21_6	0.064	0.6171	1.14
1820	BovineHD1700018021	BovineHD1700018477	451	0.04	44.92	0.981636	0.327212	17_63000747	17_63999855	17_63	0.064	0.6173	1.14
2360	BovineHD2600008289	BovineHD2600008540	247	0.04	44.96	0.93823	0.202003	26_31000349	26_31992021	26_31	0.064	0.6186	1.14
807	BovineHD0700007177	BovineHD0700007496	313	0.04	45.01	0.961603	0.245409	7_26002615	7_26996581	7_26	0.064	0.6193	1.14
1202	BovineHD1000025027	BovineHD1000025362	329	0.04	45.05	0.971619	0.27212	10_88002842	10_88998962	10_88	0.064	0.6196	1.14
1311	BovineHD1100026718	BovineHD1100027065	331	0.04	45.1	0.974958	0.270451	11_92003835	11_92999676	11_92	0.064	0.6206	1.15
715	BovineHD0600014825	BovineHD0600015091	278	0.04	45.14	0.948247	0.280467	6_54003391	6_54999580	6_54	0.064	0.6216	1.15
1133	BovineHD1000006257	BovineHD1000006532	260	0.04	45.18	0.933222	0.188648	10_19000816	10_19989351	10_19	0.065	0.6226	1.15
