# Supplementary material for: Expression Variants of the Lipogenic AGPAT6 Gene Affect Diverse Milk Composition Phenotypes in Bos taurus
Source: PLoS One. 2014 Jan 21;9(1):e85757. doi: 10.1371/journal.pone.0085757 (PMC3897493; doi:10.1371/journal.pone.0085757)
Supplement: Table S5 — Individual fatty acid association statistics for the ARS-BFGL-NGS-57448 SNP. ‘PhenName’ indicates the individual fatty acids tested, ‘n’ is the number of animals used for analysis. ‘Parameter_estimate’ and ‘Parameter_se’ indicate the per-allele parameter estimate and standard errors calculated from the restricted maximum likelihood models, with parameter adjusted genotype group means also indicated. ‘Pheno_variance’ indicates the proportion of phenotypic variance explained by the ARS-BFGL-NGS-57448 SNP for each fatty acid tested, with p-values of association indicated in the right-most column. (XLSX) [file pone.0085757.s005.xlsx]

## Sheet: Sheet1
snpName	PhenName	n	Parameter_estimate	Parameter_se	Parameter_adjusted_CC	Parameter_adjusted_CT	Parameter_adjusted_TT	Pheno_variance	p_value
ARS-BFGL-NGS-57448	C4_0	671	0.0457954	0.0147665	3.86104	3.90684	3.95263	0.991732	0.00201232
ARS-BFGL-NGS-57448	C6_0	671	0.0126635	0.00835458	2.52322	2.53588	2.54855	0.208224	0.130097
ARS-BFGL-NGS-57448	C8_0	671	-0.00678641	0.00737282	1.55482	1.54804	1.54125	0.0822	0.357675
ARS-BFGL-NGS-57448	C10_0	671	-0.0107547	0.02587	3.5334	3.52265	3.51189	0.0191668	0.677752
ARS-BFGL-NGS-57448	C10_1	671	-0.00556512	0.003124	0.31833	0.312765	0.3072	0.350947	0.0753136
ARS-BFGL-NGS-57448	C12_0	671	-0.00838561	0.0322894	3.93011	3.92172	3.91333	0.0073601	0.795176
ARS-BFGL-NGS-57448	C13_0Br	671	-0.000653788	0.00109976	0.0737468	0.073093	0.0724392	0.0345098	0.552404
ARS-BFGL-NGS-57448	C12_1	671	-0.000444483	0.00153731	0.131107	0.130663	0.130218	0.00711044	0.772582
ARS-BFGL-NGS-57448	C13_0	671	0.00364282	0.00130508	0.0854917	0.0891345	0.0927773	0.789172	0.00540599
ARS-BFGL-NGS-57448	C14_0Br	671	-0.000821884	0.00073111	0.0983086	0.0974867	0.0966649	0.0963033	0.261446
ARS-BFGL-NGS-57448	C14_0	671	-0.157552	0.0495956	11.5854	11.4278	11.2703	0.554968	0.00156047
ARS-BFGL-NGS-57448	C14_1	671	-0.0151556	0.0108917	0.799051	0.783895	0.76874	0.237425	0.164548
ARS-BFGL-NGS-57448	C15_0isoBr	671	-0.0049949	0.00162847	0.313726	0.308731	0.303736	0.677095	0.00225993
ARS-BFGL-NGS-57448	C15_0anteisoBr	671	-0.000988391	0.0040387	0.521831	0.520842	0.519854	0.00648224	0.806744
ARS-BFGL-NGS-57448	C15_0	671	0.0143331	0.00641356	1.13981	1.15415	1.16848	0.518331	0.0257757
ARS-BFGL-NGS-57448	C16_0Br	671	-0.00142949	0.00113131	0.20297	0.201541	0.200111	0.144242	0.206869
ARS-BFGL-NGS-57448	C16_0	671	0.552801	0.121448	26.7681	27.3209	27.8737	2.28962	6.34603e-06
ARS-BFGL-NGS-57448	C16_1	671	0.0347019	0.0114587	1.49452	1.52922	1.56392	0.554084	0.00255629
ARS-BFGL-NGS-57448	C17_0isoBr	671	-0.00709617	0.00221932	0.467173	0.460077	0.452981	0.708089	0.00149266
ARS-BFGL-NGS-57448	C17_0anteisoBr	671	-0.00312143	0.00247766	0.409306	0.406185	0.403063	0.0133934	0.208182
ARS-BFGL-NGS-57448	C17_0	671	-0.00612142	0.00344223	0.603208	0.597086	0.590965	0.0604697	0.0772605
ARS-BFGL-NGS-57448	C17_1	671	-0.00242882	0.00180154	0.233342	0.230913	0.228485	0.156479	0.178127
ARS-BFGL-NGS-57448	C18_0	671	0.026367	0.0916213	12.0285	12.0548	12.0812	0.0052249	0.773606
ARS-BFGL-NGS-57448	C18_1n9	671	-0.389522	0.0993418	17.7629	17.3734	16.9839	1.36598	9.79734e-05
ARS-BFGL-NGS-57448	C18_1n7	671	0.00324268	0.0382974	4.75902	4.76226	4.7655	0.000768145	0.93255
ARS-BFGL-NGS-57448	UnkI	671	-0.0186371	0.00429174	0.384953	0.366322	0.347691	0.990728	2.61649e-05
ARS-BFGL-NGS-57448	C18_2n6Linoleic	671	-0.0190348	0.00550561	1.22419	1.20516	1.18613	1.8421e-05	0.000584103
ARS-BFGL-NGS-57448	UnkJ	671	-0.00846947	0.00528844	0.70098	0.69251	0.684041	0.208467	0.109825
ARS-BFGL-NGS-57448	C18_3n3	671	-0.0159557	0.00496521	0.826897	0.810941	0.794986	1.01459	0.00137754
ARS-BFGL-NGS-57448	C18_2conjc9t11	671	-0.0116784	0.0149985	0.939786	0.928108	0.91643	0.0722653	0.436479
ARS-BFGL-NGS-57448	C20_0	671	9.7344e-05	0.00128156	0.116407	0.116505	0.116602	0.000327689	0.939522
ARS-BFGL-NGS-57448	C20_1n11	671	-0.00444697	0.00259752	0.179371	0.174929	0.170487	0.176118	0.0880245
ARS-BFGL-NGS-57448	C20_1n9	671	0.0014709	0.00163982	0.0161171	0.017588	0.0190589	0.039306	0.369833
ARS-BFGL-NGS-57448	C20_3n6	671	-0.00147689	0.000772614	0.0349938	0.0335171	0.0320404	0.224985	0.0566982
ARS-BFGL-NGS-57448	C20_4n6AA	671	-0.00163813	0.000768862	0.0481905	0.0465524	0.0449143	0.342363	0.0335728
ARS-BFGL-NGS-57448	C20_3n3	671	-7.33469e-05	0.000254146	0.00170356	0.00163021	0.00155687	0.00407036	0.772917
ARS-BFGL-NGS-57448	C20_4n3	671	1.81578e-05	0.000968672	0.0581652	0.0581834	0.0582016	2.88443e-05	0.985051
ARS-BFGL-NGS-57448	C20_5n3EPA	671	-0.00182409	0.00129489	0.119064	0.117239	0.115415	0.123006	0.159712
ARS-BFGL-NGS-57448	C22_0	671	-0.00220091	0.00122655	0.0442251	0.0420244	0.0398236	0.198448	0.0739409
ARS-BFGL-NGS-57448	C22_5n3	671	-0.00205797	0.0015089	0.133762	0.131704	0.129646	0.157559	0.173118
ARS-BFGL-NGS-57448	C24_0	671	0.000101451	0.00028539	0.00265596	0.00275741	0.00285886	0.006173	0.722267
