# Supplementary material for: Expression Variants of the Lipogenic AGPAT6 Gene Affect Diverse Milk Composition Phenotypes in Bos taurus
Source: PLoS One. 2014 Jan 21;9(1):e85757. doi: 10.1371/journal.pone.0085757 (PMC3897493; doi:10.1371/journal.pone.0085757)
Supplement: Table S6 — Association statistics for variants within the 1 Mbp milk fat percentage QTL region. ‘Var_name_custom_and_HD’ indicates the merged custom-genotyped and Illumina BovineHD SNP-chip variant names, with ‘Var_name_HD’ indicating names of variants from the SNP-chip only. ‘Chr’, ‘bp’, and ‘Mbp’ indicate the positions of variants on the UMD3.1 genome build. For each block of association statistics for the milk fat percentage and AGPAT6 and SFRP1 expression phenotypes, the parameter estimates, the parameter estimate standard errors, p-values of association, and the percentage of phenotypic variance explained by each SNP are indicated. ‘Vars_for_corrs’ indicates the 250 kbp window of variants used for calculation of Spearman’s rank correlation coefficients for lists of p-values between phenotypes. (XLSX) [file pone.0085757.s006.xlsx]

## Sheet: Sheet1
Var_name_custom_and_HD	Var_name_HD	Chr	bp	Mbp	milk_fat_percentage_FJX_n	milk_fat_percentage_FJX_param_est	milk_fat_percentage_FJX_param_est_se	milk_fat_percentage_FJX_pval	milk_fat_percentage_FJX_var_explan	AGPAT6_expression_RNA_seq_n	AGPAT6_expression_param_est	AGPAT6_expression_param_est_se	AGPAT6_expression_pval	AGPAT6_expression_var_explan	SFRP1_expression_RNA_seq_n	SFRP1_expression_param_est	SFRP1_expression_param_est_se	SFRP1_expression_pval	SFRP1_expression_var_explan	Vars_for_corrs
chr27.36198118		27	36198118	36.1981	711	-0.165529	0.0262142	4.81e-10	5.88188
BovineHD2700010321	BovineHD2700010321	27	36131079	36.1311	711	-0.165209	0.026192	5.03e-10	5.88221	212	-0.303992	0.0607039	1.28e-06	10.4385	209	-0.138052	0.0917623	0.134334	1.05192
ARS-BFGL-NGS-57448	ARS-BFGL-NGS-57448	27	36155097	36.1551	711	0.163066	0.0262429	8.9e-10	5.73289	210	0.305354	0.0600494	8.97e-07	10.5322	207	0.12885	0.0914842	0.16084	0.905206
chr27.36200888		27	36200888	36.2009	711	-0.162372	0.0261502	9.11e-10	5.64236
chr27.36200968		27	36200968	36.201	711	-0.160919	0.0260811	1.15e-09	5.54337
chr27.36203904		27	36203904	36.2039	711	-0.1609	0.0261048	1.2e-09	5.53342
chr27.36204066		27	36204066	36.2041	711	-0.160949	0.0261728	1.3e-09	5.52902
chr27.36202188		27	36202188	36.2022	711	-0.160503	0.0261478	1.39e-09	5.50785
chr27.36209319		27	36209319	36.2093	711	-0.160503	0.0261478	1.39e-09	5.50785
chr27.36211257		27	36211257	36.2113	711	-0.159912	0.026078	1.45e-09	5.47598
chr27.36211708		27	36211708	36.2117	711	-0.159889	0.0262361	1.81e-09	5.46935
chr27.36212352		27	36212352	36.2124	711	-0.159889	0.0262361	1.81e-09	5.46935
BovineHD2700010331	BovineHD2700010331	27	36175805	36.1758	711	-0.158872	0.0268378	5.04e-09	5.36352	212	-0.356176	0.0639611	1.15e-07	15.9719	209	-0.551659	0.0937693	1.91e-08	17.8862
BovineHD2700010335	BovineHD2700010335	27	36188423	36.1884	711	0.155568	0.0268044	9.81e-09	5.13277	212	0.36342	0.0632989	5e-08	16.6644	209	0.5428	0.0931393	2.58e-08	17.4389
BovineHD2700010332	BovineHD2700010332	27	36179183	36.1792	711	0.153694	0.0268097	1.47e-08	5.00731	212	-0.36342	0.0632989	5e-08	16.6644	209	-0.5428	0.0931393	2.58e-08	17.4389
BTA-62789-no-rs	BTA-62789-no-rs	27	36179183	36.1792	711	-0.153694	0.0268097	1.47e-08	5.00731	212	-0.36342	0.0632989	5e-08	16.6644	209	-0.5428	0.0931393	2.58e-08	17.4389
BovineHD2700010330	BovineHD2700010330	27	36174377	36.1744	711	-0.15019	0.0265397	2.22e-08	4.84732	212	-0.35788	0.0620826	4.69e-08	16.4851	209	-0.464899	0.0927324	1.38e-06	13.2135
chr27.36228939		27	36228939	36.2289	711	0.142609	0.0262694	7.82e-08	4.38584
chr27.36221754		27	36221754	36.2218	711	-0.142124	0.0262661	8.61e-08	4.34286
chr27.36221333		27	36221333	36.2213	711	-0.141492	0.0261882	8.98e-08	4.31006
chr27.36223974		27	36223974	36.224	711	-0.140824	0.0262776	1.13e-07	4.27149
chr27.36224545		27	36224545	36.2245	711	-0.140824	0.0262776	1.13e-07	4.27149
BovineHD2700010357	BovineHD2700010357	27	36260690	36.2607	711	0.143591	0.0267998	1.14e-07	4.4392	212	0.271671	0.0637057	3.23e-05	8.69785	209	0.469455	0.0903252	5.81e-07	12.5129
chr27.36226738		27	36226738	36.2267	711	-0.140785	0.0263486	1.24e-07	4.26371
ARS-BFGL-NGS-35188	ARS-BFGL-NGS-35188	27	36285734	36.2857	711	-0.121385	0.0261307	4.05e-06	3.10384	212	-0.197438	0.0639194	0.00231562	4.66406	209	-0.31265	0.0919008	0.000833887	5.68641
BovineHD2700010371	BovineHD2700010371	27	36289617	36.2896	711	-0.121385	0.0261307	4.05e-06	3.10384	212	-0.197438	0.0639194	0.00231562	4.66406	209	-0.31265	0.0919008	0.000833887	5.68641
BovineHD2700010372	BovineHD2700010372	27	36290311	36.2903	711	-0.121385	0.0261307	4.05e-06	3.10384	212	-0.197438	0.0639194	0.00231562	4.66406	209	-0.31265	0.0919008	0.000833887	5.68641
BovineHD2700010377	BovineHD2700010377	27	36295983	36.296	711	-0.121385	0.0261307	4.05e-06	3.10384	212	-0.197438	0.0639194	0.00231562	4.66406	209	-0.31265	0.0919008	0.000833887	5.68641
BovineHD2700010361	BovineHD2700010361	27	36267283	36.2673	711	-0.120077	0.0260933	4.97e-06	3.03674	212	-0.197438	0.0639194	0.00231562	4.66406	209	-0.31265	0.0919008	0.000833887	5.68641
BovineHD2700010362	BovineHD2700010362	27	36268280	36.2683	711	0.120077	0.0260933	4.97e-06	3.03674	212	0.197438	0.0639194	0.00231562	4.66406	209	0.31265	0.0919008	0.000833887	5.68641
BovineHD2700010363	BovineHD2700010363	27	36269903	36.2699	711	-0.120077	0.0260933	4.97e-06	3.03674	212	-0.197438	0.0639194	0.00231562	4.66406	209	-0.31265	0.0919008	0.000833887	5.68641
BovineHD2700010364	BovineHD2700010364	27	36271313	36.2713	711	-0.120077	0.0260933	4.97e-06	3.03674	212	-0.197438	0.0639194	0.00231562	4.66406	209	-0.31265	0.0919008	0.000833887	5.68641
BovineHD2700010365	BovineHD2700010365	27	36274982	36.275	711	0.120077	0.0260933	4.97e-06	3.03674	212	0.197438	0.0639194	0.00231562	4.66406	209	0.31265	0.0919008	0.000833887	5.68641
BovineHD2700010367	BovineHD2700010367	27	36280607	36.2806	711	0.120077	0.0260933	4.97e-06	3.03674	212	0.197438	0.0639194	0.00231562	4.66406	209	0.31265	0.0919008	0.000833887	5.68641
BovineHD2700010354	BovineHD2700010354	27	36258043	36.258	711	-0.120568	0.0262807	5.31e-06	3.04804	212	-0.179635	0.0647411	0.00608363	3.84565	209	-0.306734	0.0928888	0.00116818	5.45001
BovineHD2700010355	BovineHD2700010355	27	36259278	36.2593	711	0.120568	0.0262807	5.31e-06	3.04804	212	0.179635	0.0647411	0.00608363	3.84565	209	0.306734	0.0928888	0.00116818	5.45001
BovineHD2700010356	BovineHD2700010356	27	36260026	36.26	711	0.120568	0.0262807	5.31e-06	3.04804	212	0.179635	0.0647411	0.00608363	3.84565	209	0.306734	0.0928888	0.00116818	5.45001
BovineHD2700010358	BovineHD2700010358	27	36263175	36.2632	711	-0.120568	0.0262807	5.31e-06	3.04804	210	-0.182375	0.0651267	0.00564152	3.92126	207	-0.311627	0.093493	0.00105378	5.56073
BovineHD2700010359	BovineHD2700010359	27	36263939	36.2639	711	0.120568	0.0262807	5.31e-06	3.04804	212	0.179635	0.0647411	0.00608363	3.84565	209	0.306734	0.0928888	0.00116818	5.45001
BovineHD2700010360	BovineHD2700010360	27	36265705	36.2657	711	-0.120568	0.0262807	5.31e-06	3.04804	212	-0.179635	0.0647411	0.00608363	3.84565	209	-0.306734	0.0928888	0.00116818	5.45001
BovineHD2700010368	BovineHD2700010368	27	36284278	36.2843	711	-0.126598	0.0292908	1.78e-05	3.35783	212	-0.290772	0.0658335	1.79e-05	9.67157	209	-0.467154	0.0933432	1.58e-06	12.111
BovineHD2700010370	BovineHD2700010370	27	36287747	36.2877	711	-0.122909	0.0295268	3.55e-05	3.1584	212	-0.262717	0.0659916	0.000102866	7.81985	209	-0.47267	0.0931031	1.13e-06	12.201
BovineHD2700010380	BovineHD2700010380	27	36304910	36.3049	711	0.116496	0.0285721	5.08e-05	2.65377	212	0.187804	0.0662248	0.00502398	3.68928	209	0.22909	0.096312	0.0183134	2.69447
chr27.36212557		27	36212557	36.2126	711	-0.112263	0.0290706	0.00012291	1.95673
chr27.36208029	BovineHD4100018368	27	36208029	36.208	711	-0.1117	0.0289302	0.000123266	1.95384	212	0.272381	0.0748989	0.000362552	7.69591	209	0.306824	0.108994	0.00551453	4.77929
chr27.36222207	BovineHD2700010345	27	36222207	36.2222	711	-0.113819	0.0295733	0.00012949	1.98055	212	-0.255193	0.0817316	0.00210545	6.1636	209	-0.471789	0.117041	8.31e-05	9.96027
chr27.36228262		27	36228262	36.2283	711	-0.113819	0.0295733	0.00012949	1.98055
chr27.36229461	BovineHD2700010348	27	36229461	36.2295	711	-0.113819	0.0295733	0.00012949	1.98055	212	-0.255193	0.0817316	0.00210545	6.1636	209	-0.471789	0.117041	8.31e-05	9.96027
chr27.36230484	BovineHD2700010349	27	36230484	36.2305	711	-0.113819	0.0295733	0.00012949	1.98055	210	-0.250588	0.0824487	0.0027604	5.96598	207	-0.453635	0.117895	0.000169057	9.32353
chr27.36231365		27	36231365	36.2314	711	-0.113819	0.0295733	0.00012949	1.98055
BovineHD2700010350	BovineHD2700010350	27	36236921	36.2369	711	0.113819	0.0295733	0.00012949	1.98055	212	0.255193	0.0817316	0.00210545	6.1636	209	0.471789	0.117041	8.31e-05	9.96027
BovineHD2700010351	BovineHD2700010351	27	36237762	36.2378	711	-0.113819	0.0295733	0.00012949	1.98055	205	-0.248064	0.0840148	0.00364817	5.72031	202	-0.437304	0.119723	0.000355942	8.57673
BovineHD2700010297	BovineHD2700010297	27	36038801	36.0388	711	-0.111772	0.0290454	0.00012993	2.50947	212	-0.243017	0.0651637	0.000262205	7.31147	209	-0.166521	0.0942168	0.0797614	1.70655
BovineHD2700010458	BovineHD2700010458	27	36565780	36.5658	711	-0.113742	0.029603	0.000132922	1.90931	212	-0.207947	0.0796786	0.0098007	3.16195	209	-0.0685436	0.115724	0.55448	0.168444
chr27.36208624		27	36208624	36.2086	711	-0.111523	0.0293386	0.000156378	1.91513
chr27.36209452		27	36209452	36.2095	711	-0.111523	0.0293386	0.000156378	1.91513
chr27.36217122		27	36217122	36.2171	711	-0.111523	0.0293386	0.000156378	1.91513
chr27.36218251	BovineHD2700010342	27	36218251	36.2183	711	-0.111523	0.0293386	0.000156378	1.91513	212	-0.259993	0.080274	0.00143767	6.49219	209	-0.433777	0.115529	0.000237189	8.61343
chr27.36215619		27	36215619	36.2156	711	-0.0995181	0.0262339	0.000161237	1.89767
BovineHD2700010209	BovineHD2700010209	27	35762351	35.7624	711	-0.106123	0.0280694	0.000169735	1.95105	212	-0.135	0.0683925	0.0503069	2.13454	209	-0.0529136	0.0978196	0.589759	0.160982
chr27.36220692	BovineHD2700010344	27	36220692	36.2207	711	-0.110788	0.0293536	0.00017394	1.8942	212	0.259993	0.080274	0.00143767	6.49219	209	0.433777	0.115529	0.000237189	8.61343
chr27.36220979		27	36220979	36.221	711	-0.110788	0.0293536	0.00017394	1.8942
chr27.36225427		27	36225427	36.2254	711	-0.110788	0.0293536	0.00017394	1.8942
BovineHD2700010315	BovineHD2700010315	27	36104012	36.104	711	0.110682	0.0293927	0.000180076	2.36605	203	0.152107	0.065504	0.0213402	2.80334	200	0.0878753	0.0939225	0.351092	0.461065
BovineHD2700010312	BovineHD2700010312	27	36093563	36.0936	711	-0.107479	0.0288047	0.000205916	2.32189	212	-0.191458	0.065177	0.00374899	4.69363	209	-0.0666812	0.0935395	0.477304	0.282229
BovineHD2700010337	BovineHD2700010337	27	36200086	36.2001	711	0.10763	0.0292451	0.000250729	1.79034	212	0.259993	0.080274	0.00143767	6.49219	209	0.433777	0.115529	0.000237189	8.61343
BovineHD2700010338	BovineHD2700010338	27	36203323	36.2033	711	-0.10763	0.0292451	0.000250729	1.79034	212	-0.259993	0.080274	0.00143767	6.49219	209	-0.433777	0.115529	0.000237189	8.61343
BovineHD2700010299	BovineHD2700010299	27	36047588	36.0476	711	0.104601	0.0288007	0.00030185	2.20604	212	0.191458	0.065177	0.00374899	4.69363	209	0.0666812	0.0935395	0.477304	0.282229
BovineHD2700010307	BovineHD2700010307	27	36085164	36.0852	711	0.104601	0.0288007	0.00030185	2.20604	212	0.191458	0.065177	0.00374899	4.69363	209	0.0666812	0.0935395	0.477304	0.282229
BovineHD2700010313	BovineHD2700010313	27	36094392	36.0944	711	-0.104601	0.0288007	0.00030185	2.20604	212	-0.191458	0.065177	0.00374899	4.69363	209	-0.0666812	0.0935395	0.477304	0.282229
BovineHD2700010314	BovineHD2700010314	27	36097619	36.0976	711	0.104601	0.0288007	0.00030185	2.20604	212	0.191458	0.065177	0.00374899	4.69363	209	0.0666812	0.0935395	0.477304	0.282229
BovineHD2700010199	BovineHD2700010199	27	35722663	35.7227	711	-0.120607	0.0347718	0.000555067	1.61035	212	-0.011719	0.0788863	0.88208	0.0137265	209	-0.115881	0.110341	0.296204	0.659129
BovineHD2700010318	BovineHD2700010318	27	36113447	36.1134	711	0.101718	0.0293272	0.000555686	2.04915	212	0.149792	0.0646346	0.021633	2.86395	209	0.0803872	0.0922661	0.385285	0.405989
chr27.36228351	BovineHD2700010347	27	36228351	36.2284	711	-0.0972349	0.0286682	0.000733182	1.54151	212	0.262067	0.0760157	0.000706814	7.07609	209	0.359167	0.110153	0.00135528	6.42822
chr27.36219500	BovineHD2700010343	27	36219500	36.2195	711	-0.094872	0.0285035	0.000918629	1.47927	212	0.266244	0.0748696	0.000481679	7.39188	209	0.330003	0.108907	0.00284877	5.51919
BovineHD2700010353	BovineHD2700010353	27	36250202	36.2502	711	-0.0936998	0.0283756	0.00100781	1.44318	210	-0.260323	0.0762897	0.000807151	7.11632	207	-0.32328	0.111364	0.00424769	5.28852
BovineHD2700010434	BovineHD2700010434	27	36437230	36.4372	711	0.101744	0.0309025	0.00104321	1.84789	212	0.14632	0.0735453	0.0482093	2.2645	209	0.319853	0.103958	0.00247481	5.27179
BovineHD2700010441	BovineHD2700010441	27	36467487	36.4675	711	-0.100103	0.030856	0.0012341	1.80771	212	-0.116436	0.0727959	0.111523	1.4442	209	-0.297525	0.102855	0.00436646	4.59418
BovineHD2700010428	BovineHD2700010428	27	36425988	36.426	711	0.0876194	0.0274797	0.00149322	1.31555	212	0.23113	0.0754562	0.00249687	5.11756	209	-0.122551	0.110209	0.267676	0.710641
BovineHD2700010429	BovineHD2700010429	27	36427731	36.4277	711	0.0876194	0.0274797	0.00149322	1.31555	212	0.23113	0.0754562	0.00249687	5.11756	209	-0.122551	0.110209	0.267676	0.710641
BovineHD2700010433	BovineHD2700010433	27	36434349	36.4343	711	-0.0876194	0.0274797	0.00149322	1.31555	212	-0.23113	0.0754562	0.00249687	5.11756	209	0.122551	0.110209	0.267676	0.710641
BovineHD2700010177	BovineHD2700010177	27	35670476	35.6705	711	-0.106754	0.0335304	0.00151781	1.40152	212	0.00758622	0.0756355	0.920211	0.0060469	209	-0.162513	0.105669	0.127006	1.36403
BovineHD4100018372	BovineHD4100018372	27	36444126	36.4441	711	0.0974999	0.0307138	0.00156708	1.7204	212	0.0991103	0.0697854	0.157234	1.06356	209	0.299939	0.0997432	0.00305038	4.72585
BovineHD2700013326	BovineHD2700013326	27	36447028	36.447	711	0.0962062	0.0304987	0.00167679	1.68155	212	0.123158	0.0700911	0.0805074	1.69669	209	0.237996	0.101157	0.0198004	3.09462
BovineHD2700013327	BovineHD2700013327	27	36578480	36.5785	711	0.168516	0.0544618	0.00205113	1.46522	212	0.281518	0.239223	0.240747	0.673107	209	-0.0496876	0.3425	0.884715	0.0104462
BovineHD2700013636	BovineHD2700013636	27	36582779	36.5828	711	0.168516	0.0544618	0.00205113	1.46522	212	0.281518	0.239223	0.240747	0.673107	209	-0.0496876	0.3425	0.884715	0.0104462
BovineHD2700010462	BovineHD2700010462	27	36600314	36.6003	711	-0.168516	0.0544618	0.00205113	1.46522	212	-0.281518	0.239223	0.240747	0.673107	209	0.0496876	0.3425	0.884715	0.0104462
chr27.36212515		27	36212515	36.2125	711	-0.180558	0.0584306	0.00207914	1.51498
BovineHD2700010301	BovineHD2700010301	27	36053091	36.0531	711	-0.0842701	0.0278396	0.0025597	1.30073	211	-0.16488	0.0657118	0.0129713	3.41329	208	0.0845347	0.094196	0.370984	0.44505
BovineHD2700010303	BovineHD2700010303	27	36063791	36.0638	711	-0.0842701	0.0278396	0.0025597	1.30073	212	-0.163319	0.065488	0.0135278	3.37038	209	0.0880043	0.0940317	0.350969	0.481031
BovineHD2700010306	BovineHD2700010306	27	36075350	36.0754	711	0.0842701	0.0278396	0.0025597	1.30073	212	0.163319	0.065488	0.0135278	3.37038	209	-0.0880043	0.0940317	0.350969	0.481031
BovineHD2700010389	BovineHD2700010389	27	36332275	36.3323	711	-0.115936	0.0386314	0.0027847	1.19777	212	-0.18195	0.123512	0.14227	0.99355	209	-0.653523	0.173102	0.000211671	6.30593
BovineHD2700010327	BovineHD2700010327	27	36158919	36.1589	711	-0.0817402	0.0280543	0.00368494	1.2179	212	-0.153318	0.0645054	0.0184565	3.01681	209	0.125354	0.0932853	0.180975	0.988855
ARS-BFGL-NGS-111354	ARS-BFGL-NGS-111354	27	36392756	36.3928	711	0.129728	0.0448173	0.00391355	1.21806	208	-0.0750844	0.126357	0.553022	0.184107	205	0.219839	0.184441	0.234815	0.754733
chr27.36208212		27	36208212	36.2082	711	-0.0812816	0.0283373	0.0042488	1.15294
BovineHD2700010379	BovineHD2700010379	27	36300510	36.3005	711	-0.0761045	0.0268208	0.00467695	1.07408	212	-0.192466	0.0628316	0.00253039	4.74076	209	-0.105627	0.0921869	0.253614	0.696983
BovineHD2700010366	BovineHD2700010366	27	36279659	36.2797	711	-0.0952754	0.0341121	0.00536372	1.12206	212	-0.207099	0.106252	0.0527083	2.12379	209	-0.664066	0.146919	1.1e-05	10.6053
chr27.36230147		27	36230147	36.2301	711	-0.128387	0.0463589	0.00576336	1.24651
BovineHD2700010383	BovineHD2700010383	27	36308259	36.3083	711	0.0957121	0.0346506	0.00589071	1.10226	212	0.161859	0.0977949	0.0996209	1.47261	209	0.534491	0.133084	9.27e-05	7.98932
BovineHD2700010384	BovineHD2700010384	27	36314312	36.3143	711	-0.0957121	0.0346506	0.00589071	1.10226	201	-0.0903266	0.095796	0.346994	0.512038	199	-0.443315	0.131206	0.000921115	6.17726
chr27.36209545		27	36209545	36.2095	711	-0.125759	0.0459701	0.00638168	1.21935
chr27.36211047		27	36211047	36.211	711	-0.0930808	0.0342468	0.006731	1.01602
BovineHD2700010456	BovineHD2700010456	27	36553042	36.553	711	-0.0830963	0.0315133	0.0085516	0.951042	212	-0.0445716	0.0792967	0.574656	0.149244	209	-0.0944914	0.113838	0.407495	0.32943
BovineHD2700010231	BovineHD2700010231	27	35814172	35.8142	711	-0.0702716	0.0273196	0.0103102	1.01414	212	-0.174612	0.0706512	0.0146054	3.8676	209	-0.0585155	0.100568	0.562004	0.215671
BovineHD2700010233	BovineHD2700010233	27	35819911	35.8199	711	-0.070878	0.0277582	0.0108776	1.01848	212	-0.128821	0.0683865	0.0615911	2.13739	209	-0.0692786	0.096895	0.476304	0.304596
chr27.36225188		27	36225188	36.2252	711	-0.0713455	0.0282623	0.011807	0.881586
BovineHD2700010374	BovineHD2700010374	27	36292809	36.2928	711	0.0853523	0.0338998	0.0120306	0.9233	212	0.247981	0.084249	0.00370838	5.48377	209	0.424023	0.12051	0.000566853	7.69943
BovineHD2700010375	BovineHD2700010375	27	36293590	36.2936	711	0.0853523	0.0338998	0.0120306	0.9233	212	0.247981	0.084249	0.00370838	5.48377	209	0.424023	0.12051	0.000566853	7.69943
BovineHD2700010376	BovineHD2700010376	27	36295135	36.2951	711	0.0853523	0.0338998	0.0120306	0.9233	212	0.247981	0.084249	0.00370838	5.48377	209	0.424023	0.12051	0.000566853	7.69943
BovineHD2700010378	BovineHD2700010378	27	36297768	36.2978	711	0.0853523	0.0338998	0.0120306	0.9233	212	0.247981	0.084249	0.00370838	5.48377	209	0.424023	0.12051	0.000566853	7.69943
BovineHD2700010254	BovineHD2700010254	27	35944602	35.9446	711	-0.0826188	0.0331564	0.0129397	1.09019	212	-0.24153	0.074051	0.00133474	5.67728	209	-0.591852	0.10278	3.55e-08	16.0678
BovineHD2700010255	BovineHD2700010255	27	35945409	35.9454	711	0.0822049	0.0332446	0.0136445	1.07707	212	0.240655	0.0739439	0.00137095	5.60202	209	0.595017	0.102796	3.08e-08	16.0916	1
BovineHD2700010257	BovineHD2700010257	27	35951085	35.9511	711	0.0822049	0.0332446	0.0136445	1.07707	212	0.240655	0.0739439	0.00137095	5.60202	209	0.595017	0.102796	3.08e-08	16.0916	1
BovineHD2700010258	BovineHD2700010258	27	35952667	35.9527	711	-0.0822049	0.0332446	0.0136445	1.07707	212	-0.240655	0.0739439	0.00137095	5.60202	209	-0.595017	0.102796	3.08e-08	16.0916	1
BovineHD2700010259	BovineHD2700010259	27	35953474	35.9535	711	0.0822049	0.0332446	0.0136445	1.07707	212	0.240655	0.0739439	0.00137095	5.60202	209	0.595017	0.102796	3.08e-08	16.0916	1
BovineHD2700010260	BovineHD2700010260	27	35954207	35.9542	711	0.0822049	0.0332446	0.0136445	1.07707	212	0.240655	0.0739439	0.00137095	5.60202	209	0.595017	0.102796	3.08e-08	16.0916	1
BovineHD2700010293	BovineHD2700010293	27	36022882	36.0229	711	-0.0784799	0.0317948	0.0138099	0.898913	212	-0.262055	0.0840738	0.00219054	5.24676	209	-0.356558	0.119947	0.00362387	4.76522	1
BovineHD2700010333	BovineHD2700010333	27	36180538	36.1805	711	0.0890531	0.0364574	0.0148231	0.780216	210	0.209523	0.089482	0.0204944	3.33832	207	0.398531	0.12796	0.00221826	5.78425	1
BovineHD4100018367	BovineHD4100018367	27	36187226	36.1872	711	-0.0890531	0.0364574	0.0148231	0.780216	203	-0.186536	0.0883733	0.0366894	2.91099	200	-0.320212	0.125059	0.011821	4.18892	1
BovineHD2700010336	BovineHD2700010336	27	36196674	36.1967	711	0.0890531	0.0364574	0.0148231	0.780216	212	0.204325	0.0886737	0.0226293	3.22751	209	0.390261	0.127038	0.00255242	5.62158	1
BovineHD2700010201	BovineHD2700010201	27	35726946	35.7269	711	-0.0574712	0.023785	0.0159315	0.699682	212	-0.0767959	0.0636026	0.228676	0.757252	209	0.123227	0.0912465	0.178658	0.959527	1
BovineHD2700010202	BovineHD2700010202	27	35730183	35.7302	711	0.0574712	0.023785	0.0159315	0.699682	212	0.0767959	0.0636026	0.228676	0.757252	209	-0.123227	0.0912465	0.178658	0.959527	1
BovineHD2700010205	BovineHD2700010205	27	35749319	35.7493	711	0.0574712	0.023785	0.0159315	0.699682	212	0.0767959	0.0636026	0.228676	0.757252	209	-0.123227	0.0912465	0.178658	0.959527	1
BovineHD2700010206	BovineHD2700010206	27	35750223	35.7502	711	-0.0574712	0.023785	0.0159315	0.699682	212	-0.0767959	0.0636026	0.228676	0.757252	209	0.123227	0.0912465	0.178658	0.959527	1
chr27.36210887		27	36210887	36.2109	711	-0.0776503	0.0324159	0.0168591	0.849998											1
chr27.36212706		27	36212706	36.2127	711	-0.0776503	0.0324159	0.0168591	0.849998											1
chr27.36216251		27	36216251	36.2163	711	-0.0776503	0.0324159	0.0168591	0.849998											1
chr27.36216608		27	36216608	36.2166	711	-0.0776503	0.0324159	0.0168591	0.849998											1
chr27.36216861		27	36216861	36.2169	711	-0.0776503	0.0324159	0.0168591	0.849998											1
chr27.36217745		27	36217745	36.2177	711	-0.0776503	0.0324159	0.0168591	0.849998											1
BovineHD2700010436	BovineHD2700010436	27	36450589	36.4506	711	-0.0696453	0.0295487	0.018701	0.953475	212	0.0499276	0.0653653	0.445986	0.321871	209	-0.1805	0.0925641	0.0529944	2.06839	1
BovineHD2700010252	BovineHD2700010252	27	35938070	35.9381	711	0.0520784	0.022477	0.0207921	0.578422	212	0.109869	0.0696182	0.116715	1.38629	209	0.372711	0.0983063	0.000236819	7.58088	1
chr27.36221838		27	36221838	36.2218	711	-0.0752414	0.0324837	0.0208276	0.799827											1
chr27.36227321		27	36227321	36.2273	711	-0.0752414	0.0324837	0.0208276	0.799827											1
chr27.36227594		27	36227594	36.2276	711	-0.0752414	0.0324837	0.0208276	0.799827											1
chr27.36227675		27	36227675	36.2277	711	-0.0752414	0.0324837	0.0208276	0.799827											1
chr27.36227882		27	36227882	36.2279	711	-0.0752414	0.0324837	0.0208276	0.799827											1
chr27.36228046		27	36228046	36.228	711	-0.0752414	0.0324837	0.0208276	0.799827											1
chr27.36228655		27	36228655	36.2287	711	-0.0752414	0.0324837	0.0208276	0.799827											1
chr27.36229214		27	36229214	36.2292	711	-0.0752414	0.0324837	0.0208276	0.799827											1
chr27.36230931		27	36230931	36.2309	711	-0.0752414	0.0324837	0.0208276	0.799827											1
chr27.36232332		27	36232332	36.2323	711	-0.0752414	0.0324837	0.0208276	0.799827											1
BovineHD2700010189	BovineHD2700010189	27	35700025	35.7	711	-0.0549598	0.0238666	0.0215794	0.639061	212	-0.0767959	0.0636026	0.228676	0.757252	209	0.123227	0.0912465	0.178658	0.959527	1
BovineHD2700010195	BovineHD2700010195	27	35713591	35.7136	711	0.0547576	0.0237833	0.0216042	0.63491	212	0.0767959	0.0636026	0.228676	0.757252	209	-0.123227	0.0912465	0.178658	0.959527	1
BovineHD2700010219	BovineHD2700010219	27	35782919	35.7829	711	-0.0555226	0.0241836	0.0219742	0.649538	212	-0.0108055	0.0643317	0.866802	0.015252	209	0.160176	0.0905729	0.079705	1.64637	1
BovineHD4100018373	BovineHD4100018373	27	36452411	36.4524	711	0.0675045	0.0295871	0.0228171	0.894483	212	-0.0358822	0.0655288	0.584679	0.165809	209	0.197395	0.0925501	0.0345131	2.46628	1
BovineHD2700010437	BovineHD2700010437	27	36453538	36.4535	711	0.0675045	0.0295871	0.0228171	0.894483	212	-0.0358822	0.0655288	0.584679	0.165809	209	0.197395	0.0925501	0.0345131	2.46628	1
BovineHD2700010438	BovineHD2700010438	27	36456501	36.4565	711	-0.0675045	0.0295871	0.0228171	0.894483	212	0.0358822	0.0655288	0.584679	0.165809	209	-0.197395	0.0925501	0.0345131	2.46628	1
BovineHD2700010439	BovineHD2700010439	27	36460835	36.4608	711	-0.0675045	0.0295871	0.0228171	0.894483	206	0.0404483	0.0671588	0.54778	0.210934	203	-0.167896	0.0950772	0.0793701	1.80247	1
BovineHD2700010403	BovineHD2700010403	27	36364149	36.3641	711	-0.0696794	0.0309032	0.0244531	0.671747	212	0.0113407	0.0789643	0.88592	0.0116075	209	-0.278519	0.111786	0.0135921	3.42342	1
BovineHD2700010404	BovineHD2700010404	27	36365013	36.365	711	0.0696794	0.0309032	0.0244531	0.671747	212	-0.0113407	0.0789643	0.88592	0.0116075	209	0.278519	0.111786	0.0135921	3.42342	1
BovineHD2700010251	BovineHD2700010251	27	35936818	35.9368	711	0.052692	0.023452	0.0249627	0.550175	212	0.119458	0.0720235	0.0987643	1.48465	209	0.101615	0.104086	0.330248	0.528509	1
BovineHD2700010253	BovineHD2700010253	27	35939185	35.9392	711	0.052692	0.023452	0.0249627	0.550175	205	0.121998	0.0731393	0.096917	1.56005	202	0.128936	0.103458	0.214707	0.88463	1
BovineHD2700010294	BovineHD2700010294	27	36026518	36.0265	711	-0.0680979	0.0306161	0.0264461	0.725926	212	-0.227273	0.0805205	0.00533474	4.59505	209	-0.30755	0.114585	0.00832179	4.13884	1
BovineHD2700010296	BovineHD2700010296	27	36035293	36.0353	711	-0.0680979	0.0306161	0.0264461	0.725926	212	-0.227273	0.0805205	0.00533474	4.59505	209	-0.30755	0.114585	0.00832179	4.13884
BovineHD2700010210	BovineHD2700010210	27	35763273	35.7633	711	0.0535396	0.024104	0.0266537	0.605027	212	0.0152577	0.0640117	0.81188	0.0304187	209	-0.151654	0.0903149	0.0957438	1.47743	1
BovineHD2700010211	BovineHD2700010211	27	35767925	35.7679	711	-0.0574715	0.026327	0.0293652	0.640549	212	-0.105979	0.066446	0.112929	1.36938	209	-0.0463624	0.094518	0.624872	0.128648
BovineHD2700010212	BovineHD2700010212	27	35769421	35.7694	711	-0.0526854	0.0241384	0.0293902	0.586054	212	-0.0152577	0.0640117	0.81188	0.0304187	209	0.151654	0.0903149	0.0957438	1.47743
BovineHD2700010213	BovineHD2700010213	27	35771662	35.7717	711	0.0526854	0.0241384	0.0293902	0.586054	212	0.0152577	0.0640117	0.81188	0.0304187	209	-0.151654	0.0903149	0.0957438	1.47743
BovineHD2700010214	BovineHD2700010214	27	35772454	35.7725	711	-0.0526854	0.0241384	0.0293902	0.586054	211	-0.00844322	0.0642372	0.89557	0.009317	208	0.151609	0.0908199	0.0976803	1.46994	1
BovineHD2700010217	BovineHD2700010217	27	35780742	35.7807	711	-0.0526854	0.0241384	0.0293902	0.586054	212	-0.0152577	0.0640117	0.81188	0.0304187	209	0.151654	0.0903149	0.0957438	1.47743
BovineHD2700010218	BovineHD2700010218	27	35781596	35.7816	711	-0.0526854	0.0241384	0.0293902	0.586054	212	-0.0152577	0.0640117	0.81188	0.0304187	209	0.151654	0.0903149	0.0957438	1.47743
ARS-BFGL-NGS-27214	ARS-BFGL-NGS-27214	27	35784202	35.7842	711	-0.0526854	0.0241384	0.0293902	0.586054	195	-0.0319599	0.0619629	0.606832	0.140347	192	0.156432	0.0847418	0.0695942	1.63877	1
BovineHD2700010221	BovineHD2700010221	27	35786694	35.7867	711	0.0526854	0.0241384	0.0293902	0.586054	210	0.0106915	0.0642638	0.868058	0.0149132	207	-0.168759	0.0909632	0.065726	1.83328	1
BovineHD2700010232	BovineHD2700010232	27	35818882	35.8189	711	-0.0579012	0.027115	0.0330723	0.699515	212	-0.155101	0.0688685	0.0257091	3.05432	209	-0.0420502	0.0983012	0.669646	0.110979
BovineHD2700010234	BovineHD2700010234	27	35823930	35.8239	711	-0.0579012	0.027115	0.0330723	0.699515	212	-0.155101	0.0688685	0.0257091	3.05432	209	-0.0420502	0.0983012	0.669646	0.110979
BovineHD2700010235	BovineHD2700010235	27	35826673	35.8267	711	-0.0579012	0.027115	0.0330723	0.699515	209	-0.154557	0.0680418	0.0245297	3.09988	206	-0.0349495	0.0950023	0.713906	0.0791811
BovineHD2700010256	BovineHD2700010256	27	35946625	35.9466	711	0.0608041	0.0284835	0.033133	0.708079	192	0.0790112	0.0691319	0.255116	0.848538	189	0.513456	0.0961925	3.77e-07	16.1041
BovineHD2700010180	BovineHD2700010180	27	35683855	35.6839	711	0.0504218	0.0237547	0.0341333	0.539871	212	0.0676708	0.0632467	0.285926	0.57945	209	-0.0862611	0.0907751	0.343351	0.463466
ARS-BFGL-NGS-1108	ARS-BFGL-NGS-1108	27	36264950	36.2649	711	0.0666775	0.0318191	0.0364794	0.570113	212	-0.0133705	0.0969107	0.890415	0.00990548	209	0.156228	0.138282	0.260042	0.673586
ARS-BFGL-NGS-20223	ARS-BFGL-NGS-20223	27	35734689	35.7347	711	0.14783	0.0718566	0.0400249	0.516069	212	-0.167045	0.103619	0.109676	1.84514	209	0.0828792	0.141732	0.56165	0.223138
BovineHD2700010203	BovineHD2700010203	27	35741567	35.7416	711	0.14783	0.0718566	0.0400249	0.516069	211	-0.197202	0.107007	0.0676241	2.49272	208	0.0616494	0.145269	0.67337	0.120614
BovineHD2700010423	BovineHD2700010423	27	36397466	36.3975	711	0.0679757	0.0333928	0.0421593	0.750302	212	0.0665288	0.0992039	0.50336	0.261583	209	0.101169	0.141558	0.475892	0.295739
BovineHD2700010422	BovineHD2700010422	27	36391869	36.3919	711	-0.0670522	0.0329511	0.0422345	0.605905	212	-0.268859	0.0740174	0.000361675	6.61806	209	-0.244082	0.10917	0.0266814	2.66483
BovineHD4100018374	BovineHD4100018374	27	36465801	36.4658	711	-0.0754532	0.0381824	0.0485342	0.588789	178	-0.194202	0.0969811	0.0467959	2.28787	175	-0.313133	0.141166	0.0278586	2.88496
BovineHD2700010447	BovineHD2700010447	27	36499846	36.4998	711	-0.0528732	0.0272779	0.0529854	0.479525	212	-0.114626	0.073144	0.118914	1.54183	209	0.0375166	0.105185	0.72187	0.0811175
BovineHD2700010426	BovineHD2700010426	27	36419907	36.4199	711	-0.0510636	0.0265249	0.054616	0.545673	212	-0.103222	0.0636748	0.106512	1.37879	209	-0.0676033	0.0928577	0.467412	0.29157
BovineHD2700010453	BovineHD2700010453	27	36541290	36.5413	711	0.0528489	0.0277733	0.0574709	0.570447	212	0.0252073	0.0644542	0.696198	0.0800595	209	0.0728745	0.0917906	0.428606	0.32981
BovineHD2700010308	BovineHD2700010308	27	36087987	36.088	711	0.0672844	0.0358438	0.060908	0.473477	212	0.0336036	0.071632	0.639446	0.106248	209	-0.170042	0.102264	0.0980709	1.33083
BovineHD2700010309	BovineHD2700010309	27	36089146	36.0891	711	-0.0672844	0.0358438	0.060908	0.473477	212	-0.0336036	0.071632	0.639446	0.106248	209	0.170042	0.102264	0.0980709	1.33083
BovineHD2700010310	BovineHD2700010310	27	36089976	36.09	711	0.0672844	0.0358438	0.060908	0.473477	212	0.0336036	0.071632	0.639446	0.106248	209	-0.170042	0.102264	0.0980709	1.33083
BovineHD2700010311	BovineHD2700010311	27	36092275	36.0923	711	-0.0672844	0.0358438	0.060908	0.473477	212	-0.0336036	0.071632	0.639446	0.106248	209	0.170042	0.102264	0.0980709	1.33083
BovineHD2700010261	BovineHD2700010261	27	35957350	35.9573	711	-0.0515324	0.0274926	0.0612861	0.537352	212	-0.0882699	0.0666905	0.187395	1.02192	209	-0.487253	0.0907677	2.79e-07	14.7095
BovineHD2700010277	BovineHD2700010277	27	35987333	35.9873	711	0.0579411	0.0310285	0.0622663	0.602488	212	0.244296	0.0738377	0.00113042	6.00541	209	0.623022	0.101741	5.14e-09	18.2002
BovineHD2700010278	BovineHD2700010278	27	35988420	35.9884	711	0.0579411	0.0310285	0.0622663	0.602488	205	0.24201	0.0760315	0.00172538	5.70182	202	0.606271	0.103591	2.15e-08	17.1747
BovineHD2700010279	BovineHD2700010279	27	35989224	35.9892	711	0.0579411	0.0310285	0.0622663	0.602488	212	0.244296	0.0738377	0.00113042	6.00541	209	0.623022	0.101741	5.14e-09	18.2002	1
BovineHD2700010280	BovineHD2700010280	27	35990090	35.9901	711	-0.0579411	0.0310285	0.0622663	0.602488	212	-0.244296	0.0738377	0.00113042	6.00541	209	-0.623022	0.101741	5.14e-09	18.2002	1
BovineHD2700010281	BovineHD2700010281	27	35997113	35.9971	711	-0.0579411	0.0310285	0.0622663	0.602488	212	-0.244296	0.0738377	0.00113042	6.00541	209	-0.623022	0.101741	5.14e-09	18.2002	1
BovineHD2700010282	BovineHD2700010282	27	35998219	35.9982	711	-0.0579411	0.0310285	0.0622663	0.602488	212	-0.244296	0.0738377	0.00113042	6.00541	209	-0.623022	0.101741	5.14e-09	18.2002
BovineHD2700010283	BovineHD2700010283	27	35999221	35.9992	711	0.0579411	0.0310285	0.0622663	0.602488	212	0.244296	0.0738377	0.00113042	6.00541	209	0.623022	0.101741	5.14e-09	18.2002
BovineHD2700010284	BovineHD2700010284	27	36000462	36.0005	711	0.0579411	0.0310285	0.0622663	0.602488	212	0.244296	0.0738377	0.00113042	6.00541	209	0.623022	0.101741	5.14e-09	18.2002
BovineHD2700010285	BovineHD2700010285	27	36001607	36.0016	711	-0.0579411	0.0310285	0.0622663	0.602488	212	-0.244296	0.0738377	0.00113042	6.00541	209	-0.623022	0.101741	5.14e-09	18.2002
BovineHD2700010286	BovineHD2700010286	27	36003793	36.0038	711	0.0579411	0.0310285	0.0622663	0.602488	212	0.244296	0.0738377	0.00113042	6.00541	209	0.623022	0.101741	5.14e-09	18.2002	1
BovineHD2700010287	BovineHD2700010287	27	36010031	36.01	711	0.0579411	0.0310285	0.0622663	0.602488	212	0.244296	0.0738377	0.00113042	6.00541	209	0.623022	0.101741	5.14e-09	18.2002
BovineHD2700010288	BovineHD2700010288	27	36013163	36.0132	711	0.0579411	0.0310285	0.0622663	0.602488	212	0.244296	0.0738377	0.00113042	6.00541	209	0.623022	0.101741	5.14e-09	18.2002
BovineHD2700010289	BovineHD2700010289	27	36014627	36.0146	711	-0.0579411	0.0310285	0.0622663	0.602488	212	-0.244296	0.0738377	0.00113042	6.00541	209	-0.623022	0.101741	5.14e-09	18.2002
BovineHD2700010290	BovineHD2700010290	27	36016075	36.0161	711	-0.0579411	0.0310285	0.0622663	0.602488	212	-0.244296	0.0738377	0.00113042	6.00541	209	-0.623022	0.101741	5.14e-09	18.2002
BovineHD2700010291	BovineHD2700010291	27	36017172	36.0172	711	0.0579411	0.0310285	0.0622663	0.602488	212	0.244296	0.0738377	0.00113042	6.00541	209	0.623022	0.101741	5.14e-09	18.2002	1
BovineHD2700010464	BovineHD2700010464	27	36610255	36.6103	711	-0.802116	0.433064	0.0644276	0.384984	212	-0.134327	0.348472	0.700293	0.066343	209	0.552199	0.618301	0.372906	0.373908
Hapmap52361-ss46526521	Hapmap52361-ss46526521	27	35900786	35.9008	711	0.0631454	0.0348677	0.0705644	0.443311	211	-0.0103214	0.0693665	0.881863	0.0119911	208	0.115237	0.099043	0.24624	0.7363
ARS-BFGL-NGS-20225	ARS-BFGL-NGS-20225	27	36117365	36.1174	711	-0.0661317	0.0371061	0.0751405	0.427765	212	0.0102995	0.072269	0.88683	0.00944137	209	0.153233	0.103044	0.138785	1.01698
BovineHD2700010319	BovineHD2700010319	27	36118329	36.1183	711	-0.0661317	0.0371061	0.0751405	0.427765	212	0.0102995	0.072269	0.88683	0.00944137	209	0.153233	0.103044	0.138785	1.01698
BovineHD2700010263	BovineHD2700010263	27	35960840	35.9608	711	0.0520036	0.0307374	0.0911116	0.414912	212	0.188468	0.0990288	0.0584186	2.08182	209	0.537111	0.139071	0.000151969	8.2385
BovineHD2700010267	BovineHD2700010267	27	35969165	35.9692	711	-0.0520036	0.0307374	0.0911116	0.414912	212	-0.188468	0.0990288	0.0584186	2.08182	209	-0.537111	0.139071	0.000151969	8.2385
BovineHD2700010268	BovineHD2700010268	27	35972259	35.9723	711	-0.0520036	0.0307374	0.0911116	0.414912	212	-0.188468	0.0990288	0.0584186	2.08182	209	-0.537111	0.139071	0.000151969	8.2385
BovineHD2700010269	BovineHD2700010269	27	35974342	35.9743	711	-0.0520036	0.0307374	0.0911116	0.414912	212	-0.188468	0.0990288	0.0584186	2.08182	209	-0.537111	0.139071	0.000151969	8.2385	1
BovineHD2700010270	BovineHD2700010270	27	35976369	35.9764	711	0.0520036	0.0307374	0.0911116	0.414912	212	0.188468	0.0990288	0.0584186	2.08182	209	0.537111	0.139071	0.000151969	8.2385
BovineHD2700010271	BovineHD2700010271	27	35977270	35.9773	711	0.0520036	0.0307374	0.0911116	0.414912	212	0.188468	0.0990288	0.0584186	2.08182	209	0.537111	0.139071	0.000151969	8.2385
BovineHD2700010272	BovineHD2700010272	27	35978334	35.9783	711	0.0520036	0.0307374	0.0911116	0.414912	211	0.188263	0.0992802	0.0593346	2.07671	208	0.536484	0.13941	0.000160207	8.21305
BovineHD2700010273	BovineHD2700010273	27	35979311	35.9793	711	-0.0520036	0.0307374	0.0911116	0.414912	212	-0.188468	0.0990288	0.0584186	2.08182	209	-0.537111	0.139071	0.000151969	8.2385
BovineHD2700010274	BovineHD2700010274	27	35982017	35.982	711	-0.0520036	0.0307374	0.0911116	0.414912	209	-0.192455	0.101812	0.0601478	2.07671	206	-0.58019	0.142601	6.83e-05	9.1478	1
BovineHD2700010275	BovineHD2700010275	27	35982756	35.9828	711	-0.0520036	0.0307374	0.0911116	0.414912	212	-0.188468	0.0990288	0.0584186	2.08182	209	-0.537111	0.139071	0.000151969	8.2385
BovineHD2700010276	BovineHD2700010276	27	35984361	35.9844	711	-0.0512146	0.0306778	0.0954728	0.401507	208	-0.163443	0.103594	0.116214	1.48535	205	-0.49917	0.145425	0.000731668	6.7962	1
ARS-BFGL-NGS-9378	ARS-BFGL-NGS-9378	27	35985713	35.9857	711	-0.0512146	0.0306778	0.0954728	0.401507	212	-0.188468	0.0990288	0.0584186	2.08182	209	-0.537111	0.139071	0.000151969	8.2385
BovineHD2700010445	BovineHD2700010445	27	36489966	36.49	711	-0.0451337	0.0272497	0.0981048	0.415319	212	-0.133411	0.0663007	0.0456959	2.30268	209	-0.200938	0.0941276	0.034429	2.56956
BovineHD2700010298	BovineHD2700010298	27	36046501	36.0465	711	-0.0775268	0.047493	0.103044	0.336844	212	-0.0306367	0.0784094	0.696377	0.077911	209	0.410099	0.109257	0.000232261	6.76761
BovineHD2700010300	BovineHD2700010300	27	36048273	36.0483	711	-0.0775268	0.047493	0.103044	0.336844	212	-0.0306367	0.0784094	0.696377	0.077911	209	0.410099	0.109257	0.000232261	6.76761
ARS-BFGL-NGS-1261	ARS-BFGL-NGS-1261	27	36054950	36.0549	711	0.0775268	0.047493	0.103044	0.336844	212	0.0306367	0.0784094	0.696377	0.077911	209	-0.410099	0.109257	0.000232261	6.76761	1
BovineHD2700010302	BovineHD2700010302	27	36057073	36.0571	711	0.0775268	0.047493	0.103044	0.336844	212	0.0306367	0.0784094	0.696377	0.077911	209	-0.410099	0.109257	0.000232261	6.76761	1
BovineHD4100018365	BovineHD4100018365	27	36059603	36.0596	711	-0.0775268	0.047493	0.103044	0.336844	212	-0.0306367	0.0784094	0.696377	0.077911	209	0.410099	0.109257	0.000232261	6.76761	1
BovineHD2700010305	BovineHD2700010305	27	36067885	36.0679	711	0.0775268	0.047493	0.103044	0.336844	212	0.0306367	0.0784094	0.696377	0.077911	209	-0.410099	0.109257	0.000232261	6.76761	1
BovineHD4100018366	BovineHD4100018366	27	36070629	36.0706	711	0.0775268	0.047493	0.103044	0.336844	212	0.0306367	0.0784094	0.696377	0.077911	209	-0.410099	0.109257	0.000232261	6.76761	1
chr27.36208224		27	36208224	36.2082	711	0.0726087	0.044596	0.103951	0.434191											1
BovineHD2700010461	BovineHD2700010461	27	36597332	36.5973	711	0.158862	0.0981582	0.106016	0.298348	212	0.0983562	0.0966219	0.310422	0.711999	209	0.0915095	0.134524	0.498874	0.300334	1
BovineHD2700010346	BovineHD2700010346	27	36225899	36.2259	711	0.12534	0.0787745	0.112037	0.319188	212	-0.354858	0.276511	0.200802	0.764024	209	-0.0077766	0.399203	0.984467	0.000183826	1
BovineHD2700010187	BovineHD2700010187	27	35697345	35.6973	711	0.0379618	0.024018	0.114427	0.299674	212	0.0393508	0.0629852	0.532833	0.198748	209	-0.122949	0.0899699	0.173604	0.954164	1
BovineHD2700010266	BovineHD2700010266	27	35967172	35.9672	711	-0.0559908	0.0370787	0.131477	0.356132	212	-0.253433	0.118915	0.0343495	2.71683	209	-0.289591	0.169795	0.0899093	1.77242	1
BovineHD2700010454		27	36542384	36.5424	711	-0.284817	0.191187	0.136742	0.240964											1
BovineHD2700010395	BovineHD2700010395	27	36339785	36.3398	711	-0.0422074	0.028709	0.141961	0.347409	211	-0.143249	0.0654283	0.0297966	2.23114	208	-0.0368754	0.0942863	0.696116	0.0729182	1
BovineHD2700010418	BovineHD2700010418	27	36385854	36.3859	711	-0.0412479	0.0286868	0.150914	0.328728	212	-0.0625691	0.0753709	0.407513	0.376482	209	0.0570486	0.109008	0.601437	0.15324	1
BovineHD2700010194	BovineHD2700010194	27	35712482	35.7125	711	0.0878584	0.0614356	0.153135	0.251635	212	-0.187826	0.0983562	0.0580588	2.52625	209	0.109067	0.136908	0.428367	0.421575	1
BovineHD2700010250	BovineHD2700010250	27	35933406	35.9334	711	0.037272	0.0261751	0.154903	0.293525	212	0.0591916	0.0687746	0.390629	0.445443	209	0.307336	0.0962991	0.0017582	5.7864	1
BovineHD2700010450	BovineHD2700010450	27	36516118	36.5161	711	-0.0408354	0.0301361	0.175838	0.239951	212	0.106636	0.0644254	0.0994566	1.35915	209	0.153764	0.0934717	0.101677	1.38184	1
BovineHD2700010196	BovineHD2700010196	27	35714701	35.7147	711	0.0514892	0.038378	0.180149	0.246111	212	-0.174098	0.0737437	0.0196642	3.29675	209	-0.198128	0.10722	0.0669828	2.05224	1
BovineHD2700010197	BovineHD2700010197	27	35715686	35.7157	711	-0.0514892	0.038378	0.180149	0.246111	212	0.174098	0.0737437	0.0196642	3.29675	209	0.198128	0.10722	0.0669828	2.05224
BovineHD2700010198	BovineHD2700010198	27	35716986	35.717	711	-0.0514892	0.038378	0.180149	0.246111	212	0.174098	0.0737437	0.0196642	3.29675	209	0.198128	0.10722	0.0669828	2.05224
BovineHD2700010407	BovineHD2700010407	27	36368826	36.3688	711	0.0340926	0.0261483	0.19272	0.247142	212	0.0776866	0.0622807	0.213665	0.787907	209	0.0437456	0.0905793	0.629609	0.122839
BovineHD2700010408	BovineHD2700010408	27	36369749	36.3697	711	0.0340926	0.0261483	0.19272	0.247142	212	0.0776866	0.0622807	0.213665	0.787907	209	0.0437456	0.0905793	0.629609	0.122839
ARS-BFGL-NGS-100828	ARS-BFGL-NGS-100828	27	36370570	36.3706	711	-0.0340926	0.0261483	0.19272	0.247142	212	-0.0776866	0.0622807	0.213665	0.787907	209	-0.0437456	0.0905793	0.629609	0.122839
BovineHD2700010409	BovineHD2700010409	27	36371371	36.3714	711	0.0340926	0.0261483	0.19272	0.247142	212	0.0776866	0.0622807	0.213665	0.787907	209	0.0437456	0.0905793	0.629609	0.122839
BovineHD2700010182	BovineHD2700010182	27	35687187	35.6872	711	-0.070614	0.0554717	0.203449	0.201953	212	0.190578	0.0934612	0.0432673	2.63951	209	-0.141176	0.129571	0.280128	0.714237
BovineHD2700010183	BovineHD2700010183	27	35691988	35.692	711	-0.070614	0.0554717	0.203449	0.201953	212	0.190578	0.0934612	0.0432673	2.63951	209	-0.141176	0.129571	0.280128	0.714237
BovineHD2700010184	BovineHD2700010184	27	35693416	35.6934	711	-0.070614	0.0554717	0.203449	0.201953	212	0.190578	0.0934612	0.0432673	2.63951	209	-0.141176	0.129571	0.280128	0.714237
BovineHD2700010185	BovineHD2700010185	27	35694445	35.6944	711	0.070614	0.0554717	0.203449	0.201953	212	-0.190578	0.0934612	0.0432673	2.63951	209	0.141176	0.129571	0.280128	0.714237
BovineHD2700010186	BovineHD2700010186	27	35695569	35.6956	711	-0.070614	0.0554717	0.203449	0.201953	212	0.190578	0.0934612	0.0432673	2.63951	209	-0.141176	0.129571	0.280128	0.714237
BovineHD2700010401	BovineHD2700010401	27	36356601	36.3566	711	-0.0335182	0.0274646	0.222713	0.232927	212	-0.106256	0.0685177	0.122632	1.40491	209	-0.146527	0.0977203	0.135684	1.30954
BovineHD2700010449	BovineHD2700010449	27	36510267	36.5103	711	-0.0287597	0.0239484	0.230196	0.163884	212	0.0636328	0.0644648	0.324746	0.52842	209	0.140908	0.0941922	0.136236	1.26664
BovineHD2700010397	BovineHD2700010397	27	36345584	36.3456	711	0.0304473	0.0258665	0.239552	0.195893	212	0.0738809	0.0604485	0.223016	0.713726	209	0.0173905	0.0879131	0.843342	0.0194303
BovineHD2700010224	BovineHD2700010224	27	35797364	35.7974	711	-0.0405467	0.0345587	0.241082	0.18454	212	0.256053	0.0810064	0.00185058	5.17995	209	0.0122272	0.117989	0.917535	0.00588758
BovineHD2700010225	BovineHD2700010225	27	35798545	35.7985	711	0.0405467	0.0345587	0.241082	0.18454	212	-0.256053	0.0810064	0.00185058	5.17995	209	-0.0122272	0.117989	0.917535	0.00588758
BovineHD2700010226	BovineHD2700010226	27	35799649	35.7996	711	0.0405467	0.0345587	0.241082	0.18454	212	-0.256053	0.0810064	0.00185058	5.17995	209	-0.0122272	0.117989	0.917535	0.00588758
BovineHD2700010227	BovineHD2700010227	27	35800684	35.8007	711	-0.0405467	0.0345587	0.241082	0.18454	212	0.256053	0.0810064	0.00185058	5.17995	209	0.0122272	0.117989	0.917535	0.00588758
BovineHD2700010430	BovineHD2700010430	27	36429186	36.4292	711	0.0305361	0.0262459	0.245032	0.195598	212	-0.0433849	0.0659653	0.511585	0.24648	209	-0.0876688	0.0945845	0.355527	0.493815
chr27.36232493		27	36232493	36.2325	711	-0.0599837	0.0520797	0.249803	0.183887
BovineHD2700010242	BovineHD2700010242	27	35916120	35.9161	711	0.0303165	0.0263644	0.250575	0.153107	212	0.08999	0.0624124	0.150961	0.967721	209	-0.0269092	0.0893484	0.763734	0.0426255
BovineHD2700010243	BovineHD2700010243	27	35916871	35.9169	711	0.0303165	0.0263644	0.250575	0.153107	198	0.128261	0.0641383	0.0470549	2.00146	195	-0.00587895	0.0925632	0.949664	0.00206006
BovineHD2700010246	BovineHD2700010246	27	35920494	35.9205	711	0.0303165	0.0263644	0.250575	0.153107	211	0.0817404	0.0628652	0.195035	0.792441	208	-0.0193885	0.089929	0.829606	0.0220376
BovineHD2700010247	BovineHD2700010247	27	35921046	35.921	711	0.0303165	0.0263644	0.250575	0.153107	212	0.08999	0.0624124	0.150961	0.967721	209	-0.0269092	0.0893484	0.763734	0.0426255
BovineHD2700010292	BovineHD2700010292	27	36018045	36.018	711	-0.0312069	0.0272846	0.253111	0.195812	212	-0.015043	0.0695082	0.828895	0.0285198	209	-0.512246	0.0922932	8.76e-08	15.9171
BovineHD2700010175	BovineHD2700010175	27	35660474	35.6605	711	-0.0632808	0.0558659	0.257718	0.160159	212	0.190578	0.0934612	0.0432673	2.63951	209	-0.141176	0.129571	0.280128	0.714237
BovineHD2700010190	BovineHD2700010190	27	35706184	35.7062	711	0.0407605	0.037031	0.2714	0.166144	212	-0.178174	0.0737113	0.016858	3.5721	209	-0.166591	0.106974	0.121829	1.51226
BovineHD2700010191	BovineHD2700010191	27	35707011	35.707	711	0.0407605	0.037031	0.2714	0.166144	212	-0.178174	0.0737113	0.016858	3.5721	209	-0.166591	0.106974	0.121829	1.51226
BovineHD2700010193	BovineHD2700010193	27	35709901	35.7099	711	-0.0407605	0.037031	0.2714	0.166144	212	0.178174	0.0737113	0.016858	3.5721	209	0.166591	0.106974	0.121829	1.51226
BovineHD2700010200	BovineHD2700010200	27	35724188	35.7242	711	0.0407605	0.037031	0.2714	0.166144	212	-0.178174	0.0737113	0.016858	3.5721	209	-0.166591	0.106974	0.121829	1.51226
BovineHD2700010188	BovineHD2700010188	27	35699194	35.6992	711	-0.0294981	0.0269455	0.274005	0.16228	212	-0.136925	0.06104	0.0259587	2.33244	209	0.160225	0.0877329	0.0694685	1.60063
BovineHD2700010334	BovineHD2700010334	27	36186027	36.186	711	0.0833681	0.0761769	0.274152	0.138041	211	0.103536	0.126111	0.412596	0.333862	208	-0.238001	0.184548	0.19864	0.849188
BovineHD2700010431	BovineHD2700010431	27	36430611	36.4306	711	0.0289646	0.0266888	0.278169	0.175323	212	0.0150683	0.0661387	0.819984	0.0271293	209	-0.0868011	0.0941124	0.357596	0.446866
BovineHD2700010432	BovineHD2700010432	27	36432170	36.4322	711	-0.0289646	0.0266888	0.278169	0.175323	212	-0.0150683	0.0661387	0.819984	0.0271293	209	0.0868011	0.0941124	0.357596	0.446866
ARS-BFGL-NGS-31584	ARS-BFGL-NGS-31584	27	36433735	36.4337	711	0.0289646	0.0266888	0.278169	0.175323	212	0.0150683	0.0661387	0.819984	0.0271293	209	-0.0868011	0.0941124	0.357596	0.446866
BovineHD2700010248	BovineHD2700010248	27	35923934	35.9239	711	0.0284163	0.0265094	0.284119	0.133658	212	0.08999	0.0624124	0.150961	0.967721	209	-0.0269092	0.0893484	0.763734	0.0426255
ARS-BFGL-NGS-102956	ARS-BFGL-NGS-102956	27	36076628	36.0766	711	-0.1444	0.135943	0.288511	0.123248	212	-0.527843	0.303892	0.0838919	1.35655	209	0.152052	0.444077	0.732388	0.0563508
BovineHD2700010230	BovineHD2700010230	27	35810357	35.8104	711	0.072833	0.0704462	0.301549	0.132809	212	0.212735	0.304836	0.486052	0.221267	209	0.374245	0.442963	0.399187	0.342273
BovineHD4100018371	BovineHD4100018371	27	36401644	36.4016	711	0.186427	0.184864	0.31361	0.124314	212	0.0796429	0.162703	0.625076	0.106056	209	-0.125473	0.22978	0.58617	0.131588
BovineHD2700010446	BovineHD2700010446	27	36490675	36.4907	711	0.030214	0.0300572	0.315135	0.146041	212	0.0463729	0.0874015	0.596307	0.144033	209	0.194883	0.124104	0.11818	1.26659
BovineHD2700013324	BovineHD2700013324	27	36311611	36.3116	711	-0.173579	0.173866	0.318455	0.107476	212	0.214029	0.127495	0.0973684	2.40564	209	0.0178735	0.172359	0.918033	0.00832314
BovineHD2700010208	BovineHD2700010208	27	35759290	35.7593	711	0.0259691	0.0284837	0.362225	0.112802	212	0.0974986	0.0683882	0.15599	1.12238	209	0.0609323	0.0971901	0.531955	0.214338
BovineHD2700010241	BovineHD2700010241	27	35911298	35.9113	711	-0.0233143	0.0267158	0.383138	0.0890995	212	-0.0767311	0.0693712	0.270118	0.652711	209	-0.0554721	0.0989876	0.575991	0.167446
BovineHD2700010322	BovineHD2700010322	27	36134429	36.1344	711	0.129993	0.151797	0.392087	0.0805676	212	-0.360186	0.349593	0.304076	0.477266	209	-0.0101369	0.509003	0.984135	0.000188364
BovineHD2700010339	BovineHD2700010339	27	36205982	36.206	711	0.0398423	0.0466736	0.393594	0.0930399	212	0.00376832	0.0724852	0.958566	0.00132058	209	-0.414657	0.101244	6.28e-05	7.73814
BovineHD2700010179	BovineHD2700010179	27	35679172	35.6792	711	-0.104149	0.124223	0.402091	0.0769612	212	0.0726281	0.251847	0.773354	0.0385804	209	0.126471	0.364466	0.728918	0.0581766
BovineHD2700010325	BovineHD2700010325	27	36149319	36.1493	711	0.0252959	0.0307104	0.410391	0.0969768	212	0.144806	0.0678946	0.0341659	2.59772	209	0.38184	0.0950784	8.63e-05	8.69853
BovineHD2700010459	BovineHD2700010459	27	36576063	36.5761	711	0.0318429	0.0400384	0.426698	0.0989469	212	0.0766742	0.0878314	0.384067	0.509917	209	0.0344455	0.123141	0.780483	0.0503103
BovineHD2700010460	BovineHD2700010460	27	36585554	36.5856	711	-0.0318429	0.0400384	0.426698	0.0989469	212	-0.0766742	0.0878314	0.384067	0.509917	209	-0.0344455	0.123141	0.780483	0.0503103
BovineHD2700010444	BovineHD2700010444	27	36484812	36.4848	711	0.0519295	0.0658836	0.430843	0.0732029	212	0.160123	0.104906	0.128441	1.14348	209	0.351278	0.151958	0.0217933	2.67161
BovineHD2700013635	BovineHD2700013635	27	36495472	36.4955	711	-0.0271706	0.0349182	0.436762	0.0870611	212	-0.104897	0.0797422	0.190558	0.984902	209	0.094497	0.111523	0.39912	0.394344
BovineHD2700010440	BovineHD2700010440	27	36466581	36.4666	711	0.0215086	0.0277094	0.437876	0.0967051	212	0.138936	0.063266	0.0292737	2.46347	209	-0.0468819	0.0919615	0.610889	0.137511
BovineHD2700010264	BovineHD2700010264	27	35961880	35.9619	711	0.0457306	0.0606389	0.45101	0.0946116	212	-0.0875003	0.24026	0.716065	0.0649351	209	-0.281731	0.344266	0.414109	0.33546
BovineHD2700010469	BovineHD2700010469	27	36651336	36.6513	711	0.0803068	0.114279	0.482459	0.057202	212	0.287523	0.233206	0.218999	0.706407	209	0.17931	0.337963	0.596281	0.136068
BovineHD2700010229	BovineHD2700010229	27	35806142	35.8061	711	0.0455353	0.0649296	0.483345	0.0611094	212	0.130443	0.195034	0.504366	0.205523	209	0.227007	0.283212	0.423761	0.309747
ARS-BFGL-NGS-119756	ARS-BFGL-NGS-119756	27	36463726	36.4637	711	-0.0181002	0.0275887	0.511991	0.068064	212	0.0493001	0.0636629	0.439703	0.316034	209	-0.185268	0.0905346	0.0423261	2.19
BovineHD2700010323	BovineHD2700010323	27	36140284	36.1403	711	0.0270948	0.0448553	0.546001	0.0468078	212	0.228891	0.12873	0.07685	1.5173	209	0.554284	0.183647	0.00286505	4.41728
BovineHD2700010329	BovineHD2700010329	27	36165112	36.1651	711	-0.0254506	0.0433535	0.557356	0.0454302	212	-0.00447582	0.0698366	0.948943	0.00202608	209	0.400777	0.0974666	5.81e-05	7.88621
BovineHD2700010239	BovineHD2700010239	27	35905012	35.905	711	-0.0172896	0.0302596	0.567925	0.0411332	212	0.0547091	0.0726571	0.452409	0.317296	209	0.0337535	0.103532	0.744822	0.0592239
BovineHD2700010324	BovineHD2700010324	27	36146647	36.1466	711	-0.0276992	0.0489745	0.571853	0.0430318	212	-0.205556	0.1479	0.166085	0.898178	209	-0.818109	0.208091	0.00011578	7.06
BovineHD2700010262	BovineHD2700010262	27	35959242	35.9592	711	0.0156838	0.0302088	0.603795	0.0356736	211	-0.00280638	0.0697365	0.967936	0.00101392	208	0.406696	0.0965881	4.5e-05	10.0987
BovineHD2700010396	BovineHD2700010396	27	36344337	36.3443	711	-0.126753	0.246179	0.606797	0.0287192	212	0.0388727	0.638757	0.951529	0.00186136	209	-0.231875	0.920734	0.801449	0.0330218
BovineHD2700010399	BovineHD2700010399	27	36351193	36.3512	711	0.126753	0.246179	0.606797	0.0287192	211	-0.0367007	0.639642	0.954297	0.00166315	208	0.232399	0.922713	0.801429	0.0331863
BovineHD4100018370	BovineHD4100018370	27	36346815	36.3468	711	-0.0139038	0.0272136	0.609572	0.0391603	211	-0.0340498	0.0638938	0.594675	0.1482	208	0.144127	0.0912762	0.116071	1.31512
BovineHD2700010406	BovineHD2700010406	27	36367934	36.3679	711	-0.0134465	0.0284704	0.636866	0.0367985	212	0.0730959	0.0651547	0.263268	0.662972	209	-0.0534554	0.0932508	0.567367	0.176403
BovineHD2700010391	BovineHD2700010391	27	36335821	36.3358	711	-0.0111017	0.0243089	0.648035	0.0252777	189	0.0597737	0.0699563	0.394083	0.424252	186	-0.0142822	0.100666	0.88734	0.0116123
BovineHD2700010178	BovineHD2700010178	27	35675200	35.6752	711	-0.0273189	0.060243	0.650341	0.02568	211	-0.0529279	0.140653	0.707084	0.0596275	208	-0.331094	0.202031	0.102799	1.17241
BovineHD2700010463	BovineHD2700010463	27	36607711	36.6077	711	-0.017729	0.0405489	0.66208	0.0300837	212	-0.209171	0.134427	0.121309	1.32328	209	0.0385587	0.193729	0.842405	0.0222891
BovineHD2700010390	BovineHD2700010390	27	36334888	36.3349	711	0.010533	0.0243864	0.665934	0.0229147	211	-0.069244	0.0644577	0.284163	0.572815	208	-0.0442504	0.0912554	0.628565	0.11513
BovineHD4100018375	BovineHD4100018375	27	36469923	36.4699	711	0.0493046	0.115247	0.668918	0.0201082	206	0.111957	0.121058	0.35756	0.72612	203	0.00859672	0.164608	0.958562	0.00213759
BovineHD2700010443	BovineHD2700010443	27	36478713	36.4787	711	0.0493046	0.115247	0.668918	0.0201082	212	0.139578	0.119999	0.247984	1.09009	209	-0.0297253	0.163764	0.85692	0.0243005
ARS-BFGL-NGS-88722	ARS-BFGL-NGS-88722	27	36342691	36.3427	711	-0.0103878	0.0253187	0.681718	0.0220183	212	-0.034627	0.0614055	0.573451	0.149852	209	0.0584161	0.0889449	0.512229	0.208783
BovineHD2700010244	BovineHD2700010244	27	35917588	35.9176	711	0.00959312	0.0237917	0.686914	0.0195379	212	0.0670621	0.0610348	0.273185	0.588511	209	-0.0490093	0.0875235	0.576195	0.154478
BovineHD2700010245	BovineHD2700010245	27	35918584	35.9186	711	0.00959312	0.0237917	0.686914	0.0195379	212	0.0670621	0.0610348	0.273185	0.588511	209	-0.0490093	0.0875235	0.576195	0.154478
BovineHD2700010238	BovineHD2700010238	27	35902440	35.9024	711	0.0113642	0.0322342	0.724534	0.0217489	212	-0.0102187	0.0679819	0.880666	0.0124884	209	0.0332743	0.0966036	0.731007	0.0649454
BovineHD2700010412	BovineHD2700010412	27	36376793	36.3768	711	-0.00959834	0.0283124	0.734704	0.0188704	212	0.0730959	0.0651547	0.263268	0.662972	209	-0.0534554	0.0932508	0.567367	0.176403
BovineHD2700010413	BovineHD2700010413	27	36378166	36.3782	711	0.00959834	0.0283124	0.734704	0.0188704	212	-0.0730959	0.0651547	0.263268	0.662972	209	0.0534554	0.0932508	0.567367	0.176403
BovineHD2700010414	BovineHD2700010414	27	36378959	36.379	711	0.00959834	0.0283124	0.734704	0.0188704	212	-0.0730959	0.0651547	0.263268	0.662972	209	0.0534554	0.0932508	0.567367	0.176403
BovineHD2700010415	BovineHD2700010415	27	36380343	36.3803	711	-0.00959834	0.0283124	0.734704	0.0188704	212	0.0730959	0.0651547	0.263268	0.662972	209	-0.0534554	0.0932508	0.567367	0.176403
BovineHD2700010417	BovineHD2700010417	27	36384639	36.3846	711	0.00959834	0.0283124	0.734704	0.0188704	212	-0.0730959	0.0651547	0.263268	0.662972	209	0.0534554	0.0932508	0.567367	0.176403
BovineHD2700010419	BovineHD2700010419	27	36386642	36.3866	711	0.00959834	0.0283124	0.734704	0.0188704	212	-0.0730959	0.0651547	0.263268	0.662972	209	0.0534554	0.0932508	0.567367	0.176403
BovineHD2700010420	BovineHD2700010420	27	36387330	36.3873	711	-0.00959834	0.0283124	0.734704	0.0188704	212	0.0730959	0.0651547	0.263268	0.662972	209	-0.0534554	0.0932508	0.567367	0.176403
BovineHD2700010388	BovineHD2700010388	27	36330869	36.3309	711	-0.0082569	0.028783	0.774299	0.0140912	212	-0.0125137	0.0638083	0.844727	0.0194916	209	-0.141678	0.0924015	0.126878	1.22327
chr27.36228950		27	36228950	36.2289	711	-0.0129187	0.0461999	0.779854	0.0175883
BovineHD2700010204	BovineHD2700010204	27	35745653	35.7457	711	0.00798614	0.0302777	0.792035	0.00955994	200	0.177377	0.0646469	0.00669908	2.76078	197	-0.0325439	0.095765	0.734455	0.0433259
BovineHD2700010421	BovineHD2700010421	27	36388577	36.3886	711	-0.00671655	0.0284046	0.813149	0.00923994	212	0.0730959	0.0651547	0.263268	0.662972	209	-0.0534554	0.0932508	0.567367	0.176403
BovineHD2700010236	BovineHD2700010236	27	35856285	35.8563	711	0.025201	0.115477	0.827306	0.00563113	212	0.449068	0.249103	0.0728797	1.47049	209	-0.152269	0.363837	0.676002	0.0843542
BovineHD2700010410	BovineHD2700010410	27	36373793	36.3738	711	-0.00601719	0.0280604	0.830265	0.0076635	212	-0.0970629	0.065196	0.138118	1.19897	209	0.0296827	0.0937066	0.751929	0.055961
chr27.36215822		27	36215822	36.2158	711	0.00575871	0.0288446	0.841813	0.0065217
BovineHD2700010402	BovineHD2700010402	27	36360221	36.3602	711	-0.00734231	0.0377483	0.845833	0.0049647	212	0.0268881	0.0827185	0.745453	0.0600383	209	-0.303262	0.117616	0.0106707	3.71573
BovineHD2700010405	BovineHD2700010405	27	36367081	36.3671	711	0.00534266	0.0409036	0.896113	0.00228739	212	-0.0453584	0.0969198	0.640279	0.1177	209	0.201947	0.139124	0.148263	1.13931
BovineHD2700010392	BovineHD2700010392	27	36337263	36.3373	711	0.0026007	0.0246892	0.916141	0.00143038	212	-0.0368741	0.0602802	0.541463	0.17652	209	0.0884014	0.0870147	0.311083	0.496941
BovineHD2700010394	BovineHD2700010394	27	36338703	36.3387	711	0.0026007	0.0246892	0.916141	0.00143038	212	-0.0368741	0.0602802	0.541463	0.17652	209	0.0884014	0.0870147	0.311083	0.496941
BovineHD2700010382	BovineHD2700010382	27	36307461	36.3075	711	0.00264763	0.0269156	0.921669	0.00127616	212	-0.198363	0.0717112	0.00637181	4.66499	209	-0.238134	0.103802	0.02324	3.26995
BovineHD2700010181	BovineHD2700010181	27	35684600	35.6846	711	0.00165476	0.0270797	0.951294	0.000480925	212	-0.0781353	0.0673246	0.247217	0.67216	209	0.235114	0.0934812	0.0130242	3.05982
BovineHD2700010400	BovineHD2700010400	27	36354104	36.3541	711	0.00292734	0.0525006	0.955547	0.000466899	212	-0.00448251	0.110634	0.967711	0.000898429	209	0.274369	0.156558	0.0815579	1.67665
ARS-BFGL-NGS-24942	ARS-BFGL-NGS-24942	27	36592652	36.5927	711	-0.000760252	0.054019	0.988777	2.36e-05	212	0.0141602	0.0936641	0.879973	0.0111042	209	-0.322302	0.134147	0.0172267	2.78015
BovineHD2700010451	BovineHD2700010451	27	36522942	36.5229	711	-0.000443426	0.041158	0.991407	1.52e-05	212	-0.0889769	0.0753971	0.239398	0.73946	209	-0.214984	0.108207	0.0485448	2.11688
