# Supplementary material for: Expression Variants of the Lipogenic AGPAT6 Gene Affect Diverse Milk Composition Phenotypes in Bos taurus
Source: PLoS One. 2014 Jan 21;9(1):e85757. doi: 10.1371/journal.pone.0085757 (PMC3897493; doi:10.1371/journal.pone.0085757)
Supplement: Table S7 — List of AGPAT6 locus variants discovered by whole genome sequencing of the six FJX F1 sires, and subsequent curation and quality filtering steps for target variants. ‘#CHROM’, ‘POS’, ‘REF’, and ‘ALT’ indicate the position and reference and alternate alleles for each variant called by the automated variant callers, ‘QUAL’ indicates the quality score of each variant. ‘Assay_Curation’ indicates details of target variant selection, and the likely validity of variant calls following manual inspection of sequence alignments. ‘SNPEff_Effect’ shows the in silico functions predicted by SNPEff software, ‘Target_vars_corrected’ indicates the subset of variants targeted for genotyping in the FJX F2 animals. ‘Quality_filtered_vars_for_assoc’ lists the variants that were successfully genotyped and passed genotype quality threshold criteria, highlighted in yellow across all fields. (XLSX) [file pone.0085757.s007.xlsx]

## Sheet: Sheet1
#CHROM	POS	REF	ALT	QUAL	Assay_Curation	SNPEff_Effect	Target_vars_corrected	Quality_filtered_vars_for_assoc
Chr27	36193369	TA	T	183.601	Thin	EFF=INTERGENIC(LOW||||||||)
Chr27	36194351	T	C	90.7	Thin	EFF=INTERGENIC(LOW||||||||)
Chr27	36195123	G	A	18621.6	In strong LD with ARS-BFGL-NGS-57448, type	EFF=INTERGENIC(LOW||||||||)	36195123G>A
Chr27	36195256	G	A	6286.93	Thin	EFF=INTERGENIC(LOW||||||||)
Chr27	36196397	C	T	7351.55	Thin	EFF=INTERGENIC(LOW||||||||)
Chr27	36196674	T	G	36955.4	Thin	EFF=INTERGENIC(LOW||||||||)
Chr27	36197469	TCG	CCC	54.4	Thin	EFF=INTERGENIC(LOW||||||||)
Chr27	36197838	T	C	375.77	Strong LD with ARS-BFGL-NGS-57448 but missing genotype for Sire 1 so ambiguous, type	EFF=INTERGENIC(LOW||||||||)	36197838T>C
Chr27	36198117	T	TGGC	1990.11	GGC insertion at 36198118, conserved and in strong LD with ARS-BFGL-NGS-57448, type via GeneScan	EFF=INTERGENIC(LOW||||||||)	36198118(GGC)4>(GGC)5	Yes
Chr27	36198538	C	T	3964.7	Thin	EFF=INTERGENIC(LOW||||||||)
Chr27	36200086	T	C	26677.2	Thin	EFF=INTERGENIC(LOW||||||||)
Chr27	36200811	A	AT	2165.06	Thin, these 4 vars artifacts of one or more indel vars in large poly-T tract	EFF=INTERGENIC(LOW||||||||)
Chr27	36200812	T	TTG	11051.3		EFF=INTERGENIC(LOW||||||||)
Chr27	36200813	T	TG	10582.8		EFF=INTERGENIC(LOW||||||||)
Chr27	36200814	T	G	730.96		EFF=INTERGENIC(LOW||||||||)
Chr27	36200831	T	TT,TTT	357.2	Thin	EFF=INTERGENIC(LOW||||||||)
Chr27	36200846	C	G	13242.7	Thin	EFF=INTERGENIC(LOW||||||||)
Chr27	36200888	C	T	11142	In strong LD with ARS-BFGL-NGS-57448, type	EFF=INTERGENIC(LOW||||||||)	36200888C>T	Yes
Chr27	36200968	C	T	12032.8	In strong LD with ARS-BFGL-NGS-57448, type	EFF=INTERGENIC(LOW||||||||)	36200968C>T	Yes
Chr27	36201195	C	T	21646.8	Thin	EFF=INTERGENIC(LOW||||||||)
Chr27	36202188	A	T	17112.6	In strong LD with ARS-BFGL-NGS-57448, type	EFF=INTERGENIC(LOW||||||||)	36202188A>T	Yes
Chr27	36202636	G	GT	8178.99	T insertion in poly-T, in strong LD with ARS-BFGL-NGS-57448 but cant type	EFF=INTERGENIC(LOW||||||||)
Chr27	36203209	G	C	5971.29	Thin	EFF=INTERGENIC(LOW||||||||)
Chr27	36203323	G	T	26197.2	Thin	EFF=INTERGENIC(LOW||||||||)
Chr27	36203904	C	G	13544.8	In strong LD with ARS-BFGL-NGS-57448, type	EFF=INTERGENIC(LOW||||||||)	36203904C>G	Yes
Chr27	36204066	C	T	13655.1	In strong LD with ARS-BFGL-NGS-57448, type	EFF=INTERGENIC(LOW||||||||)	36204066C>T	Yes
Chr27	36204180	T	TC	543.62	These 2 vars possible MNP though low base quality, type	EFF=INTERGENIC(LOW||||||||)
Chr27	36204182	G	C	195.18		EFF=INTERGENIC(LOW||||||||)	36204182GT>CC
Chr27	36204251	G	A	8730.8	Thin	EFF=INTERGENIC(LOW||||||||)
Chr27	36204680	C	A	81.17	These 2 vars one MNP 36204680CAG>ATC, in strong LD with ARS-BFGL-NGS-57448, type	EFF=INTERGENIC(LOW||||||||)	36204680CAG>ATC
Chr27	36204682	G	C	103.51		EFF=INTERGENIC(LOW||||||||)
Chr27	36205808	A	ACT	19074.6	Thin	EFF=INTERGENIC(LOW||||||||)
Chr27	36205809	C	CTCT	14523.3	Thin	EFF=INTERGENIC(LOW||||||||)
Chr27	36205810	T	TC	10359.9	Thin	EFF=INTERGENIC(LOW||||||||)
Chr27	36206341	A	T	28740.3	Thin	EFF=INTERGENIC(LOW||||||||)
Chr27	36206387	T	C	32285.5	Thin	EFF=INTERGENIC(LOW||||||||)
Chr27	36206783	A	C	13114.8	In strong LD with ARS-BFGL-NGS-57448, type	EFF=INTERGENIC(LOW||||||||)	36206783A>C
Chr27	36206795	C	A	27273.2	Thin	EFF=INTERGENIC(LOW||||||||)
Chr27	36208029	A	G	24762.5	Type	EFF=UPSTREAM(LOW||||A6H7D4_BOVIN|protein_coding|CODING|ENSBTAT00000007532|)	36208029A>G	Yes
Chr27	36208212	C	T	7974.34	Type	EFF=UPSTREAM(LOW||||A6H7D4_BOVIN|protein_coding|CODING|ENSBTAT00000007532|)	36208212C>T	Yes
Chr27	36208224	G	A	1730.04	Type	EFF=UPSTREAM(LOW||||A6H7D4_BOVIN|protein_coding|CODING|ENSBTAT00000007532|)	36208224G>A	Yes
Chr27	36208420	T	G	52.9	Type	EFF=UPSTREAM(LOW||||A6H7D4_BOVIN|protein_coding|CODING|ENSBTAT00000007532|)	36208420T>G
Chr27	36208624	A	G	24015.8	Type	EFF=UPSTREAM(LOW||||A6H7D4_BOVIN|protein_coding|CODING|ENSBTAT00000007532|)	36208624A>G	Yes
Chr27	36209264	TA	T	3183.54	These 3 vars artifact of single base insertion in poly-A tract, cant type	EFF=UPSTREAM(LOW||||A6H7D4_BOVIN|protein_coding|CODING|ENSBTAT00000007532|)
Chr27	36209277	AAA	AA,A	87.9		EFF=UPSTREAM(LOW||||A6H7D4_BOVIN|protein_coding|CODING|ENSBTAT00000007532|)
Chr27	36209278	AA	A	208.3		EFF=UPSTREAM(LOW||||A6H7D4_BOVIN|protein_coding|CODING|ENSBTAT00000007532|)
Chr27	36209319	G	T	10734.5	In strong LD with ARS-BFGL-NGS-57448, type	EFF=UPSTREAM(LOW||||A6H7D4_BOVIN|protein_coding|CODING|ENSBTAT00000007532|)	36209319G>T	Yes
Chr27	36209452	G	A	22299.8	Type	EFF=UPSTREAM(LOW||||A6H7D4_BOVIN|protein_coding|CODING|ENSBTAT00000007532|)	36209452G>A	Yes
Chr27	36209545	C	A	7508.97	Type	EFF=UPSTREAM(LOW||||A6H7D4_BOVIN|protein_coding|CODING|ENSBTAT00000007532|)	36209545C>A	Yes
Chr27	36209823	A	G	20107.8	Type	EFF=UPSTREAM(LOW||||A6H7D4_BOVIN|protein_coding|CODING|ENSBTAT00000007532|)	36209823A>G
Chr27	36209916	T	C	23201.1	Type	EFF=UPSTREAM(LOW||||A6H7D4_BOVIN|protein_coding|CODING|ENSBTAT00000007532|)	36209916T>C
Chr27	36209961	C	T	7281.77	Type	EFF=UPSTREAM(LOW||||A6H7D4_BOVIN|protein_coding|CODING|ENSBTAT00000007532|)	36209961C>T
Chr27	36210193	G	C	62.2	Type	EFF=UPSTREAM(LOW||||A6H7D4_BOVIN|protein_coding|CODING|ENSBTAT00000007532|)	36210193G>C
Chr27	36210887	G	C	6780.96	Type	EFF=UPSTREAM(LOW||||A6H7D4_BOVIN|protein_coding|CODING|ENSBTAT00000007532|)	36210887G>C	Yes
Chr27	36211047	G	A	9252.1	Type	EFF=UPSTREAM(LOW||||A6H7D4_BOVIN|protein_coding|CODING|ENSBTAT00000007532|)	36211047G>A	Yes
Chr27	36211251	GT	G	85.48	These 4 vars artifacts of GA>T substitution at 36211258, in strong LD with ARS-BFGL-NGS-57448, type as substitution	EFF=UPSTREAM(LOW||||A6H7D4_BOVIN|protein_coding|CODING|ENSBTAT00000007532|)
Chr27	36211252	TG	T	9945.84		EFF=UPSTREAM(LOW||||A6H7D4_BOVIN|protein_coding|CODING|ENSBTAT00000007532|)
Chr27	36211256	GGA	GT	1000000		EFF=UPSTREAM(LOW||||A6H7D4_BOVIN|protein_coding|CODING|ENSBTAT00000007532|)
Chr27	36211257	GA	G	9927.44		EFF=UPSTREAM(LOW||||A6H7D4_BOVIN|protein_coding|CODING|ENSBTAT00000007532|)	36211258GA>T	Yes
Chr27	36211369	AT	A	375.179	T deletion in poly-T tract, cant type	EFF=UPSTREAM(LOW||||A6H7D4_BOVIN|protein_coding|CODING|ENSBTAT00000007532|)
Chr27	36211708	C	T	10565	In strong LD with ARS-BFGL-NGS-57448, type	EFF=UPSTREAM(LOW||||A6H7D4_BOVIN|protein_coding|CODING|ENSBTAT00000007532|)	36211708C>T	Yes
Chr27	36212352	A	G	9196.13	In strong LD with ARS-BFGL-NGS-57448, type	EFF=UTR_5_PRIME(MODIFIER||||A6H7D4_BOVIN|protein_coding|CODING|ENSBTAT00000007532|exon_27_36212255_36212799)	36212352A>G	Yes
Chr27	36212515	C	T	674.47	Type	EFF=START_GAINED(LOW||||A6H7D4_BOVIN|protein_coding|CODING|ENSBTAT00000007532|exon_27_36212255_36212799)	36212515C>T	Yes
Chr27	36212557	T	C	20042.8	Type	EFF=UTR_5_PRIME(MODIFIER||||A6H7D4_BOVIN|protein_coding|CODING|ENSBTAT00000007532|exon_27_36212255_36212799)	36212557T>C	Yes
Chr27	36212706	C	T	4640.68	Type	EFF=SYNONYMOUS_CODING(LOW|SILENT|acC/acT|T24|A6H7D4_BOVIN|protein_coding|CODING|ENSBTAT00000007532|exon_27_36212255_36212799)	36212706C>T	Yes
Chr27	36212854	C	CA	6450.14	These 2 vars artifact of 'A' deletion in poly-A tract, het in all samples, cant type	EFF=INTRON(LOW||||A6H7D4_BOVIN|protein_coding|CODING|ENSBTAT00000007532|)
Chr27	36212866	A	AA	1098.3		EFF=INTRON(LOW||||A6H7D4_BOVIN|protein_coding|CODING|ENSBTAT00000007532|)
Chr27	36214918	TTG	T	171.227	GT insertion in poly GT, cant type	EFF=INTRON(LOW||||A6H7D4_BOVIN|protein_coding|CODING|ENSBTAT00000007532|)
Chr27	36215619	G	A	11498.5	Type	EFF=INTRON(LOW||||A6H7D4_BOVIN|protein_coding|CODING|ENSBTAT00000007532|)	36215619G>A	Yes
Chr27	36215822	G	C	16335	Type	EFF=INTRON(LOW||||A6H7D4_BOVIN|protein_coding|CODING|ENSBTAT00000007532|)	36215822G>C	Yes
Chr27	36216251	C	T	6240.12	Type	EFF=INTRON(LOW||||A6H7D4_BOVIN|protein_coding|CODING|ENSBTAT00000007532|)	36216251C>T	Yes
Chr27	36216608	G	A	5899.9	Type	EFF=INTRON(LOW||||A6H7D4_BOVIN|protein_coding|CODING|ENSBTAT00000007532|)	36216608G>A	Yes
Chr27	36216861	C	T	5934.44	Type	EFF=INTRON(LOW||||A6H7D4_BOVIN|protein_coding|CODING|ENSBTAT00000007532|)	36216861C>T	Yes
Chr27	36216965	A	G	397.18	These 2 vars look to be in complete LD on sequencing reads, though bases low quality. Type 36216965 as single SNP	EFF=INTRON(LOW||||A6H7D4_BOVIN|protein_coding|CODING|ENSBTAT00000007532|)	36216965A>G
Chr27	36216969	T	G	148.1		EFF=INTRON(LOW||||A6H7D4_BOVIN|protein_coding|CODING|ENSBTAT00000007532|)
Chr27	36216982	T	G	68.7	Type	EFF=INTRON(LOW||||A6H7D4_BOVIN|protein_coding|CODING|ENSBTAT00000007532|)	36216982T>G
Chr27	36217122	C	T	22607.7	Type	EFF=INTRON(LOW||||A6H7D4_BOVIN|protein_coding|CODING|ENSBTAT00000007532|)	36217122C>T	Yes
Chr27	36217745	A	C	5468.82	Type	EFF=INTRON(LOW||||A6H7D4_BOVIN|protein_coding|CODING|ENSBTAT00000007532|)	36217745A>C	Yes
Chr27	36218251	A	G	16517.2	Type	EFF=INTRON(LOW||||A6H7D4_BOVIN|protein_coding|CODING|ENSBTAT00000007532|)	36218251A>G	Yes
Chr27	36219500	G	A	16185.6	Type	EFF=INTRON(LOW||||A6H7D4_BOVIN|protein_coding|CODING|ENSBTAT00000007532|)	36219500G>A	Yes
Chr27	36220692	T	C	21578.3	Type	EFF=SYNONYMOUS_CODING(LOW|SILENT|gaT/gaC|D114|A6H7D4_BOVIN|protein_coding|CODING|ENSBTAT00000007532|exon_27_36220586_36220886)	36220692T>C	Yes
Chr27	36220979	C	T	17409	Type	EFF=INTRON(LOW||||A6H7D4_BOVIN|protein_coding|CODING|ENSBTAT00000007532|)	36220979C>T	Yes
Chr27	36221333	G	T	8956.24	In strong LD with ARS-BFGL-NGS-57448, type	EFF=INTRON(LOW||||A6H7D4_BOVIN|protein_coding|CODING|ENSBTAT00000007532|)	36221333G>T	Yes
Chr27	36221754	A	G	11838.3	In strong LD with ARS-BFGL-NGS-57448, type	EFF=INTRON(LOW||||A6H7D4_BOVIN|protein_coding|CODING|ENSBTAT00000007532|)	36221754A>G	Yes
Chr27	36221838	C	A	5139.08	Type	EFF=INTRON(LOW||||A6H7D4_BOVIN|protein_coding|CODING|ENSBTAT00000007532|)	36221838C>A	Yes
Chr27	36222207	A	G	25183.7	Type	EFF=INTRON(LOW||||A6H7D4_BOVIN|protein_coding|CODING|ENSBTAT00000007532|)	36222207A>G	Yes
Chr27	36223974	C	G	8359.92	In strong LD with ARS-BFGL-NGS-57448, type	EFF=INTRON(LOW||||A6H7D4_BOVIN|protein_coding|CODING|ENSBTAT00000007532|)	36223974C>G	Yes
Chr27	36224100	C	A	9662.35	Type	EFF=INTRON(LOW||||A6H7D4_BOVIN|protein_coding|CODING|ENSBTAT00000007532|)	36224100C>A
Chr27	36224545	G	C	11004.3	In strong LD with ARS-BFGL-NGS-57448, type	EFF=INTRON(LOW||||A6H7D4_BOVIN|protein_coding|CODING|ENSBTAT00000007532|)	36224545G>C	Yes
Chr27	36225188	G	A	10272.7	Type	EFF=INTRON(LOW||||A6H7D4_BOVIN|protein_coding|CODING|ENSBTAT00000007532|)	36225188G>A	Yes
Chr27	36225427	A	G	19215	Type	EFF=INTRON(LOW||||A6H7D4_BOVIN|protein_coding|CODING|ENSBTAT00000007532|)	36225427A>G	Yes
Chr27	36226738	C	G	8325.65	In strong LD with ARS-BFGL-NGS-57448, type	EFF=INTRON(LOW||||A6H7D4_BOVIN|protein_coding|CODING|ENSBTAT00000007532|)	36226738C>G	Yes
Chr27	36227321	C	A	4978.66	Type	EFF=INTRON(LOW||||A6H7D4_BOVIN|protein_coding|CODING|ENSBTAT00000007532|)	36227321C>A	Yes
Chr27	36227594	G	A	5302.7	Type	EFF=INTRON(LOW||||A6H7D4_BOVIN|protein_coding|CODING|ENSBTAT00000007532|)	36227594G>A	Yes
Chr27	36227675	C	T	5531.54	Type	EFF=INTRON(LOW||||A6H7D4_BOVIN|protein_coding|CODING|ENSBTAT00000007532|)	36227675C>T	Yes
Chr27	36227714	A	G	23500.1	Type	EFF=INTRON(LOW||||A6H7D4_BOVIN|protein_coding|CODING|ENSBTAT00000007532|)	36227714A>G
Chr27	36227882	G	A	6839.87	Type	EFF=INTRON(LOW||||A6H7D4_BOVIN|protein_coding|CODING|ENSBTAT00000007532|)	36227882G>A	Yes
Chr27	36228046	C	T	5509.41	Type	EFF=INTRON(LOW||||A6H7D4_BOVIN|protein_coding|CODING|ENSBTAT00000007532|)	36228046C>T	Yes
Chr27	36228262	A	G	11589.9	Type	EFF=INTRON(LOW||||A6H7D4_BOVIN|protein_coding|CODING|ENSBTAT00000007532|)	36228262A>G	Yes
Chr27	36228351	T	C	16043.5	Type	EFF=INTRON(LOW||||A6H7D4_BOVIN|protein_coding|CODING|ENSBTAT00000007532|)	36228351T>C	Yes
Chr27	36228655	G	A	4280.33	Type	EFF=UTR_3_PRIME(MODIFIER||||A6H7D4_BOVIN|protein_coding|CODING|ENSBTAT00000007532|)	36228655G>A	Yes
Chr27	36228781	C	G	856.46	Type	EFF=UTR_3_PRIME(MODIFIER||||A6H7D4_BOVIN|protein_coding|CODING|ENSBTAT00000007532|)	36228781C>G
Chr27	36228830	C	A	1731.61	Type	EFF=UTR_3_PRIME(MODIFIER||||A6H7D4_BOVIN|protein_coding|CODING|ENSBTAT00000007532|)	36228830C>A
Chr27	36228939	G	A	5500.45	Type	EFF=UTR_3_PRIME(MODIFIER||||A6H7D4_BOVIN|protein_coding|CODING|ENSBTAT00000007532|)	36228939G>A	Yes
Chr27	36228950	G	A	1046.92	Type	EFF=UTR_3_PRIME(MODIFIER||||A6H7D4_BOVIN|protein_coding|CODING|ENSBTAT00000007532|)	36228950G>A	Yes
Chr27	36229214	A	G	6424.37	Type	EFF=DOWNSTREAM(MODIFIER||||A6H7D4_BOVIN|protein_coding|CODING|ENSBTAT00000007532|)	36229214A>G	Yes
Chr27	36229461	A	G	14324.9	Type	EFF=DOWNSTREAM(MODIFIER||||A6H7D4_BOVIN|protein_coding|CODING|ENSBTAT00000007532|)	36229461A>G	Yes
Chr27	36229521	A	C	10259.7	This cluster of 7 vars looks to represent possible problem with reference compounded by poly-C tract beginning 36229562. All vars heterozygous in all sires, only type 36229521 as SNP	EFF=DOWNSTREAM(MODIFIER||||A6H7D4_BOVIN|protein_coding|CODING|ENSBTAT00000007532|)	36229521A>C
Chr27	36229527	G	C	9766.01		EFF=DOWNSTREAM(MODIFIER||||A6H7D4_BOVIN|protein_coding|CODING|ENSBTAT00000007532|)
Chr27	36229546	G	T	6001.59		EFF=DOWNSTREAM(MODIFIER||||A6H7D4_BOVIN|protein_coding|CODING|ENSBTAT00000007532|)
Chr27	36229549	T	C	5608.73		EFF=DOWNSTREAM(MODIFIER||||A6H7D4_BOVIN|protein_coding|CODING|ENSBTAT00000007532|)
Chr27	36229561	ACCC	A	482.66		EFF=DOWNSTREAM(MODIFIER||||A6H7D4_BOVIN|protein_coding|CODING|ENSBTAT00000007532|)
Chr27	36229574	CCCG	C	361.02		EFF=DOWNSTREAM(MODIFIER||||A6H7D4_BOVIN|protein_coding|CODING|ENSBTAT00000007532|)
Chr27	36229576	CG	C	458.78		EFF=DOWNSTREAM(MODIFIER||||A6H7D4_BOVIN|protein_coding|CODING|ENSBTAT00000007532|)
Chr27	36230147	C	T	6325.96	Type	EFF=DOWNSTREAM(MODIFIER||||A6H7D4_BOVIN|protein_coding|CODING|ENSBTAT00000007532|)	36230147C>T	Yes
Chr27	36230484	A	G	20505.2	Type	EFF=DOWNSTREAM(MODIFIER||||A6H7D4_BOVIN|protein_coding|CODING|ENSBTAT00000007532|)	36230484A>G	Yes
Chr27	36230931	A	T	6860.48	Type	EFF=DOWNSTREAM(MODIFIER||||A6H7D4_BOVIN|protein_coding|CODING|ENSBTAT00000007532|)	36230931A>T	Yes
Chr27	36231024	C	T	4497.7	Type	EFF=DOWNSTREAM(MODIFIER||||A6H7D4_BOVIN|protein_coding|CODING|ENSBTAT00000007532|)	36231024C>T
Chr27	36231365	T	C	13291	Type	EFF=DOWNSTREAM(MODIFIER||||A6H7D4_BOVIN|protein_coding|CODING|ENSBTAT00000007532|)	36231365T>C	Yes
Chr27	36232332	G	A	7183.68	Type	EFF=DOWNSTREAM(MODIFIER||||A6H7D4_BOVIN|protein_coding|CODING|ENSBTAT00000007532|)	36232332G>A	Yes
Chr27	36232493	C	G	1438.17	Type	EFF=DOWNSTREAM(MODIFIER||||A6H7D4_BOVIN|protein_coding|CODING|ENSBTAT00000007532|)	36232493C>G	Yes
